# Supplementary material for: Gene Expression of Diverse Cryptococcus Isolates during Infection of the Human Central Nervous System
Source: mBio. 2021 Nov 2;12(6):e02313-21. doi: 10.1128/mBio.02313-21 (PMC8561399; doi:10.1128/mBio.02313-21)
Supplement: TABLE S1 [file mbio.02313-21-st001.xlsx]

## Sheet: C. neoformans
Sample	Strain	Condition	Collect Day	Group	Read Count	Gene detected	Type	SRA accession
H99_aCSF	H99	aCSF	Day1	VNI	2268571	6772	RNA	SRS8599601
NRH5010_aCSF	NRH5010	aCSF	Day1	VNI	3028917	6791	RNA	SRS8599602
NRH5027_aCSF	NRH5027	aCSF	Day1	VNBI	3182723	6706	RNA	SRS8599604
NRH5030_aCSF	NRH5030	aCSF	Day1	VNBI	2665586	6666	RNA	SRS8599606
NRH5045_aCSF	NRH5045	aCSF	Day1	VNBI	2039468	6570	RNA	SRS8599608
PMH1033_aCSF	PMH1033	aCSF	Day1	VNBII	2764439	6728	RNA	SRS8599610
PMH1040_aCSF	PMH1040	aCSF	Day1	VNI	3723929	6823	RNA	SRS8599612
PMH1051_aCSF	PMH1051	aCSF	Day1	VNBII	2793692	6689	RNA	SRS8599614
PMH1063_aCSF	PMH1063	aCSF	Day1	VNBII	3461076	6728	RNA	SRS8599616
PMH1065_aCSF	PMH1065	aCSF	Day1	VNI	3127714	6695	RNA	SRS8599619
NRH5015_CAP	NRH5015	CAP	Day1	VNI	3655836	6747	RNA	SRS8599621
NRH5020_CAP	NRH5020	CAP	Day1	VNBI	1403951	6515	RNA	SRS8599622
NRH5021_CAP	NRH5021	CAP	Day1	VNBI	3683789	6604	RNA	SRS8599623
NRH5027_CAP	NRH5027	CAP	Day1	VNBI	2856444	6640	RNA	SRS8599625
NRH5028_CAP	NRH5028	CAP	Day1	VNI	2646074	6672	RNA	SRS8599624
NRH5030_CAP	NRH5030	CAP	Day1	VNBI	3061431	6642	RNA	SRS8599626
NRH5031_CAP	NRH5031	CAP	Day1	VNBII	1062795	3987	RNA	SRS8599627
NRH5044_CAP	NRH5044	CAP	Day1	VNI	3409127	6739	RNA	SRS8599628
NRH5045_CAP	NRH5045	CAP	Day1	VNBI	3279412	6625	RNA	SRS8599629
NRH5056_CAP	NRH5056	CAP	Day1	VNBI	1544113	6561	RNA	SRS8599630
NRH5057_CAP	NRH5057	CAP	Day1	VNI	2571608	6718	RNA	SRS8599631
NRH5061_CAP	NRH5061	CAP	Day1	VNBI	2232631	6629	RNA	SRS8599632
NRH5063_CAP	NRH5063	CAP	Day1	VNBII	1490637	6625	RNA	SRS8599633
NRH5064_CAP	NRH5064	CAP	Day1	VNBI	6491459	6765	RNA	SRS8599634
PMH1014_CAP	PMH1014	CAP	Day1	VNBI	3267871	6654	RNA	SRS8599636
PMH1026B_CAP	PMH1026B	CAP	Day1	VNBI	2671621	6664	RNA	SRS8599635
PMH1032_CAP	PMH1032	CAP	Day1	VNI	3178516	6702	RNA	SRS8599637
PMH1033_CAP	PMH1033	CAP	Day1	VNBII	2608673	6681	RNA	SRS8599638
PMH1034_CAP	PMH1034	CAP	Day1	VNI	2555923	6644	RNA	SRS8599640
PMH1040_CAP	PMH1040	CAP	Day1	VNI	4218503	6804	RNA	SRS8599639
PMH1049_CAP	PMH1049	CAP	Day1	VNBII	3240725	6657	RNA	SRS8599641
PMH1051_CAP	PMH1051	CAP	Day1	VNBII	3214901	6657	RNA	SRS8599642
PMH1054_CAP	PMH1054	CAP	Day1	VNI	2031377	6682	RNA	SRS8599643
PMH1055_CAP	PMH1055	CAP	Day1	VNI	3922389	6676	RNA	SRS8599644
PMH1056_CAP	PMH1056	CAP	Day1	VNI	3133961	6696	RNA	SRS8599645
PMH1058_CAP	PMH1058	CAP	Day1	VNBI	3369137	6680	RNA	SRS8599646
PMH1062_CAP	PMH1062	CAP	Day1	VNBI	3426461	6706	RNA	SRS8599647
PMH1063_CAP	PMH1063	CAP	Day1	VNBII	1989359	6662	RNA	SRS8599547
PMH1065_CAP	PMH1065	CAP	Day1	VNI	2977234	6685	RNA	SRS8599548
NRH5010_hCSF	NRH5010	hCSF	Day1	VNI	40465739	6785	RNA	SRS8599549
NRH5015_hCSF	NRH5015	hCSF	Day1	VNI	51563	601	RNA	SRS8599550
NRH5020_hCSF	NRH5020	hCSF	Day1	VNBI	2004062	4433	RNA	SRS8599551
NRH5021_hCSF	NRH5021	hCSF	Day1	VNBI	466193	2244	RNA	SRS8599552
NRH5027_hCSF	NRH5027	hCSF	Day1	VNBI	5551723	6603	RNA	SRS8599553
NRH5028_hCSF	NRH5028	hCSF	Day1	VNI	561024	2365	RNA	SRS8599554
NRH5030_hCSF	NRH5030	hCSF	Day1	VNBI	1913281	5891	RNA	SRS8599555
NRH5031_hCSF	NRH5031	hCSF	Day1	VNBII	1468889	3164	RNA	SRS8599556
NRH5044_hCSF	NRH5044	hCSF	Day1	VNI	11049	171	RNA	SRS8599557
NRH5045_hCSF	NRH5045	hCSF	Day1	VNBI	3374119	6254	RNA	SRS8599558
NRH5056_hCSF	NRH5056	hCSF	Day1	VNBI	94251	971	RNA	SRS8599559
NRH5057_hCSF	NRH5057	hCSF	Day1	VNI	340433	1985	RNA	SRS8599560
NRH5061_hCSF	NRH5061	hCSF	Day1	VNBI	117439	1193	RNA	SRS8599561
NRH5063_hCSF	NRH5063	hCSF	Day1	VNBII	672682	2099	RNA	SRS8599562
NRH5064_hCSF	NRH5064	hCSF	Day1	VNBI	16051	352	RNA	SRS8599563
NRH5076_hCSF	NRH5076	hCSF	Day1	VNBI	1564233	6552	RNA	SRS8318901
NRH5081_hCSF	NRH5081	hCSF	Day1	VNI	5109389	6713	RNA	SRS8318899
NRH5084_hCSF	NRH5084	hCSF	Day1	VNBI	4585281	6598	RNA	SRS8318900
PMH1014_hCSF	PMH1014	hCSF	Day1	VNBI	140274	1007	RNA	SRS8599564
PMH1026B_hCSF	PMH1026B	hCSF	Day1	VNBI	7236	140	RNA	SRS8599565
PMH1032_hCSF	PMH1032	hCSF	Day1	VNI	3580	129	RNA	SRS8599566
PMH1033_hCSF	PMH1033	hCSF	Day1	VNBII	63460035	6789	RNA	SRS8599567
PMH1034_hCSF	PMH1034	hCSF	Day1	VNI	64728	719	RNA	SRS8599568
PMH1040_hCSF	PMH1040	hCSF	Day1	VNI	12937228	6649	RNA	SRS8599569
PMH1049_hCSF	PMH1049	hCSF	Day1	VNBII	1663006	4011	RNA	SRS8599570
PMH1051_hCSF	PMH1051	hCSF	Day1	VNBII	24051071	6651	RNA	SRS8599571
PMH1054_hCSF	PMH1054	hCSF	Day1	VNI	921638	3057	RNA	SRS8599572
PMH1055_hCSF	PMH1055	hCSF	Day1	VNI	86514	822	RNA	SRS8599573
PMH1056_hCSF	PMH1056	hCSF	Day1	VNI	125186	842	RNA	SRS8599574
PMH1058_hCSF	PMH1058	hCSF	Day1	VNBI	20975	497	RNA	SRS8599575
PMH1062_hCSF	PMH1062	hCSF	Day1	VNBI	33265	417	RNA	SRS8599576
PMH1063_hCSF	PMH1063	hCSF	Day1	VNBII	7521427	6560	RNA	SRS8599577
PMH1065_hCSF	PMH1065	hCSF	Day1	VNI	27171070	6686	RNA	SRS8599578
H99_rCSF_b2	H99	rCSF	Day1	VNI	2548519	6759	RNA	SRS8599580
H99_rCSF_b2_D4	H99	rCSF	Day4	VNI	1252388	6680	RNA	SRS8599579
PMH1065_rCSF	PMH1065	rCSF	Day1	VNI	4146446	6677	RNA	SRS8599594
NRH5010_rCSF	NRH5010	rCSF	Day1	VNI	634365	6258	RNA	SRS8599581
NRH5010_rCSF_D4	NRH5010	rCSF	Day4	VNI	1599613	6581	RNA	SRS8599582
NRH5027_rCSF	NRH5027	rCSF	Day1	VNBI	3000121	6649	RNA	SRS8599583
NRH5027_rCSF_D4	NRH5027	rCSF	Day4	VNBI	4177482	6676	RNA	SRS8599584
NRH5030_rCSF	NRH5030	rCSF	Day1	VNBI	2266378	6544	RNA	SRS8599586
NRH5030_rCSF_D4	NRH5030	rCSF	Day4	VNBI	875158	6435	RNA	SRS8599585
NRH5045_rCSF	NRH5045	rCSF	Day1	VNBI	3397183	6535	RNA	SRS8599587
PMH1033_rCSF	PMH1033	rCSF	Day1	VNBII	2968649	6733	RNA	SRS8599589
PMH1033_rCSF_D4	PMH1033	rCSF	Day4	VNBII	798053	6607	RNA	SRS8599588
PMH1040_rCSF	PMH1040	rCSF	Day1	VNI	3791945	6813	RNA	SRS8599590
PMH1051_rCSF	PMH1051	rCSF	Day1	VNBII	5347215	6686	RNA	SRS8599591
PMH1063_rCSF	PMH1063	rCSF	Day1	VNBII	3705406	6667	RNA	SRS8599593
PMH1063_rCSF_D4	PMH1063	rCSF	Day4	VNBII	3539544	6705	RNA	SRS8599592
NRH5015_YPD	NRH5015	YPD	Day1	VNI	2818971	6643	RNA	SRS8599523
NRH5020_YPD	NRH5020	YPD	Day1	VNBI	2372805	6490	RNA	SRS8599524
NRH5021_YPD	NRH5021	YPD	Day1	VNBI	3502610	6519	RNA	SRS8599525
NRH5027_YPD	NRH5027	YPD	Day1	VNBI	2596830	6483	RNA	SRS8599526
NRH5028_YPD	NRH5028	YPD	Day1	VNI	4197559	6517	RNA	SRS8599527
NRH5030_YPD	NRH5030	YPD	Day1	VNBI	2023927	6491	RNA	SRS8599528
NRH5031_YPD	NRH5031	YPD	Day1	VNBII	3011637	6599	RNA	SRS8599529
NRH5044_YPD	NRH5044	YPD	Day1	VNI	1697676	6495	RNA	SRS8599530
NRH5045_YPD	NRH5045	YPD	Day1	VNBI	2016392	6399	RNA	SRS8599531
NRH5056_YPD	NRH5056	YPD	Day1	VNBI	2105962	6531	RNA	SRS8599532
NRH5057_YPD	NRH5057	YPD	Day1	VNI	2214705	6665	RNA	SRS8599533
NRH5061_YPD	NRH5061	YPD	Day1	VNBI	3279046	6481	RNA	SRS8599534
NRH5063_YPD	NRH5063	YPD	Day1	VNBII	2750401	6595	RNA	SRS8599535
NRH5064_YPD	NRH5064	YPD	Day1	VNBI	3202590	6623	RNA	SRS8599536
PMH1014_YPD	PMH1014	YPD	Day1	VNBI	2876262	6467	RNA	SRS8599537
PMH1026B_YPD	PMH1026B	YPD	Day1	VNBI	5158007	6660	RNA	SRS8599538
PMH1032_YPD	PMH1032	YPD	Day1	VNI	2873281	6606	RNA	SRS8599539
PMH1033_YPD	PMH1033	YPD	Day1	VNBII	1413543	6572	RNA	SRS8599540
PMH1034_YPD	PMH1034	YPD	Day1	VNI	1510327	6388	RNA	SRS8599541
PMH1040_YPD	PMH1040	YPD	Day1	VNI	2232200	6713	RNA	SRS8599542
PMH1049_YPD	PMH1049	YPD	Day1	VNBII	2419864	6576	RNA	SRS8599543
PMH1051_YPD	PMH1051	YPD	Day1	VNBII	3060736	6496	RNA	SRS8599544
PMH1054_YPD	PMH1054	YPD	Day1	VNI	2349685	6691	RNA	SRS8599545
PMH1055_YPD	PMH1055	YPD	Day1	VNI	3426283	6651	RNA	SRS8599546
PMH1056_YPD	PMH1056	YPD	Day1	VNI	949091	6386	RNA	SRS8599595
PMH1058_YPD	PMH1058	YPD	Day1	VNBI	3106054	6625	RNA	SRS8599596
PMH1062_YPD	PMH1062	YPD	Day1	VNBI	2778429	6617	RNA	SRS8599597
PMH1063_YPD	PMH1063	YPD	Day1	VNBII	1743459	6527	RNA	SRS8599598
PMH1065_YPD	PMH1065	YPD	Day1	VNI	2428826	6582	RNA	SRS8599599

## Sheet: C. gattii 
Sample	Strain	Condition	Collect Day	Group	Read Count	Type	SRA accession
NRH5051_hCSF	NRH5051	hCSF	Day1	VGIV	14127	RNA	SRS8482870
PMH1041_hCSF	PMH1041	hCSF	Day1	VGIV	387755	RNA	SRS8482868
PMH1053_hCSF	PMH1053	hCSF	Day1	VGIV	8924712	RNA	SRS8482869

## Sheet: Strains Used in Animal Studies
Strains used in animal studies
Strain	Genotype	Parental Strain	Alias	Reference
Wt	CM026 (KN99alpha)		CM026	1
cmp1∆	cmp1∆::NAT	CM026	CNAG_06000∆	1
CMP1	cmp1∆::NAT CMP1-NEO	cmp1∆::NAT		This study
1. Chun CD, Madhani HD. 2010. Applying genetics and molecular biology to the study of the human pathogen
Cryptococcus neoformans. Methods Enzymol 470:797-831.

## Sheet: Primers
Primers used in this study
Primers	5' - 3' sequence
AD2332	GAGCTCGGTACCCGGGGATCCCTTCATCCTGTCTGAAGCG	PCR1	To amplify the 5' flank and CMP1 gene. Underlined bases are from pUC19 sequence
AD2333	GGTCATAGCTGTTTCCTGCTTGTGCGGTGAAATGATG	PCR1
AD2334	CATCATTTCACCGCACAAGCAGGAAACAGCTATGACC	PCR2	To amplify the NEO drug resistance cassette from pJAF1 (1)
AD2335	CTTGGACTGCTTCAGGTTCGTAAAACGACGGCCAGTG	PCR2
AD2336	CACTGGCCGTCGTTTTACGAACCTGAAGCAGTCCAAG	PCR3	To ampliy the 3' flank of CMP1
AD2337	CAGGTCGACTCTAGAGGATCCGTCGAAGCCTGATCCAAC	PCR3	Underlined bases are from pUC19 sequence
AD2296	GCGTGTCACGAGGCGAGGTG	PCR4	To fuse PCR1, PCR2, and PCR3 fragments
AD2297	CAGATGCAGACGCAGATGCAG	PCR4
AD2300	ATCAGCCTCAACGGCGTCG	PCR7	To confirm screen for presence of gene
AD2301	GTCTAGCTCACCGCCAGAGTC	PCR7
AD2302	CCTTCATCCTGTCTGAAGCG	PCR5	To confirm integration at 5' flank
AD2303	TCTCGTGTTGCTCACGTG	PCR5
AD2304	GACAAGGTGTCGTCGTGATG	PCR6	To confirm integration at 3' flank
AD2305	GGATTCCGATCTCCACCG	PCR6
1. Fraser JA, Subaran RL, Nichols CB, Heitman J. 2003. Recapitulation of the sexual cycle of the primary fungal pathogen Cryptococcus neoformans var. gattii: implications for an outbreak on
Vancouver Island, Canada. Eukaryot Cell 2:1036-45.
