# Supplementary material for: Gene Expression of Diverse Cryptococcus Isolates during Infection of the Human Central Nervous System
Source: mBio. 2021 Nov 2;12(6):e02313-21. doi: 10.1128/mBio.02313-21 (PMC8561399; doi:10.1128/mBio.02313-21)
Supplement: TABLE S4 [file mbio.02313-21-st004.xlsx]

## Sheet: DEGs - in vivo CSF vs YPD
Gene	Regulation	Chromosome	logFC	FDR_P-value	PC1-contribute	PC1-Rank	H99_gene	H99_Description	H288C_geneID	H288C_Description	GObp_term	Transcription_Factors	Kinases	Oxidative_Stress	Nitrosative_Stress	Ion_Transporters	Response to Stress (GO:0006950)
CNAG_05075	Up	4	6.82982	3.1379e-44	0.217031	2	---	solute carrier family 20 (sodium-dependent phosphate transporter)	PHO89	Pho89p	phosphate ion transport	N	N	N	N	Y	N
CNAG_00458	Up	1	5.29076	1.75474e-38	0.143451	142	---	hypothetical protein, hypothetical protein, variant	---	---	---	N	N	N	N	N	N
CNAG_01232	Up	5	2.04482	1.03025e-36	0.188001	11	PMC1	putative calcium-transporting ATPase	PMC1	calcium-transporting ATPase PMC1	calcium ion transmembrane transport\cation transport	N	N	N	N	Y	N
CNAG_04280	Up	9	4.68034	1.21358e-35	0.187759	13	---	hypothetical protein	---	---	---	N	N	N	N	N	N
CNAG_01093	Up	5	7.17937	2.51254e-35	0.114271	348	---	hypothetical protein	---	---	---	N	N	N	N	N	N
CNAG_07784	Up	9	8.65424	2.23852e-34	0.171923	43	---	hypothetical protein	---	---	---	N	N	N	N	N	N
CNAG_05431	Up	14	3.54914	6.63359e-33	0.174998	36	RIM101	pH-response transcription factor pacC/RIM101	RIM101	alkaline-responsive transcriptional regulator RIM101	---	Y	N	N	N	N	Y
CNAG_06000	Up	12	3.73319	4.03248e-31	0.176217	33	---	glycoprotein	---	---	---	N	N	N	N	N	N
CNAG_05076	Up	4	2.41783	1.15093e-30	0.16454	68	---	hypothetical protein	---	---	---	N	N	N	N	N	N
CNAG_00601	Up	1	5.30578	2.0917e-28	0.153809	92	CEL1	putative glycosyl hydrolase	---	---	---	N	N	N	N	N	N
CNAG_05159	Up	4	3.34276	1.66319e-27	0.187474	14	---	hypothetical protein, hypothetical protein, variant	---	---	---	N	N	N	N	N	Y
CNAG_04334	Up	9	5.27435	4.32597e-26	0.094508	508	---	hypothetical protein	MRPS18	mitochondrial 37S ribosomal protein YmS18	---	N	N	N	N	N	N
CNAG_07540	Up	3	3.5388	1.01657e-25	0.169138	54	---	hypothetical protein	---	---	---	N	N	N	N	N	N
CNAG_05479	Up	14	3.30679	2.76514e-25	0.170242	49	---	hypothetical protein, hypothetical protein, variant	PUT3	Put3p	regulation of transcription, DNA-templated\transcription, DNA-templated	N	N	N	N	N	N
CNAG_00897	Up	5	2.38376	3.11556e-24	0.160908	72	SKN1	putative glucosidase	KRE6	beta-glucan synthesis-associated protein KRE6	---	N	N	N	N	N	N
CNAG_01331	Up	5	3.98374	3.94245e-24	0.126475	245	---	hypothetical protein	---	---	oxidation-reduction process	N	N	N	N	N	N
CNAG_02428	Up	6	3.43134	1.03202e-23	0.111195	369	---	GC-rich sequence DNA-binding factor	---	---	spliceosomal complex disassembly	N	N	N	N	N	N
CNAG_00129	Up	1	2.43438	4.31954e-22	0.137803	173	---	hypothetical protein	---	---	---	N	N	N	N	N	N
CNAG_03904	Up	2	3.33135	8.80462e-22	0.103072	431	---	26S protease regulatory subunit 6B	RPT3	proteasome regulatory particle base subunit RPT3	protein catabolic process	N	N	N	N	N	N
CNAG_05446	Up	14	1.19493	8.80462e-22	0.186472	15	---	kexin	KEX2	kexin KEX2	proteolysis	N	N	N	N	N	N
CNAG_06985	Up	12	1.48114	8.80462e-22	0.152095	101	---	beta-glucosidase	---	---	carbohydrate metabolic process	N	N	N	N	N	N
CNAG_01680	Up	11	6.35181	9.15444e-22	0.094847	507	---	3-methylcrotonyl-CoA carboxylase alpha subunit	DUR1,2	---	metabolic process	N	N	N	N	N	N
CNAG_03440	Up	8	2.49612	9.15444e-22	0.176654	32	---	hypothetical protein	---	---	---	N	N	N	N	N	N
CNAG_00544	Up	1	2.71777	1.376e-21	0.119277	308	---	hypothetical protein	---	---	---	N	N	N	N	N	N
CNAG_06942	Up	8	2.36915	2.23397e-21	0.152429	100	---	nicotinamide mononucleotide permease	TNA1	Tna1p	transmembrane transport	N	N	N	N	N	N
CNAG_06821	Up	5	3.12914	6.54738e-21	0.134708	192	FRE2	ferric reductase transmembrane component 4, ferric reductase transmembrane component 4, variant	FRE2	ferric/cupric-chelate reductase	oxidation-reduction process	N	N	N	N	N	N
CNAG_06820	Up	5	2.75112	9.32276e-20	0.146453	127	---	hypothetical protein, hypothetical protein, variant	---	---	---	N	N	N	N	N	N
CNAG_02517	Up	6	1.86834	1.67131e-19	0.156149	83	---	hypothetical protein	---	---	---	N	N	N	N	N	N
CNAG_02083	Up	6	5.51582	2.85561e-19	0.137563	175	SIT2	siderochrome-iron transporter	SIT1	siderophore transporter	transmembrane transport	N	N	N	N	Y	N
CNAG_01242	Up	5	2.06873	3.61997e-19	0.172608	41	HAPX	hypothetical protein	---	---	regulation of transcription, DNA-templated	N	N	N	N	N	N
CNAG_07755	Up	9	2.41034	3.61997e-19	0.127944	238	---	hypothetical protein, hypothetical protein, variant 1, hypothetical protein, variant 2	---	---	---	N	N	N	N	N	N
CNAG_03805	Up	2	2.4262	7.15848e-19	0.109697	378	---	calcium/proton exchanger	VCX1	Vcx1p	transmembrane transport\calcium ion transport\cation transport	N	N	N	N	Y	N
CNAG_03772	Up	2	4.26263	9.9235e-19	0.175425	35	HXS1	high-affinity glucose transporter	SNF3	glucose sensor	transmembrane transport	N	N	N	N	N	N
CNAG_03661	Up	2	3.48999	1.18903e-18	0.0978641	476	---	hypothetical protein, hypothetical protein, variant	---	---	transport\ER to Golgi vesicle-mediated transport	N	N	N	N	N	N
CNAG_01109	Up	5	1.63557	1.60328e-18	0.147457	119	---	hypothetical protein	---	---	---	N	N	N	N	N	N
CNAG_06167	Up	12	1.30227	2.58682e-18	0.171915	44	---	metal homeostatis protein bsd2	BSD2	Bsd2p	---	N	N	N	N	Y	N
CNAG_02288	Up	6	3.60142	7.45724e-18	0.142966	147	---	solute carrier family 25 (mitochondrial citrate transporter), member 1	SFC1	Sfc1p	---	N	N	N	N	N	N
CNAG_05303	Up	4	5.26194	9.14633e-18	0.150341	109	ICL1	isocitrate lyase	ICL1	isocitrate lyase 1	carboxylic acid metabolic process	N	N	N	N	N	N
CNAG_01653	Up	11	8.30009	1.03063e-17	0.172468	42	CIG1	cytokine inducing-glycoprotein	---	---	---	N	N	N	N	N	N
CNAG_07869	Up	14	6.78234	1.72741e-17	0.181886	22	---	hypothetical protein	THI73	Thi73p	transmembrane transport	N	N	N	N	N	N
CNAG_04949	Up	4	1.44246	3.18267e-17	0.170324	48	---	hypothetical protein	---	---	---	N	N	N	N	N	N
CNAG_07751	Up	8	3.04655	3.64323e-17	0.0997923	462	---	siderophore iron transporter MirB	ENB1	Enb1p	transmembrane transport	N	N	N	N	Y	N
CNAG_05774	Up	7	4.08759	9.76034e-17	0.0559988	837	---	hypothetical protein, hypothetical protein, variant	---	---	---	N	N	N	N	N	N
CNAG_00815	Up	1	3.77951	1.12901e-16	0.100736	450	SIT1	siderophore iron transporter	SIT1	siderophore transporter	transmembrane transport	N	N	N	N	Y	N
CNAG_00531	Up	1	2.37678	1.74155e-16	0.182126	21	ENA1	potassium/sodium efflux P-type ATPase, fungal-type	ENA2	Na(+)-exporting P-type ATPase ENA2	cation transport	N	N	N	N	N	Y
CNAG_07912	Up	12	4.48722	2.86345e-16	0.130799	219	---	hypothetical protein	---	---	---	N	N	N	N	N	N
CNAG_03847	Up	2	1.73426	2.87701e-16	0.137633	174	---	hypothetical protein	---	---	---	N	N	N	N	N	N
CNAG_01182	Up	5	1.75195	4.27581e-16	0.129411	228	---	cytoplasmic protein	PBP2	Pbp2p	---	N	N	N	N	N	N
CNAG_03910	Up	2	3.63653	4.69907e-16	0.146305	128	ITR6	myo-inositol transporter	ITR2	myo-inositol transporter ITR2	transmembrane transport	N	N	N	N	N	N
CNAG_06375	Up	13	2.26136	4.78153e-16	0.135789	187	---	hypothetical protein	---	---	---	N	N	N	N	N	N
CNAG_01497	Up	11	2.68907	2.40378e-15	0.143978	141	---	integral membrane protein	VBA1	Vba1p	transmembrane transport	N	N	N	N	N	N
CNAG_02261	Up	6	1.06606	3.51409e-15	0.144699	137	---	hypothetical protein	---	---	---	N	N	N	N	N	N
CNAG_05259	Up	4	2.48187	4.28155e-15	0.16323	69	---	hypothetical protein, hypothetical protein, variant	---	---	---	N	N	N	N	N	N
CNAG_04837	Up	10	3.77879	7.29318e-15	0.15078	107	MLN1	hypothetical protein	RTG3	Rtg3p	---	Y	N	N	N	N	Y
CNAG_03398	Up	8	5.8836	7.84255e-15	0.174322	39	ZIP2	zinc ion transporter	ZRT1	high-affinity Zn(2+) transporter ZRT1	transmembrane transport\metal ion transport	N	N	N	N	Y	N
CNAG_02777	Up	3	3.4723	1.16839e-14	0.100609	453	PHO84	phosphate:H symporter, phosphate:H symporter, variant	PHO84	phosphate transporter PHO84	phosphate ion transport\transmembrane transport	N	N	N	N	Y	N
CNAG_01702	Up	11	2.51016	1.21391e-14	0.135149	190	---	integral membrane protein	RTA1	Rta1p	response to stress	N	N	N	N	N	N
CNAG_04436	Up	9	2.20009	1.42561e-14	0.115504	342	---	hypothetical protein	---	---	---	N	N	N	N	N	N
CNAG_06628	Up	7	2.60562	1.48873e-14	0.114231	349	---	aldehyde dehydrogenase (NAD+)	ALD5	aldehyde dehydrogenase (NAD(P)(+)) ALD5	metabolic process\oxidation-reduction process	N	N	N	N	N	N
CNAG_01247	Up	5	1.10591	1.65342e-14	0.132979	205	---	hypothetical protein	---	---	---	N	N	N	N	N	N
CNAG_06364	Up	13	1.20547	1.65342e-14	0.142785	149	---	hypothetical protein	EPL1	Epl1p	---	N	N	N	N	N	N
CNAG_07770	Up	9	1.26171	1.93107e-14	0.170634	47	FRE1	ferric-chelate reductase	FRE1	ferric/cupric-chelate reductase	oxidation-reduction process	N	N	N	N	N	N
CNAG_07888	Up	14	1.72696	2.60278e-14	0.119393	306	---	hypothetical protein	---	---	---	N	N	N	N	N	N
CNAG_04374	Up	9	3.72443	3.73408e-14	0.126437	246	---	hypothetical protein	---	---	---	N	N	N	N	N	N
CNAG_00300	Up	1	2.2115	3.85827e-14	0.108668	384	---	gamma-tubulin complex component 2	SPC97	Spc97p	microtubule cytoskeleton organization	N	N	N	N	N	N
CNAG_01116	Up	5	2.42614	5.23993e-14	0.124737	260	---	beta-ketoacyl reductase	SPS19	Sps19p	metabolic process	N	N	N	N	N	N
CNAG_02788	Up	3	1.72691	5.37122e-14	0.157679	78	---	hypothetical protein	---	---	---	N	N	N	N	N	N
CNAG_06917	Up	3	2.3513	5.88424e-14	0.133384	200	---	thiol-specific antioxidant protein 3	PRX1	thioredoxin peroxidase PRX1	oxidation-reduction process	N	N	N	N	N	N
CNAG_02757	Up	3	1.45625	6.44934e-14	0.137498	177	---	hypothetical protein	---	---	---	N	N	N	N	N	N
CNAG_00124	Up	1	1.75268	7.70236e-14	0.132009	208	CAS32	hypothetical protein	---	---	---	N	N	N	N	N	N
CNAG_03729	Up	2	1.80289	8.497e-14	0.144592	138	---	peroxin-5, peroxin-5, variant	PEX5	Pex5p	---	N	N	N	N	N	N
CNAG_06761	Up	2	3.33167	1.12549e-13	0.0654713	764	---	siderophore-iron transporter Str1	ARN1	siderophore transporter	transmembrane transport	N	N	N	N	Y	N
CNAG_06380	Up	13	1.03494	1.18319e-13	0.140285	161	---	transcription initiation factor TFIIA large subunit	TOA1	transcription initiation factor IIA large subunit	transcription initiation from RNA polymerase II promoter	N	N	N	N	N	N
CNAG_02066	Up	6	1.71002	1.26629e-13	0.147513	118	---	hypothetical protein	---	---	regulation of transcription, DNA-templated	Y	N	N	N	N	Y
CNAG_06583	Up	7	3.10161	1.26629e-13	0.134258	195	---	hypothetical protein	---	---	---	N	N	N	N	N	N
CNAG_00466	Up	1	1.45733	1.37757e-13	0.0969209	490	---	adaptin ear-binding coat-associated protein 2	---	---	endocytosis	N	N	N	N	N	N
CNAG_01604	Up	11	1.8225	1.45346e-13	0.140065	163	---	TIGR01458 family HAD hydrolase, TIGR01458 family HAD hydrolase, variant	---	---	---	N	N	N	N	N	N
CNAG_06530	Up	7	3.37998	1.47745e-13	0.0962794	497	---	hypothetical protein	---	---	metabolic process\oxidation-reduction process	N	N	N	N	N	N
CNAG_05870	Up	7	2.12799	1.59127e-13	0.137346	179	---	hypothetical protein, hypothetical protein, variant	---	---	---	N	N	N	N	N	N
CNAG_02728	Up	3	1.88829	1.91862e-13	0.153019	97	---	peroxin-13	PEX13	peroxin PEX13	protein import into peroxisome matrix, docking	N	N	N	N	N	N
CNAG_02562	Up	3	2.20222	2.00489e-13	0.139806	164	---	acyl-CoA dehydrogenase	---	---	metabolic process\oxidation-reduction process	N	N	N	N	N	N
CNAG_05662	Up	14	4.911	2.43695e-13	0.13923	170	ITR4	sugar transporter	HXT8	hexose transporter HXT8	transmembrane transport	N	N	N	N	N	N
CNAG_00173	Up	1	1.49676	2.80592e-13	0.126834	242	---	hypothetical protein	---	---	---	N	N	N	N	N	N
CNAG_07865	Up	10	1.14207	2.94231e-13	0.114444	346	---	ferro-O2-oxidoreductase	FET5	ferroxidase FET5	oxidation-reduction process	N	N	N	N	N	N
CNAG_06309	Up	13	2.34718	5.15639e-13	0.158982	76	---	hypothetical protein	---	---	---	N	N	N	N	N	N
CNAG_03250	Up	8	1.04702	5.63362e-13	0.116259	335	---	hypothetical protein	VTC1	Vtc1p	---	N	N	N	N	N	N
CNAG_03510	Up	8	2.94658	5.63362e-13	0.0684552	736	---	large subunit ribosomal protein L36e	RPL36B	ribosomal 60S subunit protein L36B	translation	N	N	N	N	N	N
CNAG_07421	Up	5	2.14411	5.68301e-13	0.11948	305	---	hypothetical protein	---	---	---	N	N	N	N	N	N
CNAG_03929	Up	2	1.32626	5.6869e-13	0.130617	221	CAS42	solute carrier family 35, member C2	YMD8	Ymd8p	---	N	N	N	N	N	N
CNAG_03262	Up	8	1.42801	6.38582e-13	0.126095	249	---	myo-inositol-1(or 4)-monophosphatase	INM2	inositol monophosphate 1-phosphatase INM2	phosphatidylinositol phosphorylation	N	N	N	N	N	N
CNAG_06526	Up	7	1.18064	6.42032e-13	0.148218	114	---	hypothetical protein, hypothetical protein, variant	---	---	---	N	N	N	N	N	N
CNAG_02694	Up	3	2.46166	6.52311e-13	0.126975	241	---	hypothetical protein, hypothetical protein, variant	---	---	---	N	N	N	N	N	N
CNAG_06428	Up	13	1.3882	6.76036e-13	0.119377	307	OTU1	ubiquitin-specific protease	OTU1	ubiquitin-specific protease OTU1	---	N	N	N	N	N	Y
CNAG_04677	Up	10	3.3184	6.90671e-13	0.113988	352	---	xylitol dehydrogenase	SOR1	L-iditol 2-dehydrogenase SOR1	oxidation-reduction process	N	N	N	N	N	N
CNAG_03702	Up	2	1.33682	7.72296e-13	0.140244	162	---	tubulin-folding cofactor B, tubulin-folding cofactor B, variant	ALF1	Alf1p	---	N	N	N	N	N	N
CNAG_07747	Up	8	2.44183	8.53413e-13	0.136842	180	---	acyl-CoA oxidase	POX1	acyl-CoA oxidase	fatty acid beta-oxidation\metabolic process\fatty acid metabolic process\oxidation-reduction process	N	N	N	N	N	N
CNAG_03746	Up	2	2.78011	8.74836e-13	0.130163	224	---	hypothetical protein	---	---	---	N	N	N	N	N	N
CNAG_04324	Up	9	1.77871	9.30475e-13	0.119975	298	---	hypothetical protein	ATG22	Atg22p	---	N	N	N	N	N	N
CNAG_02214	Up	6	1.57673	1.01386e-12	0.149444	113	UBC6-2	ubiquitin-conjugating enzyme E2 J1	UBC6	E2 ubiquitin-conjugating protein UBC6	---	N	N	N	N	N	N
CNAG_01401	Up	5	2.1185	1.22303e-12	0.121815	288	---	hypothetical protein	---	---	---	N	N	N	N	N	N
CNAG_05224	Up	4	1.44654	1.31506e-12	0.114306	347	---	hypothetical protein	---	---	---	N	N	N	N	N	N
CNAG_05244	Up	4	1.69216	1.3873e-12	0.149711	112	---	hypothetical protein	---	---	---	N	N	N	N	N	N
CNAG_02489	Up	6	8.31986	1.40147e-12	0.109943	375	---	alcohol dehydrogenase, propanol-preferring	ADH3	alcohol dehydrogenase ADH3	oxidation-reduction process	N	N	N	N	N	N
CNAG_07554	Up	3	1.22595	1.64208e-12	0.147417	120	CAP10	capsule-associated protein	---	---	---	N	N	N	N	N	Y
CNAG_05731	Up	7	1.32131	1.78348e-12	0.1375	176	---	glyoxal oxidase	---	---	---	N	N	N	N	N	Y
CNAG_01982	Up	11	1.77302	2.55691e-12	0.14784	115	---	hypothetical protein	---	---	signal transduction	N	N	N	N	N	N
CNAG_07434	Up	5	2.15052	2.71834e-12	0.139443	169	---	HAD hydrolase, family IIID, HAD hydrolase, family IIID, variant	---	---	---	N	N	N	N	N	N
CNAG_01233	Up	5	1.56797	2.86123e-12	0.176921	31	---	hypothetical protein	RAX2	Rax2p	---	N	N	N	N	N	N
CNAG_01794	Up	11	3.61319	3.39548e-12	0.0919539	524	---	2-hydroxyacid dehydrogenase	GOR1	glyoxylate reductase	metabolic process\oxidation-reduction process	N	N	N	N	N	N
CNAG_01565	Up	11	2.0648	3.96759e-12	0.0992053	469	---	biotin-[acetyl-CoA-carboxylase] ligase	BPL1	biotin--[acetyl-CoA-carboxylase] ligase BPL1	cellular protein modification process	N	N	N	N	N	N
CNAG_00367	Up	1	1.65616	5.20743e-12	0.12899	231	---	dynactin 5	---	---	---	N	N	N	N	N	N
CNAG_02321	Up	6	2.63145	5.38102e-12	0.157166	79	---	hypothetical protein	---	---	---	N	N	N	N	N	N
CNAG_01953	Up	11	2.73742	5.69489e-12	0.0912107	533	---	hypothetical protein	---	---	transmembrane transport	N	N	N	N	N	N
CNAG_05387	Up	14	2.58764	6.14053e-12	0.0913817	530	---	galactose transporter	HXT15	hexose transporter HXT15	transmembrane transport	N	N	N	N	N	N
CNAG_00349	Up	1	1.87026	7.24348e-12	0.0839734	605	---	hypothetical protein	---	---	---	N	N	N	N	N	N
CNAG_05381	Up	14	3.50061	8.45097e-12	0.156498	82	ITR3C	myo-inositol transporter	ITR2	myo-inositol transporter ITR2	transmembrane transport	N	N	N	N	N	N
CNAG_01675	Up	11	1.66516	1.05663e-11	0.139666	166	---	tagatose-bisphosphate aldolase, tagatose-bisphosphate aldolase, variant	---	---	carbohydrate metabolic process	N	N	N	N	N	N
CNAG_01644	Up	11	1.09906	1.09882e-11	0.111621	367	MLN4	protein of unknown function	---	---	---	N	N	N	N	N	N
CNAG_05279	Up	4	5.37487	1.12973e-11	0.0541032	852	---	hypothetical protein	---	---	---	N	N	N	N	N	N
CNAG_04053	Up	2	1.44626	1.44101e-11	0.093438	517	---	hypothetical protein	---	---	---	N	N	N	N	N	N
CNAG_01372	Up	5	1.20461	1.47133e-11	0.13741	178	---	hypothetical protein	HEH2	Heh2p	---	N	N	N	N	N	N
CNAG_00433	Up	1	2.44685	1.62407e-11	0.150001	111	---	hypothetical protein	MCH5	Mch5p	transmembrane transport	N	N	N	N	N	N
CNAG_04945	Up	4	2.3017	1.70119e-11	0.129244	229	---	hypothetical protein	---	---	---	N	N	N	N	N	N
CNAG_08009	Up	11	1.61353	1.75201e-11	0.0899914	550	---	hypothetical protein	---	---	---	N	N	N	N	N	N
CNAG_01495	Up	11	2.14332	1.84427e-11	0.0862695	586	---	myo-inositol 2-dehydrogenase	---	---	metabolic process\oxidation-reduction process	N	N	N	N	N	N
CNAG_00749	Up	1	2.75118	2.31042e-11	0.0887227	565	---	alternative sulfate transporter	YIL166C	---	transmembrane transport	N	N	N	N	Y	N
CNAG_07599	Up	11	1.406	2.36883e-11	0.133045	204	---	DNA mismatch repair protein PMS2	PMS1	ATP-binding mismatch repair protein	mismatch repair	N	N	N	N	N	Y
CNAG_01257	Up	5	2.42373	2.63778e-11	0.109854	376	---	aldo-keto reductase	GCY1	glycerol 2-dehydrogenase (NADP(+)) GCY1	oxidation-reduction process	N	N	N	N	N	N
CNAG_01540	Up	11	2.32731	2.63778e-11	0.113068	361	---	dehydrogenase	---	---	---	N	N	N	N	N	N
CNAG_06694	Up	7	2.14733	3.22919e-11	0.0902382	545	URO2	hydroxyisourate hydrolase	---	---	transport\purine nucleobase metabolic process	N	N	N	N	N	N
CNAG_04711	Up	10	2.04147	3.24656e-11	0.11775	322	---	hypothetical protein	---	---	---	N	N	N	N	N	N
CNAG_05138	Up	4	1.86928	3.26512e-11	0.090762	539	---	glucan 1,3-beta-glucosidase	SPR1	glucan 1,3-beta-glucosidase	carbohydrate metabolic process	N	N	N	N	N	Y
CNAG_05315	Up	4	1.99146	3.35456e-11	0.125135	257	---	taurine catabolism dioxygenase TauD	---	---	oxidation-reduction process	N	N	N	N	N	N
CNAG_06242	Up	12	2.82803	3.48076e-11	0.168819	56	CFT1	major iron permease	FTR1	high-affinity iron permease FTR1	high-affinity iron ion transmembrane transport	N	N	N	N	Y	Y
CNAG_03126	Up	8	1.20392	3.96798e-11	0.12422	268	---	hypothetical protein	---	---	GPI anchor biosynthetic process	N	N	N	N	N	N
CNAG_01064	Up	5	1.84192	4.10522e-11	0.101856	441	---	hypothetical protein	---	---	---	N	N	N	N	N	N
CNAG_02840	Up	3	2.79517	4.17459e-11	0.11713	328	---	hypothetical protein, hypothetical protein, variant	AIF1	Aif1p	oxidation-reduction process	N	N	N	N	N	N
CNAG_06551	Up	7	2.4517	4.88858e-11	0.0966899	493	---	carnitine O-acetyltransferase	YAT1	carnitine O-acetyltransferase YAT1	---	N	N	N	N	N	N
CNAG_00490	Up	1	2.48348	6.32431e-11	0.10959	379	---	acetyl-CoA acyltransferase	POT1	acetyl-CoA C-acyltransferase	metabolic process	N	N	N	N	N	N
CNAG_06265	Up	13	1.26343	6.56003e-11	0.124528	265	---	high-affinity nicotinic acid transporter	TNA1	Tna1p	transmembrane transport	N	N	N	N	N	N
CNAG_04217	Up	9	3.58022	7.04084e-11	0.142467	151	PCK1	phosphoenolpyruvate carboxykinase (ATP)	PCK1	phosphoenolpyruvate carboxykinase PCK1	gluconeogenesis	N	N	N	N	N	N
CNAG_04103	Up	9	3.2658	7.27283e-11	0.0892883	561	---	hypothetical protein	---	---	transmembrane transport	N	N	N	N	N	N
CNAG_02360	Up	6	1.33981	8.30068e-11	0.124335	267	---	hypothetical protein	---	---	---	N	N	N	N	N	N
CNAG_06507	Up	13	2.47499	8.32569e-11	0.140665	159	---	hypothetical protein	---	---	---	N	N	N	N	N	N
CNAG_02600	Up	3	1.884	9.98341e-11	0.128576	232	---	tartrate transporter	TNA1	Tna1p	transmembrane transport	N	N	N	N	N	N
CNAG_03243	Up	8	1.80017	1.20254e-10	0.122645	278	---	2-nitropropane dioxygenase	---	---	oxidation-reduction process	N	N	N	N	N	N
CNAG_07387	Up	1	4.40867	2.06793e-10	0.0475355	899	---	siderophore-iron transporter Str3	ARN1	siderophore transporter	transmembrane transport	N	N	N	N	Y	N
CNAG_04296	Up	9	2.04471	2.07256e-10	0.121985	285	---	hypothetical protein	---	---	---	N	N	N	N	N	N
CNAG_04343	Up	9	2.22418	2.10037e-10	0.134297	194	---	nicotinamide mononucleotide permease	TNA1	Tna1p	transmembrane transport	N	N	N	N	N	N
CNAG_02691	Up	3	2.74665	2.14277e-10	0.0632668	791	---	hypothetical protein	---	---	---	N	N	N	N	N	N
CNAG_06901	Up	3	1.25719	2.31408e-10	0.128391	233	ALG7	UDP-N-acetylglucosamine-dolichyl-phosphate N-acetylglucosaminephosphotransferase	ALG7	UDP-N-acetylglucosamine--dolichyl-phosphate N-acetylglucosaminephosphotransferase	---	N	N	N	N	N	N
CNAG_06931	Up	3	3.12694	2.46082e-10	0.0886529	566	---	beta-glucosidase	---	---	carbohydrate metabolic process	N	N	N	N	N	N
CNAG_05572	Up	14	1.19036	2.57871e-10	0.119562	303	---	hypothetical protein, hypothetical protein, variant	---	---	---	N	N	N	N	N	N
CNAG_00045	Up	1	1.13892	2.67413e-10	0.113449	357	---	hypothetical protein	---	---	---	N	N	N	N	N	N
CNAG_03694	Up	2	1.17377	2.71573e-10	0.119609	302	CFT3	iron permease	FTH1	Fth1p	high-affinity iron ion transmembrane transport	N	N	N	N	Y	N
CNAG_01814	Up	11	1.48275	2.73935e-10	0.10316	430	---	hypothetical protein	---	---	---	N	N	N	N	N	N
CNAG_00445	Up	1	1.18703	2.86355e-10	0.131483	213	NHP6B01	nonhistone chromosomal protein	NHP6B	high-mobility group nucleosome-binding protein	---	N	N	N	N	N	N
CNAG_02319	Up	6	1.93546	2.9785e-10	0.0967389	492	---	hypothetical protein	---	---	---	N	N	N	N	N	N
CNAG_06499	Up	13	1.20877	2.99148e-10	0.131262	216	---	hypothetical protein	DPP1	bifunctional diacylglycerol diphosphate phosphatase/phosphatidate phosphatase	---	N	N	N	N	N	Y
CNAG_05903	Up	7	1.32669	3.09532e-10	0.13348	198	---	hypothetical protein	---	---	---	N	N	N	N	N	N
CNAG_05201	Up	4	1.68953	3.22971e-10	0.105943	401	---	DNA mismatch repair protein MSH4	MSH4	MutS family protein MSH4	mismatch repair	N	N	N	N	N	Y
CNAG_04449	Up	9	1.6437	3.24977e-10	0.122316	281	---	alpha-1,6-mannosyltransferase	---	---	---	N	N	N	N	N	N
CNAG_04594	Up	10	1.34093	3.47518e-10	0.120077	296	---	hypothetical protein	UGA3	Uga3p	regulation of transcription, DNA-templated	Y	N	N	N	N	Y
CNAG_03893	Up	2	1.02099	3.61396e-10	0.145848	130	---	MAP kinase phosphatase	SDP1	mitogen-activated protein kinase tyrosine protein phosphatase SDP1	protein dephosphorylation\dephosphorylation	N	N	N	N	N	N
CNAG_01695	Up	11	1.55679	3.89101e-10	0.110392	373	---	hypothetical protein	---	---	---	N	N	N	N	N	N
CNAG_00250	Up	1	2.79391	4.0859e-10	0.099389	466	---	hypothetical protein	---	---	---	N	N	N	N	N	N
CNAG_00598	Up	1	3.72536	4.14633e-10	0.124617	262	---	nicotinamide mononucleotide permease	TNA1	Tna1p	transmembrane transport	N	N	N	N	N	N
CNAG_07702	Up	7	1.65668	4.14633e-10	0.104914	412	---	hypothetical protein	---	---	---	N	N	N	N	N	N
CNAG_03277	Up	8	2.97798	4.17186e-10	0.0672204	750	---	inositol oxygenase	---	---	inositol catabolic process\oxidation-reduction process	N	N	N	N	N	N
CNAG_03401	Up	8	1.33319	4.17186e-10	0.121764	289	---	hypothetical protein	GAT2	Gat2p	regulation of transcription, DNA-templated	Y	N	N	N	N	N
CNAG_04933	Up	4	2.28739	4.24538e-10	0.108327	387	---	hypothetical protein, hypothetical protein, variant 1, hypothetical protein, variant 2	---	---	---	N	N	N	N	N	N
CNAG_01154	Up	5	1.39483	4.28325e-10	0.0978052	479	---	hypothetical protein	---	---	---	N	N	N	N	N	N
CNAG_04210	Up	9	2.27827	5.96319e-10	0.0775056	665	---	MFS transporter, SP family, general alpha glucoside:H+ symporter	MPH3	alpha-glucoside permease	transmembrane transport	N	N	N	N	N	N
CNAG_05503	Up	14	1.18216	6.03363e-10	0.151517	105	---	LIM domain-containing protein	---	---	---	N	N	N	N	N	N
CNAG_06241	Up	12	2.96811	6.11812e-10	0.176113	34	CFO1	ferroxidase/laccase	FET5	ferroxidase FET5	oxidation-reduction process	N	N	N	N	N	Y
CNAG_06569	Up	7	1.24269	6.90799e-10	0.116757	330	---	membrane transporter	---	---	transmembrane transport	N	N	N	N	N	N
CNAG_04907	Up	10	1.70018	6.96432e-10	0.103269	426	---	hypothetical protein, hypothetical protein, variant	---	---	---	N	N	N	N	N	N
CNAG_02295	Up	6	2.17866	7.02933e-10	0.0910526	536	---	phosphotransferase enzyme family protein	---	---	---	N	N	N	N	N	N
CNAG_00126	Up	1	2.82326	8.29114e-10	0.10383	421	---	2-deoxy-D-gluconate 3-dehydrogenase	FOX2	bifunctional hydroxyacyl-CoA dehydrogenase/enoyl-CoA hydratase FOX2	metabolic process	N	N	N	N	N	N
CNAG_02281	Up	6	1.05671	8.51844e-10	0.117803	320	---	hypothetical protein, hypothetical protein, variant 1, hypothetical protein, variant 2	---	---	---	N	N	N	N	N	N
CNAG_04306	Up	9	1.30129	8.51844e-10	0.0939411	511	---	vesicle transporter SFT2B	---	---	vesicle-mediated transport	N	N	N	N	N	N
CNAG_02869	Up	3	1.48657	8.63195e-10	0.075898	678	---	hypothetical protein	---	---	---	N	N	N	N	N	N
CNAG_03949	Up	2	2.09897	8.69819e-10	0.115153	343	---	4-nitrophenyl phosphatase	PHO13	4-nitrophenylphosphatase	metabolic process	N	N	N	N	N	N
CNAG_05471	Up	14	3.01559	9.34457e-10	0.0393867	946	---	alpha-glucosidase	ROT2	glucan 1,3-alpha-glucosidase ROT2	carbohydrate metabolic process	N	N	N	N	N	N
CNAG_02701	Up	3	2.32966	1.0381e-09	0.114051	351	---	hypothetical protein	---	---	---	N	N	N	N	N	N
CNAG_05678	Up	7	2.12217	1.08039e-09	0.0590943	818	---	membrane protein	ATO2	putative ammonium permease ATO2	---	N	N	N	N	N	N
CNAG_01731	Up	11	1.15919	1.11459e-09	0.125158	256	---	hypothetical protein	---	---	---	N	N	N	N	N	N
CNAG_02674	Up	3	2.37442	1.15017e-09	0.135282	189	---	hypothetical protein	---	---	cell redox homeostasis	N	N	N	N	N	N
CNAG_05632	Up	14	2.04658	1.16851e-09	0.147351	122	---	hypothetical protein	---	---	transport	N	N	N	N	N	Y
CNAG_00416	Up	1	1.4817	1.23764e-09	0.126126	248	---	f-box/wd-repeat protein lin-23	CDC4	SCF ubiquitin ligase complex subunit CDC4	---	N	N	N	N	N	N
CNAG_03740	Up	2	1.36876	1.24481e-09	0.115714	341	---	hypothetical protein	---	---	---	N	N	N	N	N	N
CNAG_01742	Up	11	2.30641	1.28126e-09	0.120972	291	AQY1	aquaporin-associated protein	AQY1	Aqy1p	transport	N	N	N	N	N	N
CNAG_04142	Up	9	2.24033	1.66585e-09	0.105429	409	---	tartrate transporter	FEN2	Fen2p	transmembrane transport	N	N	N	N	N	N
CNAG_05499	Up	14	1.5122	1.77335e-09	0.131556	212	---	SHO1 osmosensor	SHO1	osmosensor SHO1	---	N	N	N	N	N	N
CNAG_00985	Up	5	1.29254	1.81323e-09	0.0914388	527	---	hypothetical protein, hypothetical protein, variant	LCL2	Lcl2p	---	N	N	N	N	N	N
CNAG_03557	Up	8	1.30069	1.81418e-09	0.0960235	499	---	transcription initiation factor TFIIA small subunit	TOA2	transcription initiation factor IIA subunit gamma	transcription initiation from RNA polymerase II promoter	N	N	N	N	N	N
CNAG_01359	Up	5	1.25848	1.90745e-09	0.103384	425	---	DNA-directed RNA polymerase II subunit RPB7	RPB7	DNA-directed RNA polymerase II subunit RPB7	transcription, DNA-templated	N	N	N	N	N	N
CNAG_07512	Up	3	1.36523	1.98827e-09	0.150345	108	---	hypothetical protein	---	---	---	N	N	N	N	N	N
CNAG_01127	Up	5	1.38182	2.01958e-09	0.116659	332	---	hypothetical protein	---	---	---	N	N	N	N	N	N
CNAG_00194	Up	1	1.54655	2.04236e-09	0.0771097	669	---	hypothetical protein	---	---	---	N	N	N	N	N	N
CNAG_06593	Up	7	1.31073	2.18487e-09	0.105767	404	---	rhamnogalacturonan lyase	---	---	carbohydrate metabolic process	N	N	N	N	N	N
CNAG_06413	Up	13	2.16603	2.49296e-09	0.0881617	572	---	hypothetical protein	---	---	---	N	N	N	N	N	N
CNAG_04623	Up	10	2.38747	2.72736e-09	0.168369	58	---	hypothetical protein	---	---	---	N	N	N	N	N	N
CNAG_03135	Up	8	1.42868	3.18716e-09	0.119852	300	---	hypothetical protein	---	---	magnesium ion transport	N	N	N	N	N	Y
CNAG_07725	Up	8	1.85284	3.21025e-09	0.123617	274	---	HMG box factor	ROX1	Rox1p	---	N	N	N	N	N	Y
CNAG_01882	Up	11	1.71146	3.49682e-09	0.13137	214	---	histone-lysine N-methyltransferase, H3 lysine-79 specific	DOT1	histone methyltransferase DOT1	---	N	N	N	N	N	Y
CNAG_03394	Up	8	1.63112	3.50798e-09	0.119644	301	---	hypothetical protein	---	---	peroxisome fission	N	N	N	N	N	N
CNAG_07728	Up	8	2.43624	3.62708e-09	0.0775695	663	---	solute carrier family 39 (zinc transporter), member 1/2/3	---	---	---	N	N	N	N	Y	N
CNAG_07814	Up	4	1.13499	4.35903e-09	0.145884	129	---	hypothetical protein	---	---	---	N	N	N	N	N	N
CNAG_04878	Up	10	1.96129	4.48268e-09	0.0781989	660	---	hypothetical protein, hypothetical protein, variant	---	---	regulation of transcription, DNA-templated	Y	N	N	N	N	Y
CNAG_05813	Up	7	1.10025	4.51989e-09	0.113566	355	---	hypothetical protein	---	---	---	N	N	N	N	N	N
CNAG_06802	Up	2	5.31806	4.86898e-09	0.0981039	475	---	hypothetical protein	---	---	---	N	N	N	N	N	N
CNAG_03242	Up	8	1.48346	5.02427e-09	0.115812	338	---	solute carrier family 25 (peroxisomal adenine nucleotide transporter), member 17	AGC1	amino acid transporter AGC1	---	N	N	N	N	N	Y
CNAG_06622	Up	7	1.57576	5.05384e-09	0.0855199	594	---	hypothetical protein, hypothetical protein, variant	MOH1	Moh1p	---	N	N	N	N	N	N
CNAG_00395	Up	1	1.07882	5.13576e-09	0.130918	217	---	structure-specific endonuclease subunit SLX1	SLX1	endonuclease	---	N	N	N	N	N	Y
CNAG_05310	Up	4	1.46815	5.45081e-09	0.0372292	960	---	nipsnap family protein	---	---	---	N	N	N	N	N	N
CNAG_02821	Up	3	1.25475	5.4815e-09	0.103934	420	---	hypothetical protein	---	---	---	N	N	N	N	N	N
CNAG_04819	Up	10	1.07229	5.4815e-09	0.141184	158	---	hypothetical protein	OAF3	Oaf3p	regulation of transcription, DNA-templated\transcription, DNA-templated	N	N	N	N	N	N
CNAG_03181	Up	8	1.57985	5.7795e-09	0.123786	271	---	hypothetical protein, hypothetical protein, variant	---	---	---	N	N	N	N	N	N
CNAG_06048	Up	12	1.06518	5.7795e-09	0.101542	446	---	hypothetical protein	YIP5	Yip5p	---	N	N	N	N	N	N
CNAG_05562	Up	14	1.10451	5.89903e-09	0.12223	284	PBX2	parallel beta-helix repeat protein	---	---	---	N	N	N	N	N	N
CNAG_00831	Up	1	1.0505	5.92344e-09	0.0821927	630	---	nucleoside-diphosphate-sugar epimerase	---	---	---	N	N	N	N	N	N
CNAG_00827	Up	1	4.12845	5.94102e-09	0.120023	297	---	ribose 5-phosphate isomerase	---	---	carbohydrate metabolic process	N	N	N	N	N	N
CNAG_02205	Up	6	1.32951	6.26762e-09	0.0899341	551	---	pH-response regulator protein palC, pH-response regulator protein palC, variant	---	---	---	N	N	N	N	N	N
CNAG_03010	Up	3	2.11595	6.49959e-09	0.0805141	639	---	enoyl-CoA hydratase/isomerase	---	---	metabolic process	N	N	N	N	N	N
CNAG_02119	Up	6	1.0284	7.23295e-09	0.067653	745	---	hypothetical protein	---	---	---	N	N	N	N	N	N
CNAG_07363	Up	1	1.2367	7.34451e-09	0.0766108	672	---	isocitrate dehydrogenase, NAD-dependent	IDH2	isocitrate dehydrogenase (NAD(+)) IDH2	tricarboxylic acid cycle\oxidation-reduction process	N	N	N	N	N	N
CNAG_02828	Up	3	1.05674	7.3464e-09	0.108959	382	---	hypothetical protein	---	---	---	N	N	N	N	N	N
CNAG_07464	Up	2	1.38121	8.01694e-09	0.101375	447	MBS1	transcription factor	MBP1	transcription factor MBP1	regulation of transcription, DNA-templated	Y	N	N	N	N	Y
CNAG_04246	Up	9	1.73015	9.07294e-09	0.12523	253	---	hypothetical protein	---	---	---	N	N	N	N	N	N
CNAG_02449	Up	6	1.67538	9.77117e-09	0.117455	325	---	long-chain fatty acid CoA ligase	PCS60	Pcs60p	metabolic process	N	N	N	N	N	N
CNAG_00452	Up	1	3.21006	1.06539e-08	0.085034	596	---	isovaleryl-CoA dehydrogenase	---	---	metabolic process\oxidation-reduction process	N	N	N	N	N	N
CNAG_01384	Up	5	2.0984	1.1218e-08	0.10725	391	---	hypothetical protein	TNA1	Tna1p	transmembrane transport	N	N	N	N	N	N
CNAG_06349	Up	13	1.68427	1.23854e-08	0.0896374	555	---	hypothetical protein	---	---	---	N	N	N	N	N	N
CNAG_02409	Up	6	1.52723	1.32198e-08	0.133066	203	LIV5	protein of unknown function	---	---	---	N	N	N	N	N	N
CNAG_03561	Up	8	1.11232	1.38864e-08	0.117609	323	---	hypothetical protein	SEF1	Sef1p	regulation of transcription, DNA-templated\transcription, DNA-templated	Y	N	N	N	N	Y
CNAG_01623	Up	11	1.2356	1.54991e-08	0.0691634	731	---	tRNA pseudouridine(55) synthase	PUS4	pseudouridine synthase PUS4	RNA processing\RNA modification\pseudouridine synthesis	N	N	N	N	N	N
CNAG_03389	Up	8	1.79296	1.54991e-08	0.0455921	910	---	alpha-ketoglutarate catabolism dioxygenase	JLP1	sulfonate dioxygenase	oxidation-reduction process	N	N	N	N	N	N
CNAG_01622	Up	11	1.186	1.57224e-08	0.118131	319	---	CTD kinase subunit beta	CTK2	Ctk2p	---	N	N	N	N	N	N
CNAG_05436	Up	14	2.23717	1.62993e-08	0.0586954	819	---	hypothetical protein	---	---	---	Y	N	N	N	N	N
CNAG_02044	Up	6	2.71224	1.65284e-08	0.128386	234	---	hypothetical protein	---	---	---	N	N	N	N	N	N
CNAG_06099	Up	12	2.18414	1.6891e-08	0.131603	211	---	hypothetical protein	---	---	---	N	N	N	N	N	N
CNAG_03683	Up	2	1.91253	1.76286e-08	0.100459	455	---	short-chain dehydrogenase/reductase SDR	YMR226C	---	metabolic process	N	N	N	N	N	N
CNAG_03318	Up	8	2.65343	1.9244e-08	0.0776845	662	---	hypothetical protein	---	---	---	N	N	N	N	N	N
CNAG_05024	Up	4	1.4528	1.92573e-08	0.10666	396	---	L-xylulose reductase	FOX2	bifunctional hydroxyacyl-CoA dehydrogenase/enoyl-CoA hydratase FOX2	metabolic process	N	N	N	N	N	N
CNAG_02113	Up	6	1.25043	1.94912e-08	0.0913965	528	---	clathrin assembly protein	APS1	Aps1p	transport\protein transport	N	N	N	N	N	N
CNAG_03446	Up	8	1.29954	2.08523e-08	0.0875189	578	---	hypothetical protein	CRC1	carnitine:acyl carnitine antiporter	---	N	N	N	N	N	N
CNAG_04291	Up	9	1.45953	2.13772e-08	0.0801706	643	---	glycosyl-hydrolase	---	---	---	N	N	N	N	N	N
CNAG_01936	Up	11	2.77224	2.2255e-08	0.115765	339	---	sugar transporter	GAL2	galactose permease GAL2	transmembrane transport	N	N	N	N	N	N
CNAG_01710	Up	11	1.83043	2.2939e-08	0.122478	279	---	hypothetical protein	---	---	---	N	N	N	N	N	N
CNAG_06382	Up	13	1.22786	2.34189e-08	0.0932573	521	---	beta-transducin repeat containing protein	TUP1	chromatin-silencing transcriptional regulator TUP1	---	N	N	N	N	N	N
CNAG_00826	Up	1	3.29929	2.36603e-08	0.103493	424	---	dihydroxyacetone kinase	DAK1	dihydroxyacetone kinase	glycerol metabolic process	N	Y	N	N	N	N
CNAG_03294	Up	8	1.18209	2.58233e-08	0.122665	277	---	hypothetical protein	---	---	---	N	N	N	N	N	N
CNAG_04523	Up	9	3.639	2.85372e-08	0.0763706	675	---	glyceraldehyde-3-phosphate dehydrogenase, type I	TDH2	glyceraldehyde-3-phosphate dehydrogenase (phosphorylating) TDH2	glucose metabolic process\oxidation-reduction process	N	N	N	N	N	N
CNAG_00131	Up	1	2.27415	2.90494e-08	0.0891423	562	---	alcohol dehydrogenase	ADH5	alcohol dehydrogenase ADH5	oxidation-reduction process	N	N	N	N	N	N
CNAG_00537	Up	1	1.72422	3.23236e-08	0.0971671	486	---	carnitine O-acetyltransferase	CAT2	carnitine O-acetyltransferase CAT2	---	N	N	N	N	N	N
CNAG_00371	Up	1	2.40662	3.30057e-08	0.0667584	753	---	methylglutaconyl-CoA hydratase	EHD3	Ehd3p	metabolic process	N	N	N	N	N	N
CNAG_04338	Up	9	1.30551	3.40136e-08	0.0938893	512	---	cation diffusion facilitator 1	---	---	transmembrane transport\cation transport	N	N	N	N	Y	N
CNAG_00393	Up	1	1.99591	3.46345e-08	0.0543568	847	---	1,4-alpha-glucan-branching enzyme	GLC3	1,4-alpha-glucan branching enzyme	glycogen biosynthetic process\carbohydrate metabolic process	N	N	N	N	N	N
CNAG_04615	Up	10	1.78591	3.72956e-08	0.116231	336	---	L-aminoadipate-semialdehyde dehydrogenase	---	---	metabolic process	N	N	N	N	N	N
CNAG_00702	Up	1	1.60843	3.81607e-08	0.0634753	787	---	hypothetical protein	---	---	---	N	N	N	N	N	N
CNAG_02764	Up	3	1.87312	3.89761e-08	0.097811	478	PXA2	peroxisomal ATP-binding cassette transporter	PXA2	ATP-binding cassette long-chain fatty acid transporter PXA2	transport	N	N	N	N	N	N
CNAG_05378	Up	14	1.49312	3.93725e-08	0.0833086	611	---	3-hydroxyacyl-CoA dehydrogenase, 3-hydroxyacyl-CoA dehydrogenase, variant	YDL114W	---	metabolic process	N	N	N	N	N	N
CNAG_01872	Up	11	1.10885	3.94366e-08	0.108621	385	---	solute carrier family 31 (copper transporter), member 1	CTR2	low-affinity Cu transporter	copper ion transmembrane transport	N	N	N	N	Y	N
CNAG_07449	Up	5	2.14765	4.09427e-08	0.0561163	835	---	amino acid transporter	AGP2	Agp2p	transport\transmembrane transport\amino acid transmembrane transport	N	N	N	N	N	N
CNAG_03552	Up	8	1.31885	4.15084e-08	0.100656	452	---	hypothetical protein	---	---	---	N	N	N	N	N	N
CNAG_02903	Up	3	1.28667	4.34664e-08	0.0913828	529	---	alcohol dehydrogenase (NADP+)	ADH6	NADP-dependent alcohol dehydrogenase	oxidation-reduction process	N	N	N	N	N	N
CNAG_07528	Up	3	1.98078	4.36283e-08	0.0848166	598	---	hypothetical protein	---	---	---	N	N	N	N	N	N
CNAG_00265	Up	1	1.02868	4.91432e-08	0.124825	259	IDI1	isopentenyl-diphosphate delta-isomerase	IDI1	isopentenyl-diphosphate delta-isomerase IDI1	isoprenoid biosynthetic process	N	N	N	N	N	N
CNAG_02148	Up	6	1.02282	4.91432e-08	0.0856201	593	---	ubiquitin-conjugating enzyme E2 35, ubiquitin-conjugating enzyme E2 35, variant	UBC13	E2 ubiquitin-conjugating protein UBC13	---	N	N	N	N	N	N
CNAG_04944	Up	4	1.40548	4.91432e-08	0.0609154	806	---	hypothetical protein, hypothetical protein, variant	---	---	---	N	N	N	N	N	N
CNAG_02441	Up	6	1.71046	4.97961e-08	0.0919052	525	---	hypothetical protein	---	---	regulation of Rho protein signal transduction	N	N	N	N	N	N
CNAG_04392	Up	9	1.67729	4.98933e-08	0.097362	485	MFE2	sterol-binding protein	---	---	---	N	N	N	N	N	N
CNAG_01916	Up	11	1.1937	5.69026e-08	0.104505	415	---	DNA mismatch repair protein MSH6	MSH6	mismatch repair ATPase MSH6	mismatch repair	N	N	N	N	N	Y
CNAG_04834	Up	10	1.09886	5.69026e-08	0.102505	435	---	MFS transporter	TNA1	Tna1p	transmembrane transport	N	N	N	N	N	N
CNAG_05815	Up	7	1.64272	5.69026e-08	0.107549	390	KRE64	putative beta-glucan synthase	KRE6	beta-glucan synthesis-associated protein KRE6	---	N	N	N	N	N	N
CNAG_06493	Up	13	2.02514	5.70262e-08	0.114577	345	---	hypothetical protein	---	---	---	N	N	N	N	N	N
CNAG_02439	Up	6	1.58226	5.7588e-08	0.0788465	657	---	hypothetical protein, hypothetical protein, variant	---	---	metabolic process	N	N	N	N	N	N
CNAG_07853	Up	10	1.99644	5.99732e-08	0.11032	374	---	hypothetical protein	---	---	---	N	N	N	N	N	N
CNAG_02999	Up	3	1.16284	7.03576e-08	0.145288	134	---	hypothetical protein	---	---	---	N	N	N	N	N	N
CNAG_03525	Up	8	2.48763	7.03576e-08	0.0148785	1060	---	alpha,alpha-trehalase	NTH1	alpha	trehalose metabolic process	N	N	N	N	N	N
CNAG_06208	Up	12	1.1784	7.03576e-08	0.077528	664	---	heat shock 70kDa protein 4	SSE1	adenyl-nucleotide exchange factor SSE1	---	N	N	N	N	N	N
CNAG_00055	Up	1	1.37732	7.20099e-08	0.077158	668	---	hypothetical protein	---	---	---	N	N	N	N	N	N
CNAG_03437	Up	8	1.05404	7.37325e-08	0.102917	433	---	hypothetical protein	---	---	---	N	N	N	N	N	N
CNAG_01769	Up	11	1.28269	7.48533e-08	0.0877116	576	---	solute carrier family 25 (mitochondrial aspartate/glutamate transporter), member 12/13	AGC1	amino acid transporter AGC1	---	N	N	N	N	N	N
CNAG_07943	Up	13	1.89441	8.2971e-08	0.0829658	619	---	hypothetical protein	---	---	---	N	N	N	N	N	N
CNAG_02435	Up	6	1.09314	8.39181e-08	0.086002	590	BWC2	white-collar transcription factor, blue-light photoresponsive gene	GAT2	Gat2p	signal transduction\regulation of transcription, DNA-templated	Y	N	N	N	N	Y
CNAG_01626	Up	11	1.03219	8.62951e-08	0.133549	197	ADA2	transcriptional adapter 2-alpha	ADA2	chromatin-binding transcription regulator ADA2	---	Y	N	N	N	N	Y
CNAG_00651	Up	1	1.82149	8.77431e-08	0.0993169	467	---	ATP-binding cassette, subfamily D (ALD), peroxisomal long-chain fatty acid import protein	PXA1	ATP-binding cassette long-chain fatty acid transporter PXA1	transport	N	N	N	N	N	N
CNAG_06880	Up	3	1.10241	9.13433e-08	0.0889734	563	---	mitochondrial protein	UPS2	Ups2p	---	N	N	N	N	N	N
CNAG_01079	Up	5	2.149	9.13883e-08	0.0767947	670	---	2,4-dihydroxyhept-2-ene-1,7-dioic acid aldolase	---	---	---	N	N	N	N	N	N
CNAG_01185	Up	5	1.17146	9.38056e-08	0.104786	413	---	hsp70-like protein	FES1	Fes1p	---	N	N	N	N	N	N
CNAG_04096	Up	2	2.13805	9.38056e-08	0.119526	304	---	racemase	---	---	---	N	N	N	N	N	N
CNAG_01925	Up	11	1.78958	9.53072e-08	0.0531055	859	---	hypothetical protein	THI73	Thi73p	transmembrane transport	N	N	N	N	N	N
CNAG_07864	Up	10	1.35513	9.99435e-08	0.0632684	790	---	U3 small nucleolar ribonucleoprotein IMP3	IMP3	snoRNA-binding rRNA-processing protein IMP3	---	N	N	N	N	N	N
CNAG_01960	Up	11	2.24375	1.03586e-07	0.0988183	471	---	efflux protein EncT	YMR279C	---	transmembrane transport	N	N	N	N	N	N
CNAG_03719	Up	2	1.85927	1.053e-07	0.064308	779	---	hypothetical protein	AMF1	Amf1p	transmembrane transport	N	N	N	N	N	N
CNAG_01545	Up	11	1.43674	1.0898e-07	0.124536	263	---	hypothetical protein, hypothetical protein, variant	---	---	transmembrane transport	N	N	N	N	N	N
CNAG_00597	Up	1	2.10909	1.09746e-07	0.101872	440	DIP5	amino acid transporter, amino acid transporter, variant	DIP5	Dip5p	transport\transmembrane transport\amino acid transmembrane transport	N	N	N	N	N	N
CNAG_01290	Up	5	2.0299	1.1078e-07	0.0937306	513	---	hypothetical protein	---	---	---	N	N	N	N	N	N
CNAG_05316	Up	4	1.58563	1.14102e-07	0.0763581	676	---	inositol oxygenase	---	---	inositol catabolic process\oxidation-reduction process	N	N	N	N	N	N
CNAG_00397	Up	1	1.69644	1.15043e-07	0.0585685	820	---	2-oxoisovalerate dehydrogenase E1 component, beta subunit	PDB1	pyruvate dehydrogenase (acetyl-transferring) subunit E1 beta	metabolic process	N	N	N	N	N	N
CNAG_06232	Up	12	1.29216	1.17697e-07	0.0646421	776	---	transcription factor C subunit 7, transcription factor C subunit 7, variant	YNL108C	---	dephosphorylation	N	N	N	N	N	N
CNAG_04590	Up	10	1.22379	1.20394e-07	0.0798437	645	---	hypothetical protein	---	---	---	N	N	N	N	N	N
CNAG_02822	Up	3	1.1687	1.24348e-07	0.0807674	637	---	hypothetical protein	---	---	---	N	N	N	N	N	N
CNAG_04524	Up	9	1.34161	1.28971e-07	0.0498356	883	---	zinc metalloprotease	---	---	proteolysis	N	N	N	N	N	N
CNAG_07874	Up	14	2.13581	1.28971e-07	0.104232	417	---	sugar transporter	STL1	glucose-inactivated glycerol proton symporter STL1	transmembrane transport	N	N	N	N	N	N
CNAG_04877	Up	10	2.10667	1.34416e-07	0.0895901	556	---	hypothetical protein	---	---	---	N	N	N	N	N	N
CNAG_07997	Up	9	2.38126	1.35706e-07	0.0893899	557	---	hypothetical protein	---	---	---	N	N	N	N	N	N
CNAG_06527	Up	7	3.84656	1.36367e-07	0.0692932	728	---	MFS transporter, SP family, general alpha glucoside:H+ symporter	MAL11	alpha-glucoside permease	transmembrane transport	N	N	N	N	N	N
CNAG_07335	Up	1	1.53149	1.41882e-07	0.0624555	797	---	cystinosin	ERS1	cystinosin-like protein ERS1	---	N	N	N	N	N	N
CNAG_01979	Up	11	1.16768	1.43299e-07	0.10547	408	---	transcription initiation factor TFIID subunit 10	TAF10	Taf10p	DNA-templated transcription, initiation	N	N	N	N	N	N
CNAG_06719	Up	2	1.07433	1.50284e-07	0.127598	239	---	hypothetical protein	---	---	transcription, DNA-templated	Y	N	N	N	N	Y
CNAG_03018	Up	3	1.15593	1.53846e-07	0.0674842	748	---	nuclear protein	ASG1	Asg1p	regulation of transcription, DNA-templated\transcription, DNA-templated	Y	N	N	N	N	N
CNAG_01345	Up	5	1.69974	1.59387e-07	0.0291502	1006	---	small subunit ribosomal protein S2	MRP4	mitochondrial 37S ribosomal protein MRP4	translation	N	N	N	N	N	N
CNAG_06346	Up	13	3.21153	1.61041e-07	0.0334614	983	BLP1	hypothetical protein	---	---	defense response to fungus\defense response to bacterium	N	N	N	N	N	Y
CNAG_04781	Up	10	2.16215	1.62534e-07	0.0819532	632	---	hypothetical protein, hypothetical protein, variant 1, hypothetical protein, variant 2	---	---	---	N	N	N	N	N	N
CNAG_07339	Up	1	1.13279	1.62632e-07	0.0683586	737	---	hypothetical protein	---	---	---	N	N	N	N	N	N
CNAG_06969	Up	8	1.07953	1.70935e-07	0.0899252	552	---	magnesium-dependent phosphatase-1	YER134C	---	metabolic process\peptidyl-tyrosine dephosphorylation\protein dephosphorylation\dephosphorylation\biological_process	N	N	N	N	N	N
CNAG_01448	Up	5	1.24087	1.83756e-07	0.0765844	673	---	hypothetical protein	---	---	---	N	N	N	N	N	N
CNAG_03426	Up	8	2.34227	1.931e-07	0.0272241	1020	GMT2	GDP-mannose transporter 2	VRG4	GDP-mannose transporter	transmembrane transport\nucleotide-sugar transport	N	N	N	N	N	N
CNAG_02112	Up	6	1.61539	1.98732e-07	0.0709581	717	---	ubiquitin-conjugating enzyme E2 W	RAD6	E2 ubiquitin-conjugating protein RAD6	---	N	N	N	N	N	N
CNAG_05158	Up	4	1.48295	2.36816e-07	0.0470952	903	---	hypothetical protein, hypothetical protein, variant	---	---	---	N	N	N	N	N	N
CNAG_04038	Up	2	1.15537	2.49007e-07	0.0942495	509	---	MFS quinate transporter QutD	HXT2	hexose transporter HXT2	transmembrane transport	N	N	N	N	N	N
CNAG_00276	Up	1	1.31741	2.56323e-07	0.118398	315	---	hypothetical protein	UBC4	E2 ubiquitin-conjugating protein UBC4	---	N	N	N	N	N	N
CNAG_06623	Up	7	2.27051	2.58486e-07	0.0329512	990	---	inositol oxygenase	---	---	inositol catabolic process\oxidation-reduction process	N	N	N	N	N	N
CNAG_04695	Up	10	1.43219	2.58588e-07	0.0859733	591	---	hypothetical protein	---	---	---	N	N	N	N	N	N
CNAG_02431	Up	6	1.0486	2.6004e-07	0.0715389	714	---	TatD DNase	YBL055C	---	cellular response to oxidative stress\apoptotic DNA fragmentation	N	N	N	N	N	N
CNAG_00546	Up	1	1.14881	2.84789e-07	0.0685338	735	CHS4	putative chitin synthase	CHS3	chitin synthase CHS3	---	N	N	N	N	N	Y
CNAG_05085	Up	4	1.10118	2.84789e-07	0.0713782	715	---	deoxyhypusine hydroxylase	LIA1	Lia1p	---	N	N	N	N	N	N
CNAG_02488	Up	6	1.44211	2.9372e-07	0.10759	389	---	methionyl-tRNA formyltransferase	---	---	biosynthetic process\metabolic process	N	N	N	N	N	N
CNAG_03883	Up	2	1.90369	2.93876e-07	0.0340865	977	---	hypothetical protein, hypothetical protein, variant	---	---	---	N	N	N	N	N	N
CNAG_03036	Up	3	1.2579	2.9608e-07	0.0411224	935	---	potassium ion transporter, potassium ion transporter, variant	TRK2	Trk2p	transmembrane transport\cation transport	N	N	N	N	Y	N
CNAG_06098	Up	12	1.11127	3.05812e-07	0.0759645	677	---	glucosamine-6-phosphate deaminase	---	---	N-acetylglucosamine metabolic process\carbohydrate metabolic process	N	N	N	N	N	N
CNAG_03028	Up	3	1.36262	3.11354e-07	0.100702	451	---	hypothetical protein	---	---	---	N	N	N	N	N	N
CNAG_00313	Up	1	1.14841	3.2363e-07	0.0996586	463	---	hypothetical protein	---	---	---	N	N	N	N	N	N
CNAG_00499	Up	1	1.85501	3.41071e-07	0.0753805	687	---	solute carrier family 25 (mitochondrial carnitine/acylcarnitine transporter), member 20/29	CRC1	carnitine:acyl carnitine antiporter	---	N	N	N	N	N	N
CNAG_03046	Up	3	1.20543	3.48782e-07	0.0913638	531	---	hypothetical protein	---	---	---	N	N	N	N	N	N
CNAG_06157	Up	12	1.27609	3.48782e-07	0.0755772	682	---	hypothetical protein	---	---	---	N	N	N	N	N	N
CNAG_02820	Up	3	1.52695	3.4982e-07	0.0641412	781	---	serine/threonine protein kinase	PKH2	serine/threonine protein kinase PKH2	protein phosphorylation	N	Y	Y	Y	N	Y
CNAG_07851	Up	10	1.25958	3.85757e-07	0.0719185	710	---	isocitrate dehydrogenase, NAD-dependent	IDH1	isocitrate dehydrogenase (NAD(+)) IDH1	tricarboxylic acid cycle\oxidation-reduction process	N	N	N	N	N	N
CNAG_04956	Up	4	1.8753	3.96421e-07	0.0824536	628	---	high-affinity nicotinic acid transporter	---	---	---	N	N	N	N	N	N
CNAG_02891	Up	3	1.06294	4.0067e-07	0.0603905	808	---	endoplasmic reticulum protein	RDL1	thiosulfate sulfurtransferase RDL1	---	N	N	N	N	N	N
CNAG_01607	Up	11	1.12857	4.04153e-07	0.0865067	583	TRX2	thioredoxin	TRX1	thioredoxin TRX1	cell redox homeostasis	N	N	N	Y	N	N
CNAG_01681	Up	11	2.10832	4.35476e-07	0.0741123	694	FCY2	cytosine permease	FCY21	purine-cytosine permease	nucleobase transport	N	N	N	N	N	N
CNAG_03483	Up	8	1.11426	4.61263e-07	0.0793663	649	---	protein GET1	---	---	tail-anchored membrane protein insertion into ER membrane	N	N	N	N	N	N
CNAG_04728	Up	10	1.0933	4.7521e-07	0.0738311	699	---	DNA-directed RNA polymerase III subunit RPC8	RPC25	DNA-directed RNA polymerase III subunit RPC25	transcription, DNA-templated	N	N	N	N	N	N
CNAG_05221	Up	4	1.08136	4.77215e-07	0.115981	337	---	histone H2A.Z	HTZ1	histone H2AZ	---	N	N	N	N	N	N
CNAG_02052	Up	6	2.37273	4.83411e-07	0.118246	318	---	dimeric dihydrodiol dehydrogenase	---	---	---	N	N	N	N	N	N
CNAG_00336	Up	1	1.3912	4.92795e-07	0.0995914	464	---	hypothetical protein	---	---	---	N	N	N	N	N	N
CNAG_00302	Up	1	1.62796	4.95331e-07	0.0956352	502	---	hypothetical protein	---	---	---	N	N	N	N	N	N
CNAG_04457	Up	9	2.1654	5.03254e-07	0.104321	416	---	hypothetical protein	---	---	regulation of transcription, DNA-templated	Y	N	N	N	N	Y
CNAG_04621	Up	10	1.72577	5.03254e-07	0.027782	1016	---	glycogen(starch) synthase, glycogen(starch) synthase, variant	GSY1	glycogen (starch) synthase GSY1	glycogen biosynthetic process	N	N	N	N	N	N
CNAG_01386	Up	5	1.30889	5.29573e-07	0.0969927	489	---	phosphatidylinositol glycan, class P	---	---	---	N	N	N	N	N	N
CNAG_06323	Up	13	1.03061	5.31685e-07	0.0960533	498	---	L-fucose permease	---	---	transmembrane transport	N	N	N	N	N	N
CNAG_06734	Up	2	2.55051	5.34915e-07	0.0746771	690	---	DNA-directed RNA polymerase I, II, and III subunit rpabc5	RPB10	DNA-directed RNA polymerase core subunit RPB10	transcription, DNA-templated	N	N	N	N	N	N
CNAG_02392	Up	6	1.1617	5.62814e-07	0.105679	405	---	hypothetical protein	---	---	---	N	N	N	N	N	N
CNAG_01629	Up	11	1.43418	5.74701e-07	0.0510818	878	---	multifunctional methyltransferase subunit TRM112	TRM112	RNA methylation protein TRM112	---	N	N	N	N	N	N
CNAG_01469	Up	11	1.01283	5.75649e-07	0.097839	477	---	CDP-diacylglycerol-serine O-phosphatidyltransferase	CHO1	CDP-diacylglycerol-serine O-phosphatidyltransferase	phospholipid biosynthetic process	N	N	N	N	N	N
CNAG_05800	Up	7	1.5473	5.98031e-07	0.090168	547	---	large subunit ribosomal protein L33-b	RPL33B	ribosomal 60S subunit protein L33B	translation	N	N	N	N	N	N
CNAG_06200	Up	12	1.20318	6.37912e-07	0.128008	237	---	hypothetical protein, hypothetical protein, variant	---	---	signal transduction	N	N	N	N	N	Y
CNAG_07879	Up	14	1.00456	6.68645e-07	0.0799286	644	---	TRIAD3; E3 ubiquitin-protein ligase RNF216	---	---	---	N	N	N	N	N	N
CNAG_06321	Up	13	1.28302	6.82324e-07	0.0898546	553	---	hypothetical protein, hypothetical protein, variant	---	---	---	N	N	N	N	N	N
CNAG_05717	Up	7	1.19306	6.98521e-07	0.0755651	683	---	hypothetical protein	---	---	---	N	N	N	N	N	N
CNAG_05901	Up	7	1.05362	7.01282e-07	0.0912606	532	---	hypothetical protein	---	---	---	N	N	N	N	N	N
CNAG_02224	Up	6	1.07897	7.05638e-07	0.103057	432	---	hypothetical protein, hypothetical protein, variant	---	---	---	N	N	N	N	N	N
CNAG_03170	Up	8	1.13307	7.36043e-07	0.0845411	602	---	hypothetical protein	---	---	---	N	N	N	N	N	N
CNAG_03019	Up	3	1.59925	7.39261e-07	0.0472315	902	---	long-chain acyl-CoA synthetase	FAA2	medium-chain fatty acid-CoA ligase FAA2	metabolic process	N	N	N	N	N	Y
CNAG_01114	Up	5	1.33692	7.52482e-07	0.0637679	785	---	hypothetical protein	---	---	---	N	N	N	N	N	N
CNAG_00797	Up	1	1.73902	7.67842e-07	0.0420987	929	---	acetyl-CoA synthetase	ACS2	acetate--CoA ligase ACS2	acetyl-CoA biosynthetic process from acetate\metabolic process	N	N	N	N	N	N
CNAG_03287	Up	8	1.00265	8.13474e-07	0.109504	380	---	28 kda golgi snare protein	GOS1	Gos1p	ER to Golgi vesicle-mediated transport	N	N	N	N	N	N
CNAG_05795	Up	7	1.01958	8.24377e-07	0.0860656	587	---	mitogen-activated protein kinase organizer 1	PRP46	mRNA splicing protein PRP46	---	N	N	N	N	N	N
CNAG_03280	Up	8	1.57121	8.66363e-07	0.125598	252	---	dihydrodipicolinate synthetase, dihydrodipicolinate synthetase, variant	---	---	metabolic process	N	N	N	N	N	N
CNAG_04855	Up	10	1.50534	8.80129e-07	0.0740595	695	---	hypothetical protein	---	---	---	N	N	N	N	N	N
CNAG_06881	Up	3	1.12913	9.49079e-07	0.0698717	723	---	SBDS family rRNA metabolism protein	SDO1	guanine nucleotide exchange factor SDO1	ribosome biogenesis	N	N	N	N	N	N
CNAG_00353	Up	1	1.04977	9.6447e-07	0.0542874	848	---	3-oxo-5-alpha-steroid 4-dehydrogenase 1	---	---	lipid metabolic process	N	N	N	N	N	N
CNAG_05736	Up	7	1.76106	9.82898e-07	0.130841	218	---	hypothetical protein	---	---	---	N	N	N	N	N	N
CNAG_07818	Up	4	1.31067	9.90189e-07	0.116652	333	---	hypothetical protein	---	---	---	N	N	N	N	N	N
CNAG_05450	Up	14	1.04295	1.0059e-06	0.074177	693	---	hypothetical protein, hypothetical protein, variant	---	---	---	N	N	N	N	N	N
CNAG_02557	Up	6	1.52594	1.08101e-06	0.0824874	627	---	fungal specific transcription factor	---	---	regulation of transcription, DNA-templated\transcription, DNA-templated	N	N	N	N	N	N
CNAG_02045	Up	6	2.53982	1.08632e-06	0.101735	443	---	acetoacetate-CoA ligase	ACS1	acetate--CoA ligase 1	metabolic process\lipid metabolic process	N	N	N	N	N	N
CNAG_00311	Up	1	1.67077	1.13248e-06	0.01649	1058	---	3-hydroxyisobutyryl-CoA hydrolase	EHD3	Ehd3p	metabolic process	N	N	N	N	N	N
CNAG_01042	Up	5	1.91951	1.14346e-06	0.0849923	597	---	hypothetical protein	---	---	---	N	N	N	N	N	N
CNAG_00689	Up	1	1.05771	1.1711e-06	0.0827867	624	---	beta-1,4-mannosyltransferase	ALG1	chitobiosyldiphosphodolichol beta-1,4 mannosyltransferase	---	N	N	N	N	N	N
CNAG_06778	Up	2	1.00625	1.17465e-06	0.0827707	625	---	serine-threonine kinase receptor-associated protein	TIF34	translation initiation factor eIF3 subunit i	---	N	N	N	N	N	N
CNAG_01440	Up	5	1.19499	1.17865e-06	0.0992485	468	---	hypothetical protein	---	---	negative regulation of transcription from RNA polymerase III promoter	N	N	N	N	N	N
CNAG_03241	Up	8	1.03813	1.18441e-06	0.112791	363	---	hypothetical protein	---	---	---	N	N	N	N	N	N
CNAG_00841	Up	1	1.16855	1.20801e-06	0.0824176	629	---	hypothetical protein	---	---	regulation of transcription, DNA-templated\transcription, DNA-templated	Y	N	N	N	N	N
CNAG_00488	Up	1	1.24726	1.27635e-06	0.0865272	582	---	hypothetical protein, hypothetical protein, variant	---	---	lipid metabolic process	N	N	N	N	N	N
CNAG_03498	Up	8	2.01941	1.41077e-06	0.0636581	786	FRE201	metalloreductase, metalloreductase, variant 1, metalloreductase, variant 2	FRE2	ferric/cupric-chelate reductase	oxidation-reduction process	N	N	N	N	N	N
CNAG_05350	Up	14	1.21198	1.52395e-06	0.04348	920	---	hypothetical protein, hypothetical protein, variant	---	---	---	N	N	N	N	N	N
CNAG_05086	Up	4	1.34366	1.57236e-06	0.0701651	721	URM1	ubiquitin-related modifier	URM1	ubiquitin-related modifier URM1	tRNA thio-modification	N	N	N	N	N	N
CNAG_04761	Up	10	1.44089	1.60085e-06	0.0994155	465	RAS2	Ras family protein	RAS2	Ras family GTPase RAS2	signal transduction\obsolete GTP catabolic process\small GTPase mediated signal transduction\protein transport	N	N	N	N	N	N
CNAG_01272	Up	5	2.23912	1.64169e-06	0.0339325	979	---	hypothetical protein	---	---	---	N	N	N	N	N	Y
CNAG_04440	Up	9	1.08466	1.66678e-06	0.0963919	496	---	thiamine pyrophosphokinase, thiamine pyrophosphokinase, variant	THI80	thiamine diphosphokinase	thiamine metabolic process\thiamine diphosphate biosynthetic process	N	N	N	N	N	N
CNAG_01926	Up	11	1.36049	1.72959e-06	0.0350665	970	PEX5	peroxisome targeting signal receptor	PEX5	Pex5p	---	N	N	N	N	N	N
CNAG_02984	Up	3	1.90617	1.80693e-06	0.0789989	654	---	sarcosine oxidase	---	---	oxidation-reduction process	N	N	N	N	N	N
CNAG_06786	Up	2	1.358	2.01899e-06	0.076514	674	---	hypothetical protein	---	---	---	N	N	N	N	N	N
CNAG_04022	Up	2	1.01281	2.05868e-06	0.0676416	746	---	translation initiation factor	DHH1	DExD/H-box ATP-dependent RNA helicase DHH1	---	N	N	N	N	N	N
CNAG_05289	Up	4	1.74039	2.12809e-06	0.110565	372	---	hypothetical protein	---	---	---	N	N	N	N	N	N
CNAG_06035	Up	12	1.1842	2.1395e-06	0.0844032	603	---	alcohol dehydrogenase	ADH2	alcohol dehydrogenase ADH2	oxidation-reduction process	N	N	N	N	N	N
CNAG_01289	Up	5	1.49571	2.16128e-06	0.0481029	894	---	hypothetical protein	---	---	---	N	N	N	N	N	N
CNAG_06925	Up	3	1.73269	2.18705e-06	0.043302	922	---	arsenical-resistance protein	ARR3	Arr3p	transmembrane transport\sodium ion transport	N	N	N	N	N	N
CNAG_00043	Up	1	1.24042	2.22726e-06	0.0364014	965	---	hypothetical protein, hypothetical protein, variant	---	---	---	N	N	N	N	N	N
CNAG_02767	Up	3	1.02474	2.42135e-06	0.113294	358	---	transcription initiation factor TFIIE subunit alpha	TFA1	transcription factor TFIIE subunit TFA1	transcription initiation from RNA polymerase II promoter	N	N	N	N	N	N
CNAG_00171	Up	1	1.09519	2.71637e-06	0.0663634	756	---	peroxin-2	---	---	---	N	N	N	N	N	N
CNAG_04093	Up	2	1.66776	2.89512e-06	0.093314	520	YRM103	putative transcription factor	PPR1	Ppr1p	regulation of transcription, DNA-templated\transcription, DNA-templated	Y	N	N	N	N	Y
CNAG_00262	Up	1	1.75589	3.21372e-06	0.0831201	616	---	hypothetical protein, hypothetical protein, variant	---	---	---	N	N	N	N	N	N
CNAG_02975	Up	3	1.02848	3.63272e-06	0.0526422	865	---	hypothetical protein	---	---	---	N	N	N	N	N	N
CNAG_01952	Up	11	1.58199	3.762e-06	0.0816752	634	---	aryl-alcohol dehydrogenase, aryl-alcohol dehydrogenase, variant	YPL088W	---	cellular aldehyde metabolic process\oxidation-reduction process	N	N	N	N	N	N
CNAG_05406	Up	14	1.39574	3.84325e-06	0.0535688	854	---	cell cycle arrest protein BUB2, cell cycle arrest protein BUB2, variant	BUB2	Bub2p	regulation of GTPase activity	N	N	N	N	N	N
CNAG_04813	Up	10	1.19945	4.00873e-06	0.0415086	933	---	V-type ATPase, C subunit, V-type ATPase, C subunit, variant	VMA16	H(+)-transporting V0 sector ATPase subunit c''	ATP hydrolysis coupled proton transport	N	N	N	N	N	N
CNAG_02323	Up	6	1.32906	4.06774e-06	0.0784089	659	---	hypothetical protein	CDC9	DNA ligase (ATP) CDC9	DNA repair\DNA recombination	N	N	N	N	N	Y
CNAG_06742	Up	2	1.10646	4.08642e-06	0.0439263	917	---	pre-60S factor REI1	REH1	Reh1p	---	N	N	N	N	N	N
CNAG_08008	Up	11	1.13081	4.12441e-06	0.0628785	795	---	hypothetical protein	---	---	regulation of transcription, DNA-templated\transcription, DNA-templated	N	N	N	N	N	N
CNAG_05432	Up	14	2.0058	4.37659e-06	0.111878	366	---	hypothetical protein	---	---	---	N	N	N	N	N	N
CNAG_02592	Up	3	1.59112	4.4375e-06	0.06664	754	---	thioredoxin reductase GliT	---	---	oxidation-reduction process	N	N	N	N	N	N
CNAG_00150	Up	1	1.48072	4.61978e-06	0.0334169	984	---	peptidase	---	---	proteolysis	N	N	N	N	N	N
CNAG_00273	Up	1	1.31875	4.69606e-06	0.0852635	595	---	hypothetical protein	---	---	---	N	N	N	N	N	N
CNAG_01002	Up	5	1.06921	4.71144e-06	0.0976102	480	---	hypothetical protein	---	---	transmembrane transport	N	N	N	N	N	N
CNAG_05123	Up	4	1.01362	4.84801e-06	0.0825584	626	---	hypothetical protein	---	---	---	N	N	N	N	N	N
CNAG_07521	Up	3	1.08835	4.84801e-06	0.0719305	709	---	hypothetical protein	---	---	---	N	N	N	N	N	N
CNAG_05721	Up	7	1.33706	4.86767e-06	0.068187	739	MFE2	multifunctional beta-oxidation protein	FOX2	bifunctional hydroxyacyl-CoA dehydrogenase/enoyl-CoA hydratase FOX2	metabolic process	N	N	N	N	N	N
CNAG_03692	Up	2	1.08295	5.21036e-06	0.0793746	648	---	hypothetical protein	---	---	---	N	N	N	N	N	N
CNAG_04007	Up	2	1.18995	5.21215e-06	0.0846389	600	---	septin ring protein	CDC11	septin CDC11	cell cycle	N	N	N	N	N	N
CNAG_00048	Up	1	2.16116	5.36042e-06	0.125876	250	---	sugar transporter	HXT1	hexose transporter HXT1	transmembrane transport	N	N	N	N	N	N
CNAG_02254	Up	6	1.66909	5.62177e-06	0.107057	393	---	quinate permease	HXT1	hexose transporter HXT1	transmembrane transport	N	N	N	N	N	N
CNAG_01645	Up	11	1.43418	5.88625e-06	0.0858239	592	---	hypothetical protein	---	---	---	N	N	N	N	N	N
CNAG_05119	Up	4	1.48643	5.90679e-06	0.0742677	692	---	GabA permease	TPO5	Tpo5p	amino acid transmembrane transport	N	N	N	N	N	N
CNAG_02415	Up	6	1.262	5.95332e-06	0.0831444	615	---	annexin XIV	---	---	---	N	N	N	N	N	Y
CNAG_06517	Up	13	2.31919	5.95332e-06	0.0847145	599	---	cytoplasmic protein	---	---	---	N	N	N	N	N	N
CNAG_05241	Up	4	1.26735	6.14059e-06	0.0552906	843	---	U6 snRNA-associated Sm-like protein LSm7	LSM7	Sm-like protein LSM7	---	N	N	N	N	N	N
CNAG_03296	Up	8	1.05826	6.1525e-06	0.102661	434	---	tyrosine specific protein phosphatase	SIW14	putative tyrosine protein phosphatase SIW14	---	N	N	N	N	N	Y
CNAG_06816	Up	5	1.72559	6.52592e-06	0.0552922	842	---	hypothetical protein	---	---	---	N	N	N	N	N	N
CNAG_00373	Up	1	2.53603	6.61877e-06	0.0442471	915	---	glucan 1,3-beta-glucosidase	SPR1	glucan 1,3-beta-glucosidase	carbohydrate metabolic process	N	N	N	N	N	N
CNAG_05288	Up	4	1.14353	6.67004e-06	0.0879149	575	---	HUS1 checkpoint protein, HUS1 checkpoint protein, variant	---	---	DNA repair\DNA damage checkpoint	N	N	N	N	N	Y
CNAG_02397	Up	6	1.09289	6.68258e-06	0.100302	458	---	hypothetical protein	---	---	---	N	N	N	N	N	N
CNAG_04254	Up	9	1.24848	6.7733e-06	0.0964597	494	---	hypothetical protein	---	---	---	N	N	N	N	N	N
CNAG_07692	Up	7	1.10044	7.49754e-06	0.0629373	794	---	nucleoside phosphatase	YND1	apyrase	---	N	N	N	N	N	N
CNAG_00871	Up	5	1.18317	8.07175e-06	0.0907089	542	---	hypothetical protein, hypothetical protein, variant	---	---	regulation of transcription, DNA-templated	Y	N	N	N	N	Y
CNAG_04130	Up	9	1.15007	8.12166e-06	0.0609347	805	---	hypothetical protein	GAL4	galactose-responsive transcription factor GAL4	regulation of transcription, DNA-templated	Y	N	N	N	N	N
CNAG_06833	Up	5	2.05173	8.15702e-06	0.0457008	909	---	hypothetical protein	---	---	---	N	N	N	N	N	N
CNAG_05716	Up	7	1.09119	8.32896e-06	0.0691957	730	---	hypothetical protein	---	---	---	N	N	N	N	N	N
CNAG_05409	Up	14	1.02051	8.58255e-06	0.0863257	585	---	replication factor C subunit 2/4	RFC2	replication factor C subunit 2	DNA replication	N	N	N	N	N	N
CNAG_06390	Up	13	1.30669	9.14545e-06	0.0491142	886	---	hypothetical protein	---	---	---	N	N	N	N	N	N
CNAG_02386	Up	6	1.35697	9.28444e-06	0.0365648	964	---	hypothetical protein	---	---	---	N	N	N	N	N	N
CNAG_02802	Up	3	2.53252	9.28444e-06	0.0479144	897	---	inositol/phosphatidylinositol kinase, inositol/phosphatidylinositol kinase, variant	ARG82	inositol polyphosphate multikinase	---	N	Y	N	N	N	N
CNAG_06930	Up	3	1.77179	9.28444e-06	0.0392173	947	---	hypothetical protein	---	---	---	N	N	N	N	N	N
CNAG_06633	Up	7	1.1812	9.49099e-06	0.0834089	610	---	small subunit ribosomal protein S15	RPS15	ribosomal 40S subunit protein S15	translation	N	N	N	N	N	N
CNAG_07780	Up	9	1.05134	9.50431e-06	0.0908989	537	---	geranylgeranyl diphosphate synthase, type III	BTS1	farnesyltranstransferase	isoprenoid biosynthetic process	N	N	N	N	N	N
CNAG_02693	Up	3	1.35935	9.6048e-06	0.0339092	980	---	solute carrier family 25 (mitochondrial carnitine/acylcarnitine transporter), member 20/29	YMC2	organic acid transporter	---	N	N	N	N	N	N
CNAG_01937	Up	11	1.3178	9.68742e-06	0.0734702	701	---	hypothetical protein, hypothetical protein, variant	---	---	---	N	N	N	N	N	N
CNAG_06427	Up	13	1.17937	1.05422e-05	0.0280153	1014	---	hypothetical protein	---	---	---	N	N	N	N	N	N
CNAG_00443	Up	1	1.30714	1.07306e-05	0.0941902	510	---	hypothetical protein	YCR023C	---	transmembrane transport	N	N	N	N	N	N
CNAG_07358	Up	1	1.46309	1.0783e-05	0.0934732	515	---	hypothetical protein	---	---	---	N	N	N	N	N	N
CNAG_00895	Up	5	1.89739	1.10893e-05	0.0103239	1067	ZIP1	zinc ion transporter	ZRT1	high-affinity Zn(2+) transporter ZRT1	transmembrane transport\metal ion transport\zinc II ion transmembrane transport	N	N	N	N	Y	N
CNAG_06647	Up	7	1.22985	1.15467e-05	0.050283	881	---	hypothetical protein	CDC1	putative lipid phosphatase CDC1	---	N	N	N	N	N	N
CNAG_01254	Up	5	1.04678	1.15634e-05	0.0403091	938	---	protein-tyrosine-phosphatase	OCA1	putative tyrosine protein phosphatase OCA1	---	N	N	N	N	N	Y
CNAG_04308	Up	9	1.34536	1.1902e-05	0.0633184	789	HAD1	3-hydroxyacyl-CoA dehydrogenase	---	---	fatty acid metabolic process\oxidation-reduction process	N	N	N	N	N	N
CNAG_02759	Up	3	1.95506	1.19932e-05	0.0516608	874	---	hypothetical protein	---	---	---	N	N	N	N	N	N
CNAG_02944	Up	3	1.35157	1.21708e-05	0.0647137	775	APH1	phosphate-repressible vacuolar acid phosphatase	PHO5	acid phosphatase PHO5	---	N	N	N	N	N	N
CNAG_01994	Up	11	1.63602	1.22358e-05	0.100325	457	---	hypothetical protein	---	---	---	N	N	N	N	N	N
CNAG_04830	Up	10	1.45071	1.25194e-05	0.0658426	759	---	large subunit ribosomal protein L33	MRPL39	mitochondrial 54S ribosomal protein YmL39	translation	N	N	N	N	N	N
CNAG_07645	Up	6	1.06305	1.27128e-05	0.079362	650	---	hypothetical protein	ATG12	Atg12p	autophagosome assembly	N	N	N	N	N	N
CNAG_03896	Up	2	1.18382	1.3122e-05	0.0688971	733	---	hypothetical protein	---	---	---	N	N	N	N	N	N
CNAG_04302	Up	9	1.03657	1.35402e-05	0.0884996	568	---	hypothetical protein	---	---	---	N	N	N	N	N	N
CNAG_07944	Up	13	1.0555	1.37486e-05	0.0656697	761	---	urea carboxylase	DUR1,2	---	metabolic process	N	N	N	N	N	N
CNAG_01165	Up	5	1.15448	1.42741e-05	0.0758597	679	---	D-erythro-sphingosine kinase	LCB4	sphinganine kinase LCB4	protein kinase C-activating G-protein coupled receptor signaling pathway\metabolic process	N	Y	N	N	N	N
CNAG_02215	Up	6	1.40872	1.44557e-05	0.0757559	680	HAP3	transcriptional activator, transcriptional activator, variant	HAP3	Hap3p	---	N	N	N	N	N	N
CNAG_04534	Up	9	1.70382	1.44823e-05	0.0733136	703	---	hypothetical protein, hypothetical protein, variant	YJL206C	---	regulation of transcription, DNA-templated\transcription, DNA-templated	N	N	N	N	N	N
CNAG_04174	Up	9	1.36873	1.58704e-05	0.0907098	541	PEX6	peroxin-6	PEX6	AAA family ATPase peroxin 6	---	N	N	N	N	N	N
CNAG_04387	Up	9	1.2131	1.60455e-05	0.0559968	838	---	thioredoxin-like protein 4A	DIB1	U4/U6-U5 snRNP complex subunit DIB1	mitotic nuclear division	N	N	N	N	N	N
CNAG_03259	Up	8	1.58168	1.62851e-05	0.079654	647	---	hypothetical protein	---	---	---	N	N	N	N	N	N
CNAG_00366	Up	1	1.49263	1.63071e-05	0.107757	388	---	hypothetical protein	---	---	---	N	N	N	N	N	N
CNAG_01405	Up	5	1.01555	1.72741e-05	0.0475152	900	---	hypothetical protein	---	---	---	N	N	N	N	N	N
CNAG_03222	Up	8	1.3488	1.80632e-05	0.0959795	501	---	RNA lariat debranching enzyme	DBR1	RNA lariat debranching enzyme	mRNA processing	N	N	N	N	N	Y
CNAG_04230	Up	9	1.20542	1.95279e-05	0.0382406	954	---	hydroxyethylthiazole kinase	THI6	bifunctional hydroxyethylthiazole kinase/thiamine-phosphate diphosphorylase	thiamine biosynthetic process	N	Y	N	N	N	N
CNAG_07980	Up	5	1.35896	1.98795e-05	0.0493329	885	---	hypothetical protein	---	---	---	N	N	N	N	N	N
CNAG_00164	Up	1	1.47023	1.99499e-05	0.0325252	993	---	hypothetical protein	---	---	---	N	N	N	N	N	N
CNAG_06605	Up	7	1.07621	2.00555e-05	0.0893457	559	---	small subunit ribosomal protein S2	RPS2	ribosomal 40S subunit protein S2	translation	N	N	N	N	N	N
CNAG_03327	Up	8	1.98847	2.01047e-05	0.0443125	914	---	hypothetical protein	---	---	---	N	N	N	N	N	N
CNAG_02713	Up	3	1.26603	2.01905e-05	0.089316	560	---	hypothetical protein	---	---	---	N	N	N	N	N	N
CNAG_01041	Up	5	1.2966	2.05507e-05	0.0513869	875	---	hypothetical protein	---	---	---	N	N	N	N	N	N
CNAG_02338	Up	6	1.11095	2.0572e-05	0.0640059	782	---	cellular nucleic acid-binding protein	GIS2	mRNA-binding translational activator GIS2	---	N	N	N	N	N	N
CNAG_07678	Up	7	1.20175	2.11752e-05	0.0598086	815	---	hypothetical protein, hypothetical protein, variant	---	---	---	N	N	N	N	N	N
CNAG_01874	Up	11	1.03679	2.24573e-05	0.0427645	925	---	glutathione S-transferase	---	---	---	N	N	N	N	N	N
CNAG_06524	Up	7	3.20891	2.27766e-05	0.0992004	470	FRE3	hypothetical protein, hypothetical protein, variant	FRE3	ferric-chelate reductase	oxidation-reduction process	N	N	N	N	N	N
CNAG_04631	Up	10	1.34479	2.31045e-05	0.0831042	617	---	ribitol kinase	YDR109C	---	carbohydrate metabolic process	N	Y	N	N	N	N
CNAG_03393	Up	8	1.32197	2.31838e-05	0.0633451	788	---	acyl-CoA thioesterase II	TES1	Tes1p	---	N	N	N	N	N	N
CNAG_01273	Up	5	1.03144	2.40698e-05	0.0585118	822	---	cellular nucleic acid-binding protein	GIS2	mRNA-binding translational activator GIS2	---	N	N	N	N	N	N
CNAG_02305	Up	6	1.02308	2.46657e-05	0.0739891	697	---	hypothetical protein	UGA3	Uga3p	regulation of transcription, DNA-templated	Y	N	N	N	N	Y
CNAG_00414	Up	1	1.15337	2.64013e-05	0.042304	928	---	hypothetical protein	MAK32	Mak32p	---	N	N	N	N	N	N
CNAG_04104	Up	9	1.29709	2.74496e-05	0.051748	871	---	mucin-desulfating sulfatase	---	---	metabolic process	N	N	N	N	N	N
CNAG_01498	Up	11	1.60642	2.80273e-05	0.023793	1030	---	arylsulfatase	---	---	metabolic process\phenol-containing compound metabolic process	N	N	N	N	N	N
CNAG_03059	Up	3	1.21389	2.80772e-05	0.0722743	707	---	hypothetical protein	---	---	regulation of transcription, DNA-templated\transcription, DNA-templated	Y	N	N	N	N	N
CNAG_04216	Up	9	2.0456	2.83878e-05	0.0907366	540	---	hypothetical protein	---	---	---	N	N	N	N	N	N
CNAG_03387	Up	8	1.37842	2.89808e-05	0.067619	747	---	hypothetical protein	---	---	---	N	N	N	N	N	N
CNAG_07984	Up	6	2.2728	2.93023e-05	0.0798429	646	---	hypothetical protein	---	---	---	N	N	N	N	N	N
CNAG_05245	Up	4	1.40567	3.04925e-05	0.0692421	729	---	hypothetical protein	---	---	---	N	N	N	N	N	N
CNAG_06443	Up	13	1.10997	3.07839e-05	0.0286499	1011	SSA1	putative ATPase and ER protein chaperone similar to Kar2	KAR2	Hsp70 family ATPase KAR2	---	N	N	N	N	N	N
CNAG_00161	Up	1	2.62615	3.12488e-05	0.0345651	973	---	auxin-induced protein	YPR1	trifunctional aldehyde reductase/carbonyl reductase (NADPH)/glucose 1-dehydrogenase (NADP(+)) YPR1	---	N	N	N	N	N	N
CNAG_01643	Up	11	1.10451	3.12488e-05	0.0395239	945	---	hypothetical protein, hypothetical protein, variant	---	---	---	N	N	N	N	N	N
CNAG_01365	Up	5	1.10173	3.12812e-05	0.0617525	800	---	hypothetical protein	---	---	---	N	N	N	N	N	N
CNAG_03107	Up	8	1.47084	3.12812e-05	0.113142	360	---	hypothetical protein	---	---	---	N	N	N	N	N	N
CNAG_02079	Up	6	1.00818	3.23297e-05	0.0441948	916	---	cytoplasmic protein	YMR196W	---	oligosaccharide metabolic process	N	N	N	N	N	N
CNAG_04908	Up	10	1.01336	3.27774e-05	0.0389255	948	---	hypothetical protein, hypothetical protein, variant	---	---	regulation of transcription, DNA-templated	Y	N	N	N	N	N
CNAG_06267	Up	13	1.85513	3.29733e-05	0.00482864	1072	---	hypothetical protein	---	---	---	N	N	N	N	N	N
CNAG_02040	Up	6	1.70913	3.40834e-05	0.10354	423	---	hypothetical protein	---	---	---	N	N	N	N	N	N
CNAG_04736	Up	10	2.16712	3.73649e-05	0.120443	292	---	hypothetical protein	---	---	---	N	N	N	N	N	N
CNAG_05278	Up	4	5.60889	3.76739e-05	0.0592194	816	---	hypothetical protein, hypothetical protein, variant	---	---	---	N	N	N	N	N	N
CNAG_05188	Up	4	2.76534	4.04561e-05	0.0655285	763	---	hypothetical protein, hypothetical protein, variant	---	---	---	N	N	N	N	N	N
CNAG_05229	Up	4	2.01003	4.09074e-05	0.110791	371	---	stomatin family protein	---	---	---	N	N	N	N	N	N
CNAG_05281	Up	4	1.78363	4.27906e-05	0.0975953	481	---	hypothetical protein, hypothetical protein, variant	---	---	---	N	N	N	N	N	N
CNAG_05599	Up	14	1.13725	4.58318e-05	0.0573049	827	---	hypothetical protein	---	---	---	N	N	N	N	N	N
CNAG_06073	Up	12	1.12656	4.63829e-05	0.0541121	851	---	hypothetical protein, hypothetical protein, variant	---	---	---	N	N	N	N	N	N
CNAG_04486	Up	9	2.07821	4.7264e-05	0.0524342	867	---	hypothetical protein	---	---	---	N	N	N	N	N	N
CNAG_04810	Up	10	1.44766	4.73429e-05	0.053133	858	---	hypothetical protein	---	---	---	N	N	N	N	N	N
CNAG_03136	Up	8	1.01868	4.74544e-05	0.0531673	857	---	hypothetical protein	---	---	---	N	N	N	N	N	N
CNAG_00688	Up	1	1.00905	4.80601e-05	0.097461	483	---	hypothetical protein	---	---	---	N	N	N	N	N	N
CNAG_00628	Up	1	1.19528	4.8107e-05	0.0717803	712	---	hypothetical protein	---	---	---	N	N	N	N	N	N
CNAG_07344	Up	1	1.30682	4.94052e-05	0.0925287	523	---	ras guanyl-nucleotide exchange factor, ras guanyl-nucleotide exchange factor, variant	---	---	small GTPase mediated signal transduction\regulation of small GTPase mediated signal transduction	N	N	N	N	N	N
CNAG_05541	Up	14	1.12291	5.0158e-05	0.0629934	793	---	kinase regulator	MOB1	Mob1p	---	N	N	N	N	N	N
CNAG_07093	Up	5	1.06738	5.05017e-05	0.0804089	640	---	hypothetical protein	---	---	---	N	N	N	N	N	N
CNAG_03264	Up	8	1.1269	5.08859e-05	0.0310206	998	---	hypothetical protein	---	---	---	N	N	N	N	N	N
CNAG_01605	Up	11	1.18703	5.15223e-05	0.0566653	832	---	rossman fold oxidoreductase	---	---	metabolic process	N	N	N	N	N	N
CNAG_06333	Up	13	1.08876	5.53854e-05	0.0585493	821	---	replication factor C subunit 3/5, replication factor C subunit 3/5, variant	RFC3	replication factor C subunit 3	DNA replication	N	N	N	N	N	N
CNAG_07404	Up	5	1.83799	5.98144e-05	0.0599299	812	---	hypothetical protein	---	---	---	N	N	N	N	N	N
CNAG_06292	Up	13	1.44005	6.13331e-05	0.0429616	923	---	sugar transporter, sugar transporter, variant 1, sugar transporter, variant 2	HXT9	hexose transporter HXT9	transmembrane transport	N	N	N	N	N	N
CNAG_03912	Up	2	1.47789	6.18437e-05	0.0699981	722	---	membrane protein, membrane protein, variant	---	---	transmembrane transport	N	N	N	N	N	N
CNAG_00487	Up	1	1.34494	6.39046e-05	0.0578452	825	---	hypothetical protein	---	---	---	N	N	N	N	N	N
CNAG_04238	Up	9	1.5009	6.39978e-05	0.0553517	841	---	peroxisomal 2,4-dienoyl-CoA reductase	SPS19	Sps19p	---	N	N	N	N	N	N
CNAG_06521	Up	13	1.4513	6.40278e-05	0.0671432	751	---	hypothetical protein	HXT13	hexose transporter HXT13	transmembrane transport	N	N	N	N	N	N
CNAG_05654	Up	14	1.31609	6.46724e-05	0.0751963	688	---	hypothetical protein	---	---	---	N	N	N	N	N	Y
CNAG_04258	Up	9	1.01971	6.5501e-05	0.0611956	802	ARF1	arf/Sar family protein	ARL1	Arf family GTPase ARL1	intracellular protein transport\small GTPase mediated signal transduction	N	N	N	N	N	N
CNAG_06731	Up	2	1.40775	6.60017e-05	0.0860122	589	---	hypothetical protein	---	---	---	N	N	N	N	N	N
CNAG_03231	Up	8	1.27178	6.66088e-05	0.0184087	1051	---	hypothetical protein, hypothetical protein, variant	---	---	---	N	N	N	N	N	N
CNAG_03134	Up	8	1.31067	6.76327e-05	0.090165	548	HAD2	3-hydroxybutyryl-CoA dehydrogenase	---	---	fatty acid metabolic process\oxidation-reduction process	N	N	N	N	N	N
CNAG_08024	Up	14	1.05563	6.85071e-05	0.0831832	614	---	hypothetical protein	---	---	---	N	N	N	N	N	N
CNAG_01314	Up	5	1.02068	6.89122e-05	0.0733914	702	---	vacuolar protein, vacuolar protein, variant	YHR202W	---	nucleotide catabolic process	N	N	N	N	N	N
CNAG_00304	Up	1	1.28764	6.90494e-05	0.0552142	844	---	hypothetical protein	---	---	---	N	N	N	N	N	N
CNAG_04124	Up	9	1.01048	7.01378e-05	0.0518927	869	---	hypothetical protein	---	---	---	N	N	N	N	N	N
CNAG_05313	Up	4	1.24748	7.36471e-05	0.0887843	564	---	hypothetical protein, hypothetical protein, variant 1, hypothetical protein, variant 2, hypothetical protein, variant 3, hypothetical protein, variant 4	---	---	---	N	N	N	N	N	N
CNAG_02162	Up	6	1.03032	8.08402e-05	0.0336769	982	---	U3 small nucleolar RNA-associated protein 24	FCF1	rRNA-processing protein FCF1	---	N	N	N	N	N	N
CNAG_01256	Up	5	1.28855	8.11191e-05	0.0651228	768	---	hypothetical protein	YGR067C	---	transcription, DNA-templated	N	N	N	N	N	N
CNAG_00864	Up	5	1.74718	8.13722e-05	0.0439157	919	ITR2	myo-inositol transporter	ITR1	myo-inositol transporter ITR1	transmembrane transport	N	N	N	N	N	N
CNAG_05147	Up	4	1.76317	8.16083e-05	0.113629	354	---	hypothetical protein	---	---	---	N	N	N	N	N	N
CNAG_04552	Up	10	2.68176	8.30838e-05	0.0647231	774	ITR1A	putative inositol transporter	ITR1	myo-inositol transporter ITR1	transmembrane transport	N	N	N	N	N	N
CNAG_05438	Up	14	1.18836	8.67749e-05	0.0480463	895	---	hypothetical protein	---	---	---	N	N	N	N	N	N
CNAG_03734	Up	2	1.00071	8.74299e-05	0.105393	410	---	hypothetical protein, hypothetical protein, variant 1, hypothetical protein, variant 2	---	---	---	N	N	N	N	N	N
CNAG_00068	Up	1	1.08467	8.89785e-05	0.0793612	651	---	specific RNA polymerase II transcription factor	MET32	Met32p	---	Y	N	N	N	N	N
CNAG_06810	Up	5	2.72846	9.49408e-05	0.0517379	872	---	hypothetical protein	---	---	---	N	N	N	N	N	N
CNAG_04591	Up	10	1.32587	9.71689e-05	0.0484692	892	---	hypothetical protein	---	---	---	N	N	N	N	N	N
CNAG_06028	Up	12	1.39718	9.77427e-05	0.0243556	1029	---	hypothetical protein	---	---	---	N	N	N	N	N	N
CNAG_03013	Up	3	1.06638	9.9577e-05	0.0616971	801	---	OPT family small oligopeptide transporter	OPT1	oligopeptide transporter OPT1	transmembrane transport	N	N	N	N	N	N
CNAG_03275	Up	8	1.12315	0.000101881	0.0480309	896	---	glutaryl-CoA dehydrogenase, glutaryl-CoA dehydrogenase, variant	---	---	metabolic process\oxidation-reduction process	N	N	N	N	N	N
CNAG_00192	Up	1	1.09821	0.000105408	0.0423662	927	---	hypothetical protein	---	---	regulation of transcription, DNA-templated	N	N	N	N	N	N
CNAG_01727	Up	11	1.38124	0.000111376	0.0274329	1019	---	hsp71-like protein	SSA4	Hsp70 family chaperone SSA4	---	N	N	N	N	N	N
CNAG_04059	Up	2	1.34745	0.000120249	0.0521029	868	---	hypothetical protein	---	---	---	N	N	N	N	N	N
CNAG_05312	Up	4	1.64245	0.000120448	0.0773126	666	---	hypothetical protein	---	---	---	N	N	N	N	N	N
CNAG_05653	Up	14	1.79004	0.000122066	0.067031	752	MLS1	malate synthase A	MLS1	malate synthase MLS1	glyoxylate cycle	N	N	N	N	N	N
CNAG_04015	Up	2	1.72546	0.000125413	0.0560517	836	---	amino acid transporter	AGP2	Agp2p	transport\transmembrane transport	N	N	N	N	N	N
CNAG_04921	Up	10	1.65859	0.000129598	0.0907969	538	---	hypothetical protein	---	---	---	N	N	N	N	N	N
CNAG_07345	Up	1	1.01655	0.000129911	0.0464385	905	---	hypothetical protein	---	---	---	N	N	N	N	N	N
CNAG_03339	Up	8	1.24952	0.00013265	0.0505398	880	---	biotin transporter, biotin transporter, variant	SEO1	putative permease SEO1	transmembrane transport	N	N	N	N	N	N
CNAG_06932	Up	3	2.14986	0.000132983	0.0708422	719	---	sugar transporter	STL1	glucose-inactivated glycerol proton symporter STL1	transmembrane transport	N	N	N	N	N	N
CNAG_01244	Up	5	1.46885	0.00013589	0.0644853	778	---	hypothetical protein, hypothetical protein, variant	---	---	---	N	N	N	N	N	N
CNAG_02231	Up	6	1.03326	0.000141406	0.0343206	975	---	cytosolic Fe-S cluster assembly factor NBP35	NBP35	Fe-S cluster-binding ATPase	---	N	N	N	N	N	N
CNAG_03169	Up	8	1.39529	0.000145802	0.0486423	890	---	hypothetical protein	RSB1	phospholipid-translocating ATPase RSB1	response to stress	N	N	N	N	N	N
CNAG_05266	Up	4	1.7207	0.00014859	0.0602294	809	---	membrane protein, membrane protein, variant	ADY2	Ady2p	---	N	N	N	N	N	N
CNAG_04495	Up	9	1.31587	0.000149855	0.0678897	742	---	hypothetical protein	---	---	---	N	N	N	N	N	N
CNAG_06018	Up	12	1.60003	0.000151646	0.0845899	601	---	aldehyde dehydrogenase (NAD+)	HFD1	hexadecenal dehydrogenase	cellular aldehyde metabolic process\metabolic process\oxidation-reduction process	N	N	N	N	N	N
CNAG_05304	Up	4	1.75415	0.000152681	0.0665807	755	---	hypothetical protein, hypothetical protein, variant 1, hypothetical protein, variant 2	---	---	---	N	N	N	N	N	N
CNAG_00034	Up	1	1.09697	0.000163329	0.0706232	720	RPL9B	large subunit ribosomal protein L9e	RPL9B	ribosomal 60S subunit protein L9B	translation	N	N	N	N	N	N
CNAG_06015	Up	12	1.22592	0.000170012	0.0642938	780	---	hypothetical protein	---	---	---	N	N	N	N	N	N
CNAG_04402	Up	9	1.1369	0.000171377	0.0354623	968	---	splicing factor U2AF 35 kDa subunit	---	---	---	N	N	N	N	N	N
CNAG_00975	Up	5	1.02377	0.00017409	0.0677572	744	---	hypothetical protein	---	---	---	N	N	N	N	N	N
CNAG_04963	Up	4	1.07774	0.000174296	0.0292928	1005	---	hypothetical protein, hypothetical protein, variant	---	---	---	N	N	N	N	N	N
CNAG_03789	Up	2	1.0348	0.00017452	0.0287282	1010	---	mRNA turnover protein 4	MRT4	Mrt4p	ribosome biogenesis	N	N	N	N	N	N
CNAG_02170	Up	6	1.04659	0.000176122	0.090692	543	---	hypothetical protein	---	---	---	N	N	N	N	N	N
CNAG_01749	Up	11	1.09873	0.00019206	0.0291437	1007	---	hypothetical protein	---	---	---	N	N	N	N	N	N
CNAG_02405	Up	6	1.19475	0.000201434	0.0802547	642	---	hypothetical protein	---	---	---	N	N	N	N	N	N
CNAG_07498	Up	3	1.24688	0.00020354	0.0399135	940	---	hypothetical protein	---	---	---	N	N	N	N	N	N
CNAG_01635	Up	11	1.19527	0.000207442	0.0337127	981	---	hypothetical protein	---	---	---	N	N	N	N	N	N
CNAG_03823	Up	2	1.14749	0.000211095	0.0253589	1024	HRT1	ubiquitin ligase complex ring-box protein	HRT1	SCF ubiquitin ligase complex subunit HRT1	---	N	N	N	N	N	N
CNAG_05157	Up	4	1.17761	0.000218814	0.0367782	962	---	hypothetical protein	---	---	---	N	N	N	N	N	N
CNAG_00907	Up	5	1.32409	0.000222067	0.048784	889	---	hypothetical protein, hypothetical protein, variant	---	---	---	N	N	N	N	N	N
CNAG_05320	Up	4	1.03697	0.000246777	0.0639331	783	---	oxidoreductase	YMR315W	---	metabolic process\oxidation-reduction process	N	N	N	N	N	N
CNAG_01862	Up	11	1.57435	0.000257869	0.109104	381	---	hexose transporter	STL1	glucose-inactivated glycerol proton symporter STL1	transmembrane transport	N	N	N	N	N	N
CNAG_05992	Up	12	1.1368	0.000258846	0.0754573	684	---	hypothetical protein	DAL5	allantoate permease	transmembrane transport	N	N	N	N	N	N
CNAG_00269	Up	1	2.31074	0.000267244	0.073933	698	---	sorbitol dehydrogenase	XYL2	D-xylulose reductase XYL2	oxidation-reduction process	N	N	N	N	N	N
CNAG_04344	Up	9	1.57295	0.000274282	0.0203343	1043	---	galactonate dehydratase	---	---	---	N	N	N	N	N	N
CNAG_01760	Up	11	1.15459	0.000275262	0.0551378	846	---	hypothetical protein	---	---	---	N	N	N	N	N	N
CNAG_00639	Up	1	1.2518	0.000275642	0.0883836	569	URO3	hypothetical protein	---	---	---	N	N	N	N	N	N
CNAG_06186	Up	12	1.9201	0.00027839	0.106212	400	---	hypothetical protein, hypothetical protein, variant 1, hypothetical protein, variant 2	---	---	transmembrane transport	N	N	N	N	N	N
CNAG_06017	Up	12	1.19857	0.000293364	0.0566346	833	---	hypothetical protein	---	---	---	N	N	N	N	N	N
CNAG_07076	Up	2	1.61858	0.000302097	0.0954474	503	---	hypothetical protein	---	---	---	N	N	N	N	N	N
CNAG_01524	Up	11	1.16121	0.000310137	0.0327671	992	---	hypothetical protein	---	---	---	N	N	N	N	N	N
CNAG_00456	Up	1	1.60555	0.000313479	0.102267	438	---	hypothetical protein	---	---	---	N	N	N	N	N	N
CNAG_00709	Up	1	1.00273	0.0003205	0.0662682	757	---	uracil-DNA glycosylase	UNG1	uracil-DNA glycosylase	base-excision repair\DNA repair	N	N	N	N	N	Y
CNAG_05929	Up	7	1.5058	0.000343541	0.0932026	522	---	MFS transporter, SP family, general alpha glucoside:H+ symporter	MAL11	alpha-glucoside permease	transmembrane transport	N	N	N	N	N	N
CNAG_03835	Up	2	1.13165	0.000345159	0.0373592	959	---	DASH complex subunit DAD3	---	---	attachment of spindle microtubules to kinetochore	N	N	N	N	N	N
CNAG_01500	Up	11	3.022	0.000346929	0.0516742	873	---	taurine dioxygenase	JLP1	sulfonate dioxygenase	oxidation-reduction process	N	N	N	N	N	N
CNAG_05972	Up	7	1.34069	0.000356181	0.0680438	741	---	hypothetical protein	---	---	---	N	N	N	N	N	Y
CNAG_01370	Up	5	1.6599	0.000360864	0.0227678	1035	---	hypothetical protein	---	---	---	N	N	N	N	N	N
CNAG_06092	Up	12	1.05159	0.00036483	0.0275436	1017	CLN1	cyclin 1	CLB3	B-type cyclin CLB3	---	N	N	N	N	N	N
CNAG_03782	Up	2	2.43998	0.00036518	0.0027161	1077	---	hypothetical protein	---	---	---	N	N	N	N	N	Y
CNAG_00515	Up	1	1.05142	0.000368419	0.0178388	1055	---	mannitol dehydrogenase, mannitol dehydrogenase, variant	ADH6	NADP-dependent alcohol dehydrogenase	oxidation-reduction process	N	N	N	N	N	N
CNAG_06546	Up	7	2.01969	0.000379026	0.0462664	907	---	hypothetical protein, hypothetical protein, variant 1, hypothetical protein, variant 2, hypothetical protein, variant 3, hypothetical protein, variant 4	---	---	---	N	N	N	N	N	N
CNAG_03465	Up	8	2.23688	0.000385243	0.00505429	1071	LAC1	laccase	FET5	ferroxidase FET5	oxidation-reduction process	N	N	N	N	N	N
CNAG_00423	Up	1	1.75623	0.000399248	0.0526668	864	---	kinetochore protein Spc24, fungi type	---	---	---	N	N	N	N	N	N
CNAG_06105	Up	12	1.48412	0.000414266	0.048434	893	---	hypothetical protein	---	---	---	N	N	N	N	N	N
CNAG_00526	Up	1	1.96624	0.000418847	0.0652626	766	---	hypothetical protein	---	---	---	N	N	N	N	N	N
CNAG_06299	Up	13	2.29752	0.000430296	0.0199128	1047	---	hypothetical protein	---	---	---	N	N	N	N	N	N
CNAG_03859	Up	2	1.18045	0.000464413	0.0346556	972	---	transcriptional regulator Medusa, transcriptional regulator Medusa, variant	---	---	---	N	N	N	N	N	N
CNAG_00876	Up	5	1.21021	0.00048249	0.0314753	996	FRE7	ferric-chelate reductase	FRE7	putative ferric-chelate reductase	oxidation-reduction process	N	N	N	N	N	N
CNAG_06319	Up	13	1.41504	0.000488036	0.0461119	908	---	hypothetical protein	---	---	---	N	N	N	N	N	N
CNAG_05412	Up	14	2.12764	0.000498767	0.0746707	691	---	hypothetical protein	---	---	---	N	N	N	N	N	N
CNAG_02330	Up	6	1.03871	0.000506033	0.0678589	743	---	large subunit ribosomal protein L21e	RPL21A	ribosomal 60S subunit protein L21A	translation	N	N	N	N	N	N
CNAG_03145	Up	8	1.08861	0.00050988	0.0306676	999	---	hypothetical protein	---	---	---	N	N	N	N	N	N
CNAG_04472	Up	9	1.46352	0.000535097	0.05402	853	---	membrane protein	---	---	transmembrane transport	N	N	N	N	N	N
CNAG_00155	Up	1	1.53624	0.000535253	0.0281572	1013	---	hypothetical protein	---	---	---	N	N	N	N	N	N
CNAG_00376	Up	1	1.59537	0.000535253	0.027925	1015	---	hypothetical protein	---	---	---	N	N	N	N	N	N
CNAG_05651	Up	14	1.33788	0.000537714	0.00232871	1078	---	hypothetical protein	---	---	---	N	N	N	N	N	N
CNAG_05154	Up	4	1.00955	0.000542738	0.081584	636	---	membrane fraction protein	CCC1	Ccc1p	---	N	N	N	N	N	N
CNAG_06337	Up	13	1.06935	0.000570117	0.0416588	932	---	hypothetical protein	---	---	---	N	N	N	N	N	N
CNAG_03894	Up	2	1.60227	0.000598352	0.0832175	613	PDR802	hypothetical protein	HAP1	Hap1p	regulation of transcription, DNA-templated	Y	N	N	N	N	N
CNAG_02478	Up	6	1.24194	0.000610835	0.0717557	713	---	glycerol dehydrogenase	GCY1	glycerol 2-dehydrogenase (NADP(+)) GCY1	oxidation-reduction process	N	N	N	N	N	N
CNAG_07519	Up	3	1.15601	0.00061273	0.0201946	1045	---	hypothetical protein	SIT1	siderophore transporter	transmembrane transport	N	N	N	N	Y	N
CNAG_04777	Up	10	1.0282	0.000616556	0.0263831	1021	---	S-adenosylmethionine-dependent methyltransferase	ABP140	Abp140p	---	N	N	N	N	N	N
CNAG_00654	Up	1	1.17701	0.00061978	0.100474	454	SRX1	sulfiredoxin	SRX1	sulfiredoxin	oxidation-reduction process	N	N	N	N	N	Y
CNAG_04616	Up	10	1.14883	0.000622881	0.0649917	769	---	hypothetical protein	DAL5	allantoate permease	transmembrane transport	N	N	N	N	N	N
CNAG_06708	Up	2	1.18373	0.000629834	0.0204236	1041	---	dCMP deaminase	DCD1	deoxycytidine monophosphate deaminase	---	N	N	N	N	N	N
CNAG_06540	Up	7	1.42727	0.000639218	0.0528483	862	---	dihydroxy-acid dehydratase, dihydroxy-acid dehydratase, variant	ILV3	dihydroxy-acid dehydratase ILV3	metabolic process	N	N	N	N	N	N
CNAG_05161	Up	4	1.64166	0.000697278	0.0959938	500	---	hypothetical protein, hypothetical protein, variant	---	---	---	N	N	N	N	N	N
CNAG_05325	Up	4	1.9802	0.000720233	0.0598864	814	---	hypothetical protein	---	---	---	N	N	N	N	N	N
CNAG_01651	Up	11	1.02093	0.000728834	0.069366	727	---	glicosidase	ROT2	glucan 1,3-alpha-glucosidase ROT2	carbohydrate metabolic process	N	N	N	N	N	N
CNAG_03433	Up	8	1.16944	0.000752693	0.036662	963	---	endo alpha-1,4 polygalactosaminidase precursor	---	---	---	N	N	N	N	N	N
CNAG_04417	Up	9	2.23196	0.000770317	0.00961349	1068	---	alpha-ketoglutarate-dependent 2,4-dichlorophenoxyacetate dioxygenase	---	---	oxidation-reduction process	N	N	N	N	N	N
CNAG_05987	Up	12	1.69482	0.000772543	0.0871253	581	---	hypothetical protein	---	---	---	N	N	N	N	N	N
CNAG_05162	Up	4	1.16233	0.000783018	0.0179966	1054	---	V-type proton ATPase subunit E	VMA9	H(+)-transporting V0 sector ATPase subunit e	ATP hydrolysis coupled proton transport	N	N	N	N	N	N
CNAG_03101	Up	8	1.35466	0.0007859	0.0374814	957	---	efflux protein EncT	YMR279C	---	transmembrane transport	N	N	N	N	N	N
CNAG_00655	Up	1	1.05636	0.0007863	0.0693963	726	---	large subunit acidic ribosomal protein P1	RPP1A	ribosomal protein P1A	translational elongation	N	N	N	N	N	N
CNAG_01229	Up	5	1.85091	0.000809172	0.0135436	1063	---	L-mandelate dehydrogenase	CYB2	Cyb2p	oxidation-reduction process	N	N	N	N	N	N
CNAG_05102	Up	4	1.26565	0.000824523	0.119856	299	---	DNA repair protein Rad5	RAD5	DNA helicase RAD5	---	N	N	N	N	N	N
CNAG_05906	Up	7	1.13062	0.00092627	0.0385761	952	---	hypothetical protein	YKL033W-A	---	metabolic process\biological_process	N	N	N	N	N	N
CNAG_00049	Up	1	1.00784	0.000943291	0.0893538	558	---	hypothetical protein	---	---	---	N	N	N	N	N	N
CNAG_02104	Up	6	1.04168	0.00101345	0.100339	456	SFH5	phosphatidylinositol transfer protein SFH5	SFH5	Sfh5p	---	N	N	N	N	N	N
CNAG_07731	Up	8	1.60395	0.00103828	0.0288098	1008	---	hypothetical protein	YER010C	---	3,4-dihydroxybenzoate catabolic process	N	N	N	N	N	N
CNAG_02010	Up	11	1.20516	0.00103948	0.0295781	1003	---	tartrate transporter, tartrate transporter, variant	YIL166C	---	transmembrane transport	N	N	N	N	N	N
CNAG_04598	Up	10	1.06225	0.00104902	0.0529733	860	---	hypothetical protein, hypothetical protein, variant	---	---	---	N	N	N	N	N	N
CNAG_00862	Up	5	2.17004	0.00105586	0.0244374	1028	---	hypothetical protein	---	---	---	N	N	N	N	N	N
CNAG_00123	Up	1	1.44417	0.00108375	0.0330123	989	---	hypothetical protein	---	---	oxidation-reduction process	N	N	N	N	N	N
CNAG_05300	Up	4	1.15502	0.0010917	0.0443304	913	---	mitochondrial carrier protein	---	---	---	N	N	N	N	N	N
CNAG_04894	Up	10	1.07396	0.00109821	0.0835123	609	---	hypothetical protein	---	---	---	N	N	N	N	N	N
CNAG_05644	Up	14	1.05619	0.00109821	0.033144	988	---	2-nitropropane dioxygenase	---	---	oxidation-reduction process	N	N	N	N	N	N
CNAG_01714	Up	11	1.64185	0.00110733	0.0395888	944	---	sulfonate dioxygenase	JLP1	sulfonate dioxygenase	oxidation-reduction process	N	N	N	N	N	N
CNAG_04771	Up	10	1.05264	0.00113174	0.0411289	934	---	rab family protein	VPS21	Rab family GTPase VPS21	intracellular protein transport\nucleocytoplasmic transport\signal transduction\small GTPase mediated signal transduction\obsolete GTP catabolic process\protein transport	N	N	N	N	N	N
CNAG_03695	Up	2	1.16631	0.00113703	0.101698	444	CAS41	probable sugar phosphate/phosphate translocator; capsule biosynthetic protein	---	---	---	N	N	N	N	N	N
CNAG_03047	Up	3	1.15974	0.00114552	0.0372216	961	---	hypothetical protein	---	---	---	N	N	N	N	N	N
CNAG_02750	Up	3	1.07569	0.00115914	0.0321256	994	---	hypothetical protein, hypothetical protein, variant 1, hypothetical protein, variant 2	---	---	---	N	N	N	N	N	N
CNAG_05868	Up	7	1.56821	0.00118499	0.0694095	725	---	glutamate-1-semialdehyde 2,1-aminomutase	---	---	---	N	N	N	N	N	N
CNAG_01080	Up	5	1.09582	0.00119449	0.0398109	942	---	glycolate oxidase	CYB2	Cyb2p	oxidation-reduction process	N	N	N	N	N	N
CNAG_05841	Up	7	1.08162	0.00122998	0.0439181	918	---	hypothetical protein	---	---	---	N	N	N	N	N	N
CNAG_01706	Up	11	1.54434	0.00124119	0.0380445	955	---	hypothetical protein	---	---	---	N	N	N	N	N	N
CNAG_00974	Up	5	1.23033	0.00124313	0.087181	579	---	beta-lactamase	FMP30	N-acetylphosphatidylethanolamine-hydrolyzing phospholipase D	---	N	N	N	N	N	N
CNAG_05472	Up	14	1.136	0.00124946	0.0251363	1025	---	meiotic recombination protein SPO11, meiotic recombination protein SPO11, variant 1, meiotic recombination protein SPO11, variant 2	SPO11	Spo11p	DNA catabolic process, endonucleolytic\DNA metabolic process	N	N	N	N	N	N
CNAG_03229	Up	8	1.98374	0.00125216	0.080334	641	YOX101	specific transcriptional repressor	YOX1	Yox1p	---	Y	N	N	N	N	Y
CNAG_03599	Up	2	1.24736	0.00129088	0.0334056	985	---	mandelate racemase/muconate lactonizing enzyme	---	---	---	N	N	N	N	N	N
CNAG_04240	Up	9	1.13772	0.00131457	0.0221395	1038	---	hypothetical protein	---	---	---	N	N	N	N	N	N
CNAG_07041	Up	13	1.70725	0.0013709	0.0601103	810	---	hypothetical protein	---	---	---	N	N	N	N	N	N
CNAG_05046	Up	4	1.2521	0.00141056	0.0570739	829	---	hypothetical protein	---	---	---	N	N	N	N	N	N
CNAG_03461	Up	8	1.00378	0.00145891	0.0648527	771	---	hypothetical protein, hypothetical protein, variant	---	---	---	N	N	N	N	N	N
CNAG_00858	Up	1	1.39308	0.00146781	0.0296078	1002	---	hypothetical protein	---	---	---	N	N	N	N	N	N
CNAG_01977	Up	11	1.14582	0.00150568	0.0860626	588	---	hypothetical protein	---	---	---	Y	N	N	N	N	N
CNAG_06698	Up	7	1.0298	0.00151708	0.0139541	1061	---	phosphatase	DOG2	2-deoxyglucose-6-phosphatase	metabolic process	N	N	N	N	N	N
CNAG_06422	Up	13	1.36867	0.00151913	0.0171487	1056	---	hypothetical protein	---	---	---	N	N	N	N	N	N
CNAG_05656	Up	14	1.00853	0.00152855	0.0599708	811	---	hypothetical protein	---	---	---	N	N	N	N	N	N
CNAG_01139	Up	5	1.33837	0.00155313	0.0318449	995	---	hypothetical protein	---	---	---	N	N	N	N	N	N
CNAG_06389	Up	13	1.15429	0.00170529	0.0400162	939	---	hypothetical protein	---	---	---	N	N	N	N	N	N
CNAG_02125	Up	6	1.07041	0.00172906	0.0488652	887	---	hypothetical protein, hypothetical protein, variant	---	---	---	N	N	N	N	N	Y
CNAG_06863	Up	5	1.32568	0.00173114	0.051794	870	---	hypothetical protein	---	---	---	N	N	N	N	N	Y
CNAG_07597	Up	11	1.22693	0.00174794	0.0203503	1042	---	hypothetical protein, hypothetical protein, variant	---	---	---	N	N	N	N	N	N
CNAG_04793	Up	10	1.46788	0.00179827	0.055705	840	---	hypothetical protein	---	---	---	N	N	N	N	N	N
CNAG_07334	Up	1	1.14337	0.00194838	0.00627278	1069	FRE4	ferric-chelate reductase	FRE4	ferric-chelate reductase	oxidation-reduction process	N	N	N	N	N	N
CNAG_00832	Up	1	1.39711	0.00197206	0.0611642	803	---	D-lactate dehydrogenase	GOR1	glyoxylate reductase	metabolic process\oxidation-reduction process	N	N	N	N	N	N
CNAG_04874	Up	10	1.31276	0.00201539	0.0274602	1018	---	hypothetical protein	---	---	carbohydrate metabolic process	N	N	N	N	N	Y
CNAG_06785	Up	2	1.31753	0.00212444	0.0446723	912	---	kynurenine 3-monooxygenase	---	---	---	N	N	N	N	N	N
CNAG_04471	Up	9	1.04984	0.00239753	0.0386422	951	---	FAD dependent oxidoreductase	---	---	oxidation-reduction process	N	N	N	N	N	N
CNAG_02884	Up	3	1.41937	0.00245281	0.040486	937	---	DNA replication complex GINS protein PSF2	PSF2	DNA replication protein PSF2	---	N	N	N	N	N	N
CNAG_04850	Up	10	1.16644	0.00247838	0.0875749	577	---	hypothetical protein, hypothetical protein, variant	---	---	---	N	N	N	N	N	N
CNAG_05461	Up	14	1.5681	0.00254009	0.0231551	1033	---	L-lactate dehydrogenase (cytochrome)	CYB2	Cyb2p	oxidation-reduction process	N	N	N	N	N	N
CNAG_05129	Up	4	1.69563	0.00254147	0.13345	199	---	hypothetical protein	---	---	---	N	N	N	N	N	N
CNAG_05738	Up	7	1.05469	0.00260018	0.0388947	950	---	hypothetical protein	---	---	---	N	N	N	N	N	N
CNAG_05757	Up	7	1.13864	0.00272325	0.00349353	1075	---	hypothetical protein	---	---	---	N	N	N	N	N	N
CNAG_07803	Up	4	1.40827	0.0027359	0.0582073	823	---	hypothetical protein	---	---	---	N	N	N	N	N	N
CNAG_07961	Up	1	1.45673	0.0027482	0.0226238	1036	---	hypothetical protein	---	---	---	N	N	N	N	N	N
CNAG_06801	Up	2	1.06669	0.00284199	0.00391784	1073	---	hypothetical protein	---	---	---	N	N	N	N	N	N
CNAG_05021	Up	4	1.1489	0.00297707	0.0524426	866	---	hypothetical protein, hypothetical protein, variant	---	---	---	N	N	N	N	N	N
CNAG_07367	Up	1	2.0114	0.00312957	0.0398915	941	---	amino acid transporter, amino acid transporter, variant	DIP5	Dip5p	transport\transmembrane transport\amino acid transmembrane transport	N	N	N	N	N	N
CNAG_04826	Up	10	1.38497	0.00313711	0.0184935	1050	---	homocysteine S-methyltransferase	SAM4	S-adenosylmethionine-homocysteine S-methyltransferase SAM4	---	N	N	N	N	N	N
CNAG_07946	Up	13	1.23035	0.00313711	0.0463583	906	---	hypothetical protein	---	---	---	N	N	N	N	N	N
CNAG_06032	Up	12	1.02249	0.00325036	0.0200101	1046	---	ADP-ribosylation factor-like 2, ADP-ribosylation factor-like 2, variant	ARL1	Arf family GTPase ARL1	intracellular protein transport\small GTPase mediated signal transduction	N	N	N	N	N	N
CNAG_02235	Up	6	1.42612	0.00328327	0.0180638	1053	---	hypothetical protein	---	---	---	N	N	N	N	N	N
CNAG_02963	Up	3	1.00753	0.00330115	0.0885551	567	---	anaphase-promoting complex subunit 8	CDC23	anaphase promoting complex subunit CDC23	regulation of mitotic metaphase/anaphase transition	N	N	N	N	N	N
CNAG_03090	Up	8	3.37586	0.00335693	0.0383913	953	---	hypothetical protein	SGE1	Sge1p	transmembrane transport	N	N	N	N	N	N
CNAG_00896	Up	5	1.16337	0.0034517	0.0116473	1064	---	transcription factor	---	---	regulation of transcription, DNA-templated	Y	N	N	N	N	Y
CNAG_01787	Up	11	2.49519	0.00357375	0.0341155	976	---	hypothetical protein	---	---	---	N	N	N	N	N	N
CNAG_05982	Up	7	1.51883	0.00364588	0.0168327	1057	---	MFS transporter, SP family, general alpha glucoside:H+ symporter	MPH3	alpha-glucoside permease	transmembrane transport	N	N	N	N	N	N
CNAG_06529	Up	7	1.18325	0.00370996	0.0259823	1022	---	hypothetical protein	---	---	---	N	N	N	N	N	N
CNAG_07458	Up	5	1.64023	0.00374164	0.0416591	931	---	hypothetical protein, hypothetical protein, variant	---	---	---	N	N	N	N	N	N
CNAG_02118	Up	6	1.31153	0.00383294	0.0389051	949	---	hypothetical protein	---	---	---	N	N	N	N	N	N
CNAG_00819	Up	1	1.10816	0.00396227	0.0113475	1066	---	small subunit ribosomal protein S30	RPS30A	ribosomal 40S subunit protein S30A	translation	N	N	N	N	N	N
CNAG_00149	Up	1	1.00079	0.00403957	0.0542096	849	---	NADH dehydrogenase (ubiquinone) 1 alpha subcomplex 4	---	---	---	N	N	N	N	N	N
CNAG_02147	Up	6	1.17274	0.00405344	0.0469133	904	---	cytochrome c peroxidase	CCP1	cytochrome-c peroxidase	response to oxidative stress\oxidation-reduction process	N	N	Y	N	N	Y
CNAG_06172	Up	12	1.38113	0.00417156	0.0287851	1009	---	transketolase	TKL1	transketolase TKL1	metabolic process	N	N	N	N	N	N
CNAG_00080	Up	1	1.10441	0.00472693	0.031415	997	---	hypothetical protein	---	---	---	N	N	N	N	N	N
CNAG_02103	Up	6	1.50499	0.00506075	0.018999	1048	---	hypothetical protein, hypothetical protein, variant	---	---	---	N	N	N	N	N	N
CNAG_00979	Up	5	1.66683	0.00512357	0.067417	749	CTR4	solute carrier family 31 (copper transporter), member 1, solute carrier family 31 (copper transporter), member 1, variant 1, solute carrier family 31 (copper transporter), member 1, variant 2, solute carrier family 31 (copper transporter), member 1, variant 3	CTR3	high-affinity Cu transporter CTR3	copper ion transmembrane transport	N	N	N	N	Y	N
CNAG_06115	Up	12	1.01498	0.0052425	0.0357316	966	---	acid phosphatase	---	---	---	N	N	N	N	N	N
CNAG_04025	Up	2	1.52899	0.00524752	0.0434609	921	---	transaldolase	TAL1	sedoheptulose-7-phosphate:D-glyceraldehyde-3- phosphate transaldolase TAL1	carbohydrate metabolic process	N	N	N	N	N	N
CNAG_04869	Up	10	1.16189	0.00540674	0.0513084	877	PNB1	para-nitrobenzyl esterase	---	---	---	N	N	N	N	N	N
CNAG_03783	Up	2	1.33079	0.00559367	0.00385215	1074	---	hypothetical protein	---	---	---	N	N	N	N	N	Y
CNAG_04143	Up	9	1.65531	0.00566311	0.00536741	1070	---	hypothetical protein, hypothetical protein, variant	---	---	metabolic process	N	N	N	N	N	N
CNAG_01489	Up	11	1.11222	0.00568034	0.0694852	724	CAS9	maltose O-acetyltransferase	YJL218W	---	metabolic process\biological_process	N	N	N	N	N	N
CNAG_02000	Up	11	1.07043	0.00571179	0.0283347	1012	---	short-chain dehydrogenase	SPS19	Sps19p	metabolic process	N	N	N	N	N	N
CNAG_04461	Up	9	1.21906	0.00579992	0.0647518	773	HFM1	ATP-dependent DNA helicase HFM1/MER3	HFM1	Hfm1p	---	N	N	N	N	N	N
CNAG_00236	Up	1	1.18831	0.00590041	0.0528572	861	---	8-amino-7-oxononanoate synthase	HEM1	5-aminolevulinate synthase	biosynthetic process	N	N	N	N	N	N
CNAG_02011	Up	11	1.11398	0.00639038	0.0158328	1059	---	PQQ enzyme repeat protein	---	---	---	N	N	N	N	N	N
CNAG_02155	Up	6	1.35187	0.00639392	0.0605919	807	---	hypothetical protein	---	---	---	N	N	N	N	N	N
CNAG_00659	Up	1	1.15697	0.00661846	0.0599059	813	---	TFIIH basal transcription factor complex TTD-A subunit	---	---	regulation of transcription, DNA-templated\nucleotide-excision repair	N	N	N	N	N	Y
CNAG_04092	Up	2	1.34157	0.00674654	0.0417186	930	---	sugar transporter	MAL11	alpha-glucoside permease	transmembrane transport	N	N	N	N	N	N
CNAG_02255	Up	6	1.01435	0.00694691	0.0301137	1001	---	BNR/Asp-box repeat family protein	---	---	---	N	N	N	N	N	N
CNAG_00699	Up	1	1.49212	0.00712881	0.0766818	671	---	transmembrane receptor	---	---	---	N	N	N	N	N	N
CNAG_00303	Up	1	1.47536	0.00714299	0.0651983	767	---	high-affinity nicotinic acid transporter, high-affinity nicotinic acid transporter, variant	TNA1	Tna1p	transmembrane transport	N	N	N	N	N	N
CNAG_07642	Up	6	1.42296	0.00757987	0.0864209	584	---	hypothetical protein	---	---	---	N	N	N	N	N	N
CNAG_01759	Up	11	1.25104	0.00769108	0.0569731	830	---	vacuolar membrane protein	YBR241C	---	transmembrane transport	N	N	N	N	N	N
CNAG_00251	Up	1	1.53218	0.00784116	0.0397157	943	---	hypothetical protein	YER010C	---	3,4-dihydroxybenzoate catabolic process	N	N	N	N	N	N
CNAG_04102	Up	9	1.09572	0.00795192	0.0541542	850	---	hypothetical protein	---	---	---	N	N	N	N	N	N
CNAG_05986	Up	12	1.45461	0.00831035	0.0348953	971	---	hypothetical protein	---	---	---	N	N	N	N	N	N
CNAG_07389	Up	1	1.5531	0.00860512	0.034516	974	---	flavin-containing monooxygenase	---	---	---	N	N	N	N	N	N
CNAG_06557	Up	7	1.27059	0.00882251	0.0557409	839	---	membrane protein	---	---	transmembrane transport	N	N	N	N	N	N
CNAG_03666	Up	2	1.06297	0.00895269	0.00204408	1079	---	acyl-CoA dehydrogenase	CYB2	Cyb2p	metabolic process\oxidation-reduction process	N	N	N	N	N	N
CNAG_02959	Up	3	1.07936	0.0093249	0.0526713	863	CFT2	iron permease	FTR1	high-affinity iron permease FTR1	high-affinity iron ion transmembrane transport	N	N	N	N	Y	N
CNAG_02525	Up	6	1.22329	0.00969506	0.041058	936	---	hypothetical protein	---	---	regulation of transcription, DNA-templated\transcription, DNA-templated	N	N	N	N	N	N
CNAG_06150	Up	12	1.06851	0.00988646	0.0139403	1062	---	hsp90-like protein	HSP82	Hsp90 family chaperone HSP82	protein folding\response to stress	N	N	N	N	N	N
CNAG_07177	Down	7	-1.75892	1.20785e-39	0.220956	1	---	NADH dehydrogenase (ubiquinone) Fe-S protein 3	---	---	oxidation-reduction process	N	N	N	N	N	N
CNAG_00409	Down	1	-2.50366	3.27866e-39	0.205541	4	---	hypothetical protein	---	---	---	N	N	N	N	N	N
CNAG_02609	Down	3	-1.59006	1.79067e-25	0.211017	3	---	3-demethylubiquinone-9 3-O-methyltransferase	COQ3	hexaprenyldihydroxybenzoate methyltransferase	ubiquinone biosynthetic process	N	N	N	N	N	N
CNAG_01323	Down	5	-1.92783	2.10155e-21	0.18797	12	---	ubiquinol-cytochrome c reductase subunit 7	QCR7	ubiquinol--cytochrome-c reductase subunit 7	mitochondrial electron transport, ubiquinol to cytochrome c	N	N	N	N	N	N
CNAG_06407	Down	13	-2.57028	2.38292e-21	0.180983	24	---	cytochrome c oxidase subunit 7c	---	---	---	N	N	N	N	N	N
CNAG_01237	Down	5	-2.41162	1.07812e-20	0.153128	96	---	hypothetical protein	---	---	---	N	N	N	N	N	N
CNAG_07356	Down	1	-2.15655	1.82364e-20	0.174909	37	---	succinate dehydrogenase, cytochrome b556 subunit	SDH3	succinate dehydrogenase cytochrome b subunit SDH3	tricarboxylic acid cycle	N	N	N	N	N	N
CNAG_04943	Down	4	-3.01031	9.05885e-20	0.185902	16	---	CBS domain-containing protein, CBS domain-containing protein, variant	MAM3	Mam3p	---	N	N	N	N	N	N
CNAG_06226	Down	12	-2.17364	2.22669e-19	0.191541	9	---	NADH dehydrogenase (ubiquinone) 1 alpha subcomplex 5	---	---	respiratory electron transport chain	N	N	N	N	N	N
CNAG_01230	Down	5	-3.07656	2.96412e-19	0.192617	7	MP98	chitin-deacetylase	CDA2	chitin deacetylase CDA2	carbohydrate metabolic process	N	N	N	N	N	Y
CNAG_06775	Down	2	-1.49469	1.18527e-18	0.185644	17	---	hypothetical protein	---	---	---	N	N	N	N	N	N
CNAG_05132	Down	4	-1.29833	1.19473e-18	0.192312	8	---	cytochrome c oxidase subunit 5b	COX4	cytochrome c oxidase subunit IV	---	N	N	N	N	N	N
CNAG_01321	Down	5	-1.53594	1.76769e-18	0.17723	29	---	acyl carrier protein	ACP1	acyl carrier protein	fatty acid biosynthetic process	N	N	N	N	N	N
CNAG_06147	Down	12	-1.55228	2.47463e-18	0.166333	67	---	hypothetical protein	---	---	---	N	N	N	N	N	N
CNAG_06274	Down	13	-1.70889	6.89705e-18	0.183149	20	---	hypothetical protein	---	---	---	N	N	N	N	N	N
CNAG_00519	Down	1	-2.46308	1.31064e-17	0.168972	55	ERG3	lathosterol oxidase	ERG3	C-5 sterol desaturase	fatty acid biosynthetic process\oxidation-reduction process	N	N	N	N	N	N
CNAG_01302	Down	5	-1.95991	1.20213e-16	0.16755	62	---	hypothetical protein	---	---	---	N	N	N	N	N	N
CNAG_04659	Down	10	-2.23144	1.52878e-16	0.17121	45	---	pyruvate decarboxylase	PDC1	indolepyruvate decarboxylase 1	---	N	N	N	N	N	N
CNAG_01470	Down	11	-2.00446	2.04645e-16	0.168785	57	---	NADH dehydrogenase (ubiquinone) flavoprotein 2	---	---	oxidation-reduction process	N	N	N	N	N	N
CNAG_05179	Down	4	-1.41163	2.07556e-16	0.199482	5	---	ubiquinol-cytochrome c reductase core subunit 2	QCR2	ubiquinol--cytochrome-c reductase subunit 2	---	N	N	N	N	N	N
CNAG_05683	Down	7	-2.53848	2.86345e-16	0.169347	53	---	hypothetical protein	---	---	---	N	N	N	N	N	N
CNAG_02722	Down	3	-1.59953	2.87701e-16	0.171209	46	---	aldose reductase	YDL124W	---	cellular response to oxidative stress\cellular amide metabolic process\cellular aromatic compound metabolic process\cellular ketone metabolic process\oxidation-reduction process	N	N	N	N	N	N
CNAG_05751	Down	7	-1.31411	5.78805e-16	0.169762	50	---	hypothetical protein	---	---	---	N	N	N	N	N	N
CNAG_01341	Down	5	-2.43348	7.23451e-16	0.176934	30	---	mannose-6-phosphate isomerase, mannose-6-phosphate isomerase, variant	---	---	---	N	N	N	N	N	N
CNAG_07720	Down	8	-1.48573	1.19505e-15	0.192979	6	---	presequence translocated-associated motor subunit PAM17, mitochondrial	PAM17	Pam17p	---	N	N	N	N	N	N
CNAG_06205	Down	12	-2.26911	1.77803e-15	0.17983	27	BLP3	pr4/barwin domain protein	---	---	---	N	N	N	N	N	N
CNAG_05712	Down	7	-1.42028	2.27186e-15	0.152092	102	RIB4	6,7-dimethyl-8-ribityllumazine synthase	RIB4	lumazine synthase RIB4	riboflavin biosynthetic process	N	N	N	N	N	N
CNAG_04219	Down	9	-1.67644	7.0499e-15	0.138818	171	---	lactoylglutathione lyase, lactoylglutathione lyase, variant	GLO1	lactoylglutathione lyase GLO1	---	N	N	N	N	N	N
CNAG_00139	Down	1	-2.06379	9.88451e-15	0.166381	66	---	hypothetical protein	---	---	---	N	N	N	N	N	N
CNAG_01471	Down	11	-1.34519	1.04571e-14	0.169469	52	---	hypothetical protein	FMP25	Fmp25p	---	N	N	N	N	N	N
CNAG_05109	Down	4	-1.91353	1.05749e-14	0.159742	73	---	CBS and PB1 domain-containing protein, CBS and PB1 domain-containing protein, variant	---	---	---	N	N	N	N	N	N
CNAG_04326	Down	9	-2.77019	1.06236e-14	0.183223	19	---	malate dehydrogenase (oxaloacetate-decarboxylating)	MAE1	malate dehydrogenase (oxaloacetate-decarboxylating)	oxidation-reduction process\malate metabolic process	N	N	N	N	N	N
CNAG_02529	Down	6	-1.98292	2.65364e-14	0.166574	64	---	hypothetical protein	---	---	regulation of small GTPase mediated signal transduction	N	N	N	N	N	N
CNAG_05776	Down	7	-1.0506	3.21347e-14	0.155318	87	---	hypothetical protein	---	---	mRNA processing	N	N	N	N	N	N
CNAG_03007	Down	3	-3.72807	3.58808e-14	0.184232	18	---	hypothetical protein	---	---	---	N	N	N	N	N	N
CNAG_02460	Down	6	-1.88783	3.73408e-14	0.169551	51	HEM13	coproporphyrinogen-III oxidase	HEM13	coproporphyrinogen oxidase	oxidation-reduction process\porphyrin-containing compound biosynthetic process	N	N	N	N	N	N
CNAG_06679	Down	7	-1.07511	3.91286e-14	0.151919	104	---	anthranilate synthase component I	TRP2	anthranilate synthase TRP2	biosynthetic process\tryptophan biosynthetic process	N	N	N	N	N	N
CNAG_02002	Down	11	-1.37503	4.86898e-14	0.168346	59	---	hypothetical protein	---	---	---	N	N	N	N	N	N
CNAG_05909	Down	7	-1.53476	6.79208e-14	0.179845	26	---	cytochrome c1, heme protein, mitochondrial	CYT1	ubiquinol--cytochrome-c reductase catalytic subunit CYT1	---	N	N	N	N	N	N
CNAG_06666	Down	7	-1.70755	6.95546e-14	0.128337	235	---	starch phosphorylase	GPH1	glycogen phosphorylase	carbohydrate metabolic process	N	N	N	N	N	N
CNAG_05521	Down	14	-1.56374	8.99035e-14	0.159636	74	---	aldose reductase	YDL124W	---	cellular response to oxidative stress\cellular amide metabolic process\cellular aromatic compound metabolic process\cellular ketone metabolic process\oxidation-reduction process	N	N	N	N	N	N
CNAG_01962	Down	11	-1.53171	9.84487e-14	0.166392	65	---	ubiquinone biosynthesis protein COQ4, mitochondrial	COQ4	ubiquinone biosynthesis protein COQ4	ubiquinone biosynthetic process	N	N	N	N	N	N
CNAG_00407	Down	1	-2.33563	1.19386e-13	0.156543	81	---	glyoxal oxidase	---	---	---	N	N	N	N	N	Y
CNAG_04443	Down	9	-1.72826	1.37757e-13	0.174512	38	---	hypothetical protein	---	---	---	N	N	N	N	N	N
CNAG_04076	Down	2	-2.05125	1.59127e-13	0.133924	196	---	hypothetical protein	---	---	---	N	N	N	N	N	N
CNAG_00776	Down	1	-2.50102	3.33227e-13	0.180635	25	MP88	immunoreactive mannoprotein MP88	---	---	---	N	N	N	N	N	N
CNAG_03012	Down	3	-2.59426	3.49028e-13	0.132769	206	CQS1	quorum sensing-like molecule	---	---	---	N	N	N	N	N	N
CNAG_06138	Down	12	-1.72099	3.7491e-13	0.154777	90	---	NADH dehydrogenase (ubiquinone) Fe-S protein 6	---	---	---	N	N	N	N	N	N
CNAG_03165	Down	8	-1.1276	5.39723e-13	0.152069	103	---	hypothetical protein	RSM27	mitochondrial 37S ribosomal protein RSM27	---	N	N	N	N	N	N
CNAG_06663	Down	7	-1.90423	5.87465e-13	0.159557	75	---	ubiquinol-cytochrome c reductase subunit 6	QCR6	ubiquinol--cytochrome-c reductase subunit 6	---	N	N	N	N	N	N
CNAG_06923	Down	3	-1.73542	5.96297e-13	0.144417	139	XFP2	xylulose 5-phosphate/fructose 6-phosphate phosphoketolase	---	---	carbohydrate metabolic process	N	N	N	N	N	N
CNAG_05724	Down	7	-2.56434	7.1924e-13	0.17867	28	---	hypothetical protein	---	---	---	N	N	N	N	N	N
CNAG_01846	Down	11	-2.23546	7.9468e-13	0.145621	132	---	flavoprotein	---	---	oxidation-reduction process	N	N	N	N	N	N
CNAG_01984	Down	11	-1.35897	9.12327e-13	0.173481	40	TAL1	transaldolase	TAL1	sedoheptulose-7-phosphate:D-glyceraldehyde-3- phosphate transaldolase TAL1	pentose-phosphate shunt\carbohydrate metabolic process	N	N	N	N	N	N
CNAG_05434	Down	14	-1.75538	1.30593e-12	0.15494	89	---	NADH dehydrogenase (ubiquinone) 1 alpha subcomplex 2	---	---	---	N	N	N	N	N	N
CNAG_06302	Down	13	-2.75949	1.31413e-12	0.114997	344	---	hypothetical protein, hypothetical protein, variant	---	---	---	N	N	N	N	N	N
CNAG_00978	Down	5	-1.44903	1.35757e-12	0.181309	23	---	NADH dehydrogenase (ubiquinone) 1 alpha subcomplex 9	---	---	---	N	N	N	N	N	N
CNAG_05637	Down	14	-2.4229	1.63158e-12	0.12659	244	---	hypothetical protein	---	---	---	N	N	N	N	N	N
CNAG_01802	Down	11	-1.25845	1.69857e-12	0.146972	123	---	Fe-S cluster assembly protein DRE2	DRE2	electron carrier DRE2	iron-sulfur cluster assembly	N	N	N	N	N	N
CNAG_00590	Down	1	-1.20221	1.72137e-12	0.161378	71	---	para-aminobenzoate synthetase	TRP2	anthranilate synthase TRP2	biosynthetic process\metabolic process	N	N	N	N	N	N
CNAG_07509	Down	3	-1.09917	1.81642e-12	0.156564	80	---	xaa-Pro aminopeptidase	ICP55	aminopeptidase	---	N	N	N	N	N	N
CNAG_04612	Down	10	-1.07722	1.95415e-12	0.153239	95	---	hypothetical protein, hypothetical protein, variant 1, hypothetical protein, variant 2	---	---	---	N	N	N	N	N	N
CNAG_00329	Down	1	-1.28645	2.20642e-12	0.154645	91	---	NADH dehydrogenase (ubiquinone) 1 beta subcomplex 8	---	---	---	N	N	N	N	N	N
CNAG_07765	Down	9	-3.36694	2.25243e-12	0.155039	88	---	hypothetical protein	---	---	oxidation-reduction process	N	N	N	N	N	N
CNAG_06160	Down	12	-1.78456	2.6565e-12	0.106648	397	---	guanyl nucleotide exchange factor Sql2	CDC25	Ras family guanine nucleotide exchange factor CDC25	small GTPase mediated signal transduction\regulation of small GTPase mediated signal transduction	N	N	N	N	N	N
CNAG_04757	Down	10	-1.71553	2.92413e-12	0.0967655	491	---	mitochondrial protein	FMP10	Fmp10p	---	N	N	N	N	N	N
CNAG_01005	Down	5	-1.11424	3.21452e-12	0.14282	148	---	glutaredoxin	GRX1	dithiol glutaredoxin GRX1	cell redox homeostasis	N	N	N	N	N	N
CNAG_06534	Down	7	-1.14961	4.4117e-12	0.143089	145	HMG1	hydroxymethylglutaryl-CoA reductase (NADPH)	HMG2	hydroxymethylglutaryl-CoA reductase (NADPH) HMG2	isoprenoid biosynthetic process\coenzyme A metabolic process\oxidation-reduction process	N	N	N	N	N	N
CNAG_00315	Down	1	-3.00033	5.44616e-12	0.145249	135	---	HHE domain-containing protein	---	---	---	N	N	N	N	N	N
CNAG_06154	Down	12	-1.87055	9.40871e-12	0.130316	222	---	cytoplasmic protein	ANR2	Anr2p	---	N	N	N	N	N	N
CNAG_01939	Down	11	-2.35326	1.41615e-11	0.145428	133	---	hypothetical protein	---	---	---	N	N	N	N	N	N
CNAG_01596	Down	11	-1.25249	1.48954e-11	0.155627	85	---	hypothetical protein	---	---	---	N	N	N	N	N	N
CNAG_05167	Down	4	-1.89867	1.51083e-11	0.168219	60	---	hypothetical protein	---	---	---	N	N	N	N	N	N
CNAG_06085	Down	12	-2.02362	1.99715e-11	0.153564	94	PLB1	phospholipase B	PLB1	lysophospholipase	phospholipid catabolic process\metabolic process	N	N	N	N	N	N
CNAG_02813	Down	3	-1.54356	2.08386e-11	0.132406	207	---	large subunit ribosomal protein L30	---	---	translation	N	N	N	N	N	N
CNAG_07310	Down	1	-1.34327	2.71622e-11	0.143046	146	---	hypothetical protein	---	---	---	N	N	N	N	N	N
CNAG_04288	Down	9	-1.2563	2.78836e-11	0.135902	186	---	Fe-S protein assembly co-chaperone HscB	JAC1	J-type chaperone JAC1	protein folding\protein oligomerization	N	N	N	N	N	N
CNAG_06059	Down	12	-1.5221	4.50497e-11	0.142669	150	---	cytoplasmic protein	YLR126C	---	glutamine metabolic process\cellular iron ion homeostasis\cellular copper ion homeostasis	N	N	N	N	N	N
CNAG_04400	Down	9	-1.58987	4.98424e-11	0.136302	184	---	small subunit ribosomal protein S10	RSM10	mitochondrial 37S ribosomal protein RSM10	---	N	N	N	N	N	N
CNAG_07308	Down	1	-2.18648	7.17519e-11	0.139544	167	---	hypothetical protein	---	---	---	N	N	N	N	N	N
CNAG_00109	Down	1	-1.40298	7.45344e-11	0.15606	84	---	large subunit ribosomal protein L34, large subunit ribosomal protein L34, variant	---	---	translation	N	N	N	N	N	N
CNAG_03142	Down	8	-1.90551	7.87544e-11	0.147386	121	---	hypothetical protein	---	---	---	N	N	N	N	N	N
CNAG_04189	Down	9	-1.41238	9.94981e-11	0.162048	70	---	succinate dehydrogenase [ubiquinone] flavoprotein subunit, mitochondrial	SDH1	succinate dehydrogenase flavoprotein subunit SDH1	tricarboxylic acid cycle\electron transport chain\oxidation-reduction process	N	N	N	N	N	N
CNAG_00932	Down	5	-1.80517	1.80849e-10	0.138005	172	---	hypothetical protein	---	---	---	N	N	N	N	N	N
CNAG_04099	Down	2	-3.11679	1.82223e-10	0.118858	311	---	6-phosphogluconate dehydrogenase, decarboxylating	GND2	phosphogluconate dehydrogenase (decarboxylating) GND2	pentose-phosphate shunt\oxidation-reduction process	N	N	N	N	N	N
CNAG_00727	Down	1	-1.53921	2.00615e-10	0.126825	243	---	mitochondrial protein with role in iron accumulation	MMT2	Mmt2p	transmembrane transport\cation transport	N	N	N	N	Y	N
CNAG_02567	Down	3	-1.10159	2.02035e-10	0.152741	99	---	hypothetical protein	---	---	---	N	N	N	N	N	N
CNAG_00575	Down	1	-3.20227	2.9077e-10	0.136537	182	CAT3	catalase 3	CTT1	catalase T	response to oxidative stress\oxidation-reduction process	N	N	Y	Y	N	Y
CNAG_03215	Down	8	-2.14694	3.234e-10	0.12994	226	---	hypothetical protein	AQR1	Aqr1p	transmembrane transport	N	N	N	N	N	N
CNAG_02864	Down	3	-3.71842	3.25517e-10	0.191414	10	---	hypothetical protein	---	---	---	N	N	N	N	N	Y
CNAG_01344	Down	5	-1.65349	3.54891e-10	0.141935	153	---	hypothetical protein	YSC84	Ysc84p	---	N	N	N	N	N	N
CNAG_01044	Down	5	-1.73881	3.61396e-10	0.142444	152	---	dihydroceramidase	YPC1	phytoceramidase	ceramide metabolic process	N	N	N	N	N	N
CNAG_06063	Down	12	-1.70926	3.8924e-10	0.144992	136	---	cytochrome c oxidase assembly protein subunit 15	COX15	Cox15p	heme a biosynthetic process\oxidation-reduction process	N	N	N	N	N	N
CNAG_06604	Down	7	-1.16328	4.50003e-10	0.134472	193	---	hypothetical protein	CUE3	Cue3p	---	N	N	N	N	N	N
CNAG_00904	Down	5	-3.6809	4.64923e-10	0.102336	437	---	aflatoxin efflux pump AFLT	VBA5	basic amino acid transporter	transmembrane transport	N	N	N	N	N	N
CNAG_02230	Down	6	-1.89432	5.0219e-10	0.147569	117	---	phosphoketolase	---	---	metabolic process\carbohydrate metabolic process	N	N	N	N	N	N
CNAG_05633	Down	14	-1.20413	5.96319e-10	0.143099	144	---	ubiquinol-cytochrome c reductase subunit 9	QCR9	ubiquinol--cytochrome-c reductase subunit 9	mitochondrial electron transport, ubiquinol to cytochrome c	N	N	N	N	N	N
CNAG_03759	Down	2	-4.19525	6.03363e-10	0.131303	215	---	conidiation-specific protein 6	---	---	---	N	N	N	N	N	N
CNAG_02347	Down	6	-4.13907	6.09882e-10	0.120352	295	---	hypothetical protein	---	---	---	N	N	N	N	N	N
CNAG_07760	Down	9	-1.46501	6.18997e-10	0.124618	261	---	hypothetical protein	---	---	---	N	N	N	N	N	N
CNAG_02507	Down	6	-1.08856	6.58041e-10	0.144289	140	---	translation initiation factor 3 subunit H	---	---	---	N	N	N	N	N	N
CNAG_00834	Down	1	-1.98605	1.26418e-09	0.153783	93	---	phosphatidylserine decarboxylase, phosphatidylserine decarboxylase, variant	PSD2	phosphatidylserine decarboxylase 2	phospholipid biosynthetic process	N	N	N	N	N	N
CNAG_05764	Down	7	-1.036	1.36805e-09	0.118906	310	---	small subunit ribosomal protein S5	MRPS5	mitochondrial 37S ribosomal protein MRPS5	translation	N	N	N	N	N	N
CNAG_01843	Down	11	-1.42498	1.44765e-09	0.152852	98	---	elongation factor Ts, mitochondrial	---	---	translational elongation	N	N	N	N	N	N
CNAG_05875	Down	7	-1.5711	1.53668e-09	0.136793	181	---	cytochrome c heme-lyase	CYC3	holocytochrome c synthase CYC3	---	N	N	N	N	N	N
CNAG_00586	Down	1	-3.15643	2.04236e-09	0.116696	331	---	hypothetical protein	---	---	---	N	N	N	N	N	N
CNAG_02591	Down	3	-2.36759	2.05606e-09	0.123424	275	---	hypothetical protein	---	---	---	N	N	N	N	N	N
CNAG_05997	Down	12	-1.3332	2.10124e-09	0.135094	191	---	hypothetical protein	---	---	---	N	N	N	N	N	N
CNAG_07428	Down	5	-2.14759	2.15786e-09	0.123748	272	---	hypothetical protein	---	---	---	N	N	N	N	N	N
CNAG_06386	Down	13	-1.35669	2.4684e-09	0.141694	154	---	hypothetical protein	---	---	---	N	N	N	N	N	N
CNAG_07570	Down	3	-1.0903	2.85786e-09	0.167823	61	---	prenylated SNARE protein Ykt6p	YKT6	palmitoyltransferase YKT6	transport\vesicle-mediated transport	N	N	N	N	N	N
CNAG_04634	Down	10	-1.54459	5.25536e-09	0.126432	247	---	hypothetical protein	---	---	---	N	N	N	N	N	Y
CNAG_07637	Down	6	-1.03216	5.86531e-09	0.141209	157	---	large subunit ribosomal protein L3	MRPL9	mitochondrial 54S ribosomal protein YmL9	translation	N	N	N	N	N	N
CNAG_02099	Down	6	-1.43512	8.36711e-09	0.103166	429	FAS1	fatty acid synthase subunit beta, fungi type	FAS1	tetrafunctional fatty acid synthase subunit FAS1	metabolic process\oxidation-reduction process	N	N	N	N	N	N
CNAG_02356	Down	6	-1.22535	8.59755e-09	0.106258	399	---	phosphatidylinositol glycan, class F	---	---	GPI anchor biosynthetic process	N	N	N	N	N	N
CNAG_04730	Down	10	-1.32248	8.59755e-09	0.139487	168	GPR4	hypothetical protein	---	---	---	N	N	N	N	N	N
CNAG_06446	Down	13	-1.73109	9.17046e-09	0.128031	236	---	mitochondrial splicing suppressor	MSS51	Mss51p	---	N	N	N	N	N	N
CNAG_01737	Down	11	-1.78535	9.65316e-09	0.131814	210	ERG25	methylsterol monooxygenase	ERG25	methylsterol monooxygenase	fatty acid biosynthetic process\oxidation-reduction process	N	N	N	N	N	N
CNAG_05041	Down	4	-1.546	1.10041e-08	0.125122	258	---	NADH-ubiquinone oxidoreductase subunit 8	---	---	oxidation-reduction process	N	N	N	N	N	N
CNAG_03629	Down	2	-1.1675	1.17715e-08	0.150003	110	---	NADH dehydrogenase (quinone), G subunit	---	---	oxidation-reduction process	N	N	N	N	N	N
CNAG_04322	Down	9	-1.90398	1.19386e-08	0.146742	126	---	hypothetical protein	---	---	---	N	N	N	N	N	N
CNAG_03999	Down	2	-2.07103	1.19559e-08	0.104027	419	---	hypothetical protein	---	---	---	N	N	N	N	N	N
CNAG_04182	Down	9	-1.15795	1.3128e-08	0.122307	282	---	hypothetical protein	---	---	---	N	N	N	N	N	N
CNAG_02800	Down	3	-1.01634	2.09321e-08	0.106296	398	---	hypothetical protein	---	---	---	N	N	N	N	N	N
CNAG_04383	Down	9	-1.23984	2.41777e-08	0.0952493	505	---	acetyltransferase	---	---	---	N	N	N	N	N	N
CNAG_03902	Down	2	-1.38422	2.60299e-08	0.139676	165	---	transcriptional regulatory protein	RDS2	Rds2p	regulation of transcription, DNA-templated	Y	N	N	N	N	N
CNAG_04505	Down	9	-1.03395	2.63499e-08	0.120392	294	GPA1	guanine nucleotide-binding protein subunit alpha	GPA2	guanine nucleotide-binding protein subunit alpha	G-protein coupled receptor signaling pathway\signal transduction	N	N	N	N	N	N
CNAG_04388	Down	9	-1.52603	2.65868e-08	0.146917	124	SOD2	mitochondrial manganese superoxide dismutase	SOD2	superoxide dismutase SOD2	superoxide metabolic process\oxidation-reduction process	N	N	N	N	N	Y
CNAG_04257	Down	9	-1.09762	2.8957e-08	0.124388	266	---	hypothetical protein	MIM1	Mim1p	---	N	N	N	N	N	N
CNAG_05520	Down	14	-1.11544	3.32548e-08	0.124535	264	---	hypothetical protein	---	---	---	N	N	N	N	N	N
CNAG_03588	Down	8	-1.06242	3.52553e-08	0.133263	202	LYS2	L-aminoadipate-semialdehyde dehydrogenase	LYS2	L-aminoadipate-semialdehyde dehydrogenase	metabolic process\lysine biosynthetic process\oxidation-reduction process	N	N	N	N	N	N
CNAG_01138	Down	5	-2.13174	3.56814e-08	0.0971208	488	CCP1	putative mitochondrial cytochrome c peroxidase	CCP1	cytochrome-c peroxidase	response to oxidative stress\oxidation-reduction process	N	N	Y	N	N	Y
CNAG_03991	Down	2	-1.39297	3.63302e-08	0.1333	201	---	integral membrane protein	GPC1	---	---	N	N	N	N	N	N
CNAG_06692	Down	7	-1.54165	3.63302e-08	0.118674	312	---	glucosamine-phosphate N-acetyltransferase	GNA1	glucosamine 6-phosphate N-acetyltransferase	---	N	N	N	N	N	N
CNAG_05626	Down	14	-1.34503	3.6911e-08	0.11574	340	---	hypothetical protein	SCO1	Cu-binding protein SCO1	cellular copper ion homeostasis\respiratory chain complex IV assembly\copper ion transport	N	N	N	N	N	N
CNAG_02315	Down	6	-1.02139	3.80133e-08	0.167141	63	---	ubiquinol-cytochrome c reductase, iron-sulfur subunit	RIP1	ubiquinol--cytochrome-c reductase catalytic subunit RIP1	oxidation-reduction process	N	N	N	N	N	N
CNAG_03058	Down	3	-1.92218	4.09846e-08	0.0828039	623	---	hypothetical protein	---	---	---	N	N	N	N	N	N
CNAG_06096	Down	12	-1.59631	4.37009e-08	0.0953043	504	---	tricarboxylate carrier	YHM2	Yhm2p	---	N	N	N	N	N	N
CNAG_06782	Down	2	-1.32014	4.44893e-08	0.140583	160	MNN2	putative alpha-1,2-mannosyltransferase	MNN5	alpha-1,2-mannosyltransferase MNN5	protein glycosylation	N	N	N	N	N	N
CNAG_02896	Down	3	-1.28786	4.97961e-08	0.105797	403	ERG130	hydroxymethylglutaryl-CoA synthase	ERG13	hydroxymethylglutaryl-CoA synthase	isoprenoid biosynthetic process\metabolic process	N	N	N	N	N	N
CNAG_06180	Down	12	-1.1097	5.38577e-08	0.117801	321	---	NADH dehydrogenase (ubiquinone) Fe-S protein 4	---	---	electron transport chain	N	N	N	N	N	N
CNAG_05855	Down	7	-1.09352	5.99732e-08	0.117507	324	---	hypothetical protein	---	---	---	N	N	N	N	N	N
CNAG_02455	Down	6	-2.13252	7.35922e-08	0.116788	329	---	choline transporter	HNM1	Hnm1p	amino acid transmembrane transport	N	N	N	N	N	N
CNAG_04539	Down	9	-1.18951	8.62951e-08	0.111082	370	---	mitochondrial protein required for respiration	SHY1	Shy1p	---	N	N	N	N	N	N
CNAG_04045	Down	2	-1.18548	9.38056e-08	0.129484	227	---	hypothetical protein	---	---	---	N	N	N	N	N	N
CNAG_02335	Down	6	-1.61922	9.71924e-08	0.12384	269	---	hypothetical protein	YMR027W	---	biological_process\methylation	N	N	N	N	N	N
CNAG_03485	Down	8	-1.14139	1.31462e-07	0.155394	86	---	polyamine transporter 1	TPO3	spermine transporter	transmembrane transport	N	N	N	N	N	N
CNAG_03618	Down	2	-1.54836	1.49837e-07	0.125192	254	---	NADPH2:quinone reductase	ZTA1	NADPH:quinone reductase	oxidation-reduction process	N	N	N	N	N	N
CNAG_00848	Down	1	-2.08688	1.53808e-07	0.113635	353	---	hypothetical protein, hypothetical protein, variant 1, hypothetical protein, variant 2	---	---	---	N	N	N	N	N	N
CNAG_02852	Down	3	-1.10899	1.64212e-07	0.122909	276	---	4-aminobutyrate transaminase	ARG8	acetylornithine transaminase	---	N	N	N	N	N	N
CNAG_06817	Down	5	-3.14388	1.66897e-07	0.0428882	924	UAP1	uric acid xanthine permease	---	---	transport\transmembrane transport	N	N	N	N	N	N
CNAG_03480	Down	8	-1.45061	1.98407e-07	0.0618394	799	---	hypothetical protein	---	---	---	N	N	N	N	N	N
CNAG_01908	Down	11	-1.28285	2.05492e-07	0.105898	402	HEM4	uroporphyrinogen-III synthase	---	---	tetrapyrrole biosynthetic process	N	N	N	N	N	N
CNAG_01291	Down	5	-1.10855	2.12546e-07	0.108768	383	---	hypothetical protein	---	---	---	N	N	N	N	N	N
CNAG_01348	Down	5	-1.38594	2.13425e-07	0.1219	286	---	cyanate hydratase, cyanate hydratase, variant	---	---	cyanate metabolic process	N	N	N	N	N	N
CNAG_00914	Down	5	-1.06456	2.21993e-07	0.123802	270	KRE6	putative beta-glucan synthase	KRE6	beta-glucan synthesis-associated protein KRE6	---	N	N	N	N	N	N
CNAG_05859	Down	7	-1.14975	2.22802e-07	0.117447	327	---	hypothetical protein	---	---	protein secretion	N	N	N	N	N	N
CNAG_01991	Down	11	-1.20402	2.34412e-07	0.121837	287	---	cytochrome c oxidase subunit 4	COX5B	cytochrome c oxidase subunit Vb	---	N	N	N	N	N	N
CNAG_01443	Down	5	-1.50487	2.45677e-07	0.119247	309	---	hypothetical protein	YAH1	adrenodoxin	---	N	N	N	N	N	N
CNAG_05258	Down	4	-4.42341	2.47443e-07	0.0180664	1052	SMG1	glucose-methanol-choline oxidoreductase	---	---	alcohol metabolic process\oxidation-reduction process	N	N	N	N	N	N
CNAG_01896	Down	11	-1.20921	2.63976e-07	0.147593	116	---	alcohol dehydrogenase (NADP+)	GCY1	glycerol 2-dehydrogenase (NADP(+)) GCY1	oxidation-reduction process	N	N	N	N	N	N
CNAG_05939	Down	7	-1.74213	2.6501e-07	0.158612	77	---	hypothetical protein, hypothetical protein, variant	---	---	---	N	N	N	N	N	N
CNAG_07766	Down	9	-1.1498	2.91319e-07	0.0982062	474	---	DNA polymerase lambda subunit	POL4	DNA-directed DNA polymerase IV	---	N	N	N	N	N	Y
CNAG_01744	Down	11	-1.11119	3.21974e-07	0.141438	156	---	phosphatase	DOG1	2-deoxyglucose-6-phosphatase	---	N	N	N	N	N	Y
CNAG_05619	Down	14	-1.28173	3.32597e-07	0.0933466	519	---	TPR repeat-containing protein	CNS1	HSP70/90 family co-chaperone CNS1	---	N	N	N	N	N	N
CNAG_03104	Down	8	-1.05429	3.35246e-07	0.122231	283	---	hypothetical protein	MOG1	Ran GTPase-binding protein MOG1	---	N	N	N	N	N	N
CNAG_03785	Down	2	-1.09201	3.8655e-07	0.125615	251	NTH1	putative trehalase	NTH1	alpha	trehalose catabolic process\trehalose metabolic process	N	N	N	N	N	N
CNAG_03185	Down	8	-1.37241	3.92432e-07	0.0691606	732	---	low temperature-responsive protein	LOT6	flavin-dependent quinone reductase	---	N	N	N	N	N	N
CNAG_02673	Down	3	-1.05572	4.66377e-07	0.136394	183	---	NAD dependent epimerase/dehydratase	---	---	---	N	N	N	N	N	N
CNAG_03438	Down	8	-1.67764	5.04319e-07	0.13182	209	HXT1	hexose transporter	HXT2	hexose transporter HXT2	transmembrane transport	N	N	N	N	N	N
CNAG_03507	Down	8	-1.01281	5.29573e-07	0.14677	125	---	mitochondrial-processing peptidase subunit beta	MAS1	Mas1p	---	N	N	N	N	N	N
CNAG_01751	Down	11	-1.55105	5.44209e-07	0.114137	350	---	hypothetical protein, hypothetical protein, variant	---	---	---	N	N	N	N	N	N
CNAG_03416	Down	8	-1.04144	5.95385e-07	0.120405	293	---	hypothetical protein	---	---	---	N	N	N	N	N	N
CNAG_07163	Down	6	-1.03523	6.12986e-07	0.130084	225	---	preprotein translocase subunit YidC	OXA1	membrane insertase OXA1	protein insertion into membrane	N	N	N	N	N	N
CNAG_01119	Down	5	-1.87494	6.23067e-07	0.0882012	571	---	POT family proton-dependent oligopeptide transporter	PTR2	Ptr2p	transport	N	N	N	N	N	N
CNAG_00716	Down	1	-1.42311	6.35418e-07	0.127395	240	---	cytochrome c	CYC7	cytochrome c isoform 2	---	N	N	N	N	N	N
CNAG_04287	Down	9	-1.0148	6.68357e-07	0.0901203	549	---	mitochondrial import inner membrane translocase subunit	TIM17	protein transporter TIM17	---	N	N	N	N	N	N
CNAG_02078	Down	6	-1.11226	6.7601e-07	0.0721599	708	---	hydrolase	URH1	trifunctional uridine nucleosidase/nicotinamide riboside hydrolase/nicotinic acid riboside hydrolase	---	N	N	N	N	N	N
CNAG_07446	Down	5	-1.12077	7.28958e-07	0.129	230	---	mitochondrial protein	ISD11	Isd11p	---	N	N	N	N	N	N
CNAG_03178	Down	8	-1.64762	7.33733e-07	0.0911866	534	---	hypothetical protein	---	---	---	N	N	N	N	N	N
CNAG_00130	Down	1	-1.45931	8.25477e-07	0.116489	334	RCK2	predicted protein kinase	RCK2	serine/threonine protein kinase RCK2	protein phosphorylation	N	Y	N	N	N	N
CNAG_05256	Down	4	-2.15522	9.09328e-07	0.0327769	991	CAT2	catalase 2	CTA1	catalase A	response to oxidative stress\oxidation-reduction process	N	N	Y	N	N	Y
CNAG_06866	Down	5	-1.24647	9.80941e-07	0.0718872	711	---	hypothetical protein	---	---	---	N	N	N	N	N	N
CNAG_06559	Down	7	-1.74121	9.82523e-07	0.0948637	506	---	cysteine and glycine-rich protein	---	---	---	N	N	N	N	N	N
CNAG_06300	Down	13	-1.22535	9.85412e-07	0.123631	273	---	glutamate-cysteine ligase catalytic subunit, glutamate-cysteine ligase catalytic subunit, variant	GSH1	glutamate--cysteine ligase	glutathione biosynthetic process	N	N	N	N	N	N
CNAG_00890	Down	5	-1.11746	1.13946e-06	0.06856	734	---	hypothetical protein	---	---	---	N	N	N	N	N	N
CNAG_00802	Down	1	-1.05705	1.16033e-06	0.103785	422	CBP1	calcineurin-binding protein	---	---	calcium-mediated signaling	N	N	N	N	N	N
CNAG_05383	Down	14	-1.50745	1.16714e-06	0.15103	106	---	hypothetical protein, hypothetical protein, variant 1, hypothetical protein, variant 2	---	---	---	N	N	N	N	N	N
CNAG_05842	Down	7	-1.21692	1.2638e-06	0.0828667	622	---	cytochrome P450	DIT2	putative cytochrome P450	oxidation-reduction process	N	N	N	N	N	N
CNAG_00626	Down	1	-1.38351	1.41741e-06	0.112932	362	---	hypothetical protein	---	---	---	N	N	N	N	N	N
CNAG_07448	Down	5	-2.9886	1.42133e-06	0.0753947	686	DUR3	urea transporter	DUR3	Dur3p	transport\transmembrane transport	N	N	N	N	N	N
CNAG_07032	Down	14	-1.00208	1.51429e-06	0.141656	155	---	peroxiredoxin 5, atypical 2-Cys peroxiredoxin	---	---	---	N	N	N	N	N	N
CNAG_04110	Down	9	-1.26704	1.56419e-06	0.10471	414	---	glutathione S-transferase	URE2	Ure2p	---	N	N	N	N	N	N
CNAG_05341	Down	14	-1.53108	1.62373e-06	0.0683403	738	---	hypothetical protein	---	---	---	N	N	N	N	N	N
CNAG_06246	Down	12	-1.025	1.78735e-06	0.118292	317	---	hypothetical protein	---	---	---	N	N	N	N	N	N
CNAG_01761	Down	11	-1.43244	2.25312e-06	0.143323	143	---	hypothetical protein	---	---	---	N	N	N	N	N	N
CNAG_06576	Down	7	-1.46201	2.34558e-06	0.135634	188	CAR1	cAMP-regulated gene 1	---	---	---	N	N	N	N	N	N
CNAG_00257	Down	1	-1.02316	2.34878e-06	0.0840597	604	---	kinesin family member 21A, kinesin family member 21A, variant	KIP3	tubulin-dependent ATPase KIP3	microtubule-based movement	N	N	N	N	N	N
CNAG_06578	Down	7	-1.31398	2.3771e-06	0.0986008	472	---	hypothetical protein	---	---	---	N	N	N	N	N	N
CNAG_05759	Down	7	-1.07699	2.41541e-06	0.0881477	573	---	acetyl-CoA carboxylase/biotin carboxylase	ACC1	acetyl-CoA carboxylase ACC1	metabolic process\fatty acid biosynthetic process	N	N	N	N	N	N
CNAG_08010	Down	11	-2.66267	2.90333e-06	0.0754571	685	---	hypothetical protein	---	---	---	N	N	N	N	N	N
CNAG_00838	Down	1	-2.32939	2.92207e-06	0.0934565	516	---	hypothetical protein	---	---	---	N	N	N	N	N	N
CNAG_07551	Down	3	-1.07187	2.95009e-06	0.100749	449	---	hypothetical protein, hypothetical protein, variant	---	---	---	N	N	N	N	N	N
CNAG_02751	Down	3	-1.79989	3.21961e-06	0.0880771	574	---	short-chain dehydrogenase	ENV9	Env9p	metabolic process	N	N	N	N	N	N
CNAG_03617	Down	2	-2.19185	3.7415e-06	0.0577147	826	CLP1	clampless protein essential for dikaryotic filament formation	---	---	---	N	N	N	N	N	N
CNAG_01239	Down	5	-2.17137	4.16713e-06	0.0839585	606	CDA3	chitin deacetylase	CDA2	chitin deacetylase CDA2	carbohydrate metabolic process	N	N	N	N	N	N
CNAG_03980	Down	2	-3.61766	4.23995e-06	0.030251	1000	---	hypothetical protein, hypothetical protein, variant	---	---	---	N	N	N	N	N	N
CNAG_02542	Down	6	-1.60096	4.6039e-06	0.125187	255	---	fructosamine kinase	---	---	---	N	Y	N	N	N	N
CNAG_02683	Down	3	-1.01045	5.02438e-06	0.0934316	518	---	hypothetical protein	---	---	---	N	N	N	N	N	N
CNAG_06020	Down	12	-1.93103	5.04776e-06	0.105235	411	---	hypothetical protein	---	---	transmembrane transport	N	N	N	N	N	N
CNAG_03143	Down	8	-1.33127	5.87743e-06	0.0837715	608	---	hypothetical protein	HSP12	lipid-binding protein HSP12	response to stress	N	N	N	N	N	N
CNAG_02577	Down	3	-1.25312	6.19604e-06	0.0883518	570	---	oxidoreductase	SCS7	fatty acid alpha-hydroxylase	sphingolipid metabolic process\fatty acid biosynthetic process\oxidation-reduction process	N	N	N	N	N	N
CNAG_01743	Down	11	-1.35248	6.54807e-06	0.111352	368	---	hypothetical protein	---	---	---	N	N	N	N	N	N
CNAG_01721	Down	11	-1.15102	7.19842e-06	0.130291	223	HEM3	porphobilinogen deaminase	HEM3	hydroxymethylbilane synthase	tetrapyrrole biosynthetic process	N	N	N	N	N	N
CNAG_03223	Down	8	-1.60775	8.62587e-06	0.0789912	655	---	hypothetical protein	---	---	---	N	N	N	N	N	Y
CNAG_06846	Down	5	-1.08402	8.72158e-06	0.0998633	460	---	hypothetical protein	---	---	---	N	N	N	N	N	N
CNAG_04081	Down	2	-1.03284	9.28444e-06	0.122323	280	---	hypothetical protein	---	---	---	N	N	N	N	N	N
CNAG_05424	Down	14	-1.12966	9.29117e-06	0.117453	326	---	hypothetical protein	---	---	---	N	N	N	N	N	N
CNAG_02095	Down	6	-1.35994	9.90595e-06	0.063201	792	---	cyclin	CLB3	B-type cyclin CLB3	regulation of cell cycle\regulation of cyclin-dependent protein serine/threonine kinase activity	N	N	N	N	N	N
CNAG_02508	Down	6	-1.95653	9.96487e-06	0.0832415	612	---	hypothetical protein	---	---	---	N	N	N	N	N	N
CNAG_06285	Down	13	-1.30364	1.01558e-05	0.0450568	911	---	hypothetical protein	---	---	---	N	N	N	N	N	N
CNAG_03002	Down	3	-1.14551	1.08326e-05	0.101898	439	---	hypothetical protein	---	---	---	N	N	N	N	N	N
CNAG_04574	Down	10	-1.04845	1.25428e-05	0.058142	824	---	dolichyl-phosphate mannosyltransferase polypeptide 2, regulatory subunit	---	---	macromolecule biosynthetic process	N	N	N	N	N	N
CNAG_03037	Down	3	-2.03683	1.28235e-05	0.0532959	855	---	hypothetical protein, hypothetical protein, variant	---	---	---	N	N	N	N	N	N
CNAG_03328	Down	8	-1.22024	1.40946e-05	0.0609669	804	---	hypothetical protein	---	---	---	N	N	N	N	N	N
CNAG_07745	Down	8	-1.75887	1.52236e-05	0.106671	395	MPD1	mannitol-1-phosphate dehydrogenase	ADH3	alcohol dehydrogenase ADH3	oxidation-reduction process	N	N	N	N	N	N
CNAG_02226	Down	6	-1.32907	1.72741e-05	0.10559	407	---	hypothetical protein	---	---	metabolic process	N	N	N	N	N	N
CNAG_06921	Down	3	-1.03384	1.72741e-05	0.0681289	740	---	hypothetical protein	---	---	---	Y	N	N	N	N	Y
CNAG_06638	Down	7	-1.10088	1.81019e-05	0.0902147	546	---	malate dehydrogenase (oxaloacetate-decarboxylating)	MAE1	malate dehydrogenase (oxaloacetate-decarboxylating)	oxidation-reduction process\malate metabolic process	N	N	N	N	N	N
CNAG_03359	Down	8	-1.10432	1.88814e-05	0.100923	448	---	cytochrome c oxidase subunit 7	COX9	cytochrome c oxidase subunit VIIa	respiratory electron transport chain\oxidation-reduction process	N	N	N	N	Y	N
CNAG_02149	Down	6	-1.60895	2.08007e-05	0.0898276	554	---	hypothetical protein	SDH8	Sdh8p	---	N	N	N	N	N	N
CNAG_02403	Down	6	-1.26317	2.10524e-05	0.111902	365	---	NADH dehydrogenase (ubiquinone) 1 beta subcomplex 9	---	---	---	N	N	N	N	N	N
CNAG_07902	Down	12	-1.33374	2.10524e-05	0.0747914	689	---	AAT family amino acid transporter	CAN1	arginine permease CAN1	transport\amino acid transport\transmembrane transport\amino acid transmembrane transport	N	N	N	N	N	N
CNAG_02070	Down	6	-1.23917	2.13463e-05	0.0829	621	---	hypothetical protein	---	---	---	N	N	N	N	N	N
CNAG_05069	Down	4	-1.0811	2.51351e-05	0.091798	526	---	ubiquinol-cytochrome c reductase subunit 10	QCR10	ubiquinol--cytochrome-c reductase subunit 10	---	N	N	N	N	N	N
CNAG_00997	Down	5	-1.11511	2.54407e-05	0.073807	700	---	hypothetical protein	---	---	---	N	N	N	N	N	N
CNAG_01895	Down	11	-1.02133	2.66751e-05	0.118314	316	---	hypothetical protein	---	---	---	N	N	N	N	N	N
CNAG_02690	Down	3	-1.61722	2.90855e-05	0.130646	220	---	pirin	---	---	---	N	N	N	N	N	N
CNAG_06276	Down	13	-1.12481	3.09753e-05	0.0982191	473	---	hypothetical protein	---	---	regulation of transcription, DNA-templated\transcription, DNA-templated	Y	N	N	N	N	N
CNAG_06729	Down	2	-1.12958	3.23232e-05	0.0727734	705	---	hypothetical protein	---	---	---	N	N	N	N	N	N
CNAG_06162	Down	12	-1.27175	3.63223e-05	0.0473667	901	---	hypothetical protein	---	---	---	N	N	N	N	N	N
CNAG_01881	Down	11	-1.03669	3.6347e-05	0.113169	359	---	molecular chaperone GrpE	MGE1	Mge1p	protein folding	N	N	N	N	N	N
CNAG_06220	Down	12	-1.15751	3.67831e-05	0.105633	406	---	allergen	---	---	---	N	N	N	N	N	N
CNAG_05839	Down	7	-1.20396	3.75018e-05	0.0964461	495	---	cytochrome c oxidase subunit 6b, cytochrome c oxidase subunit 6b, variant	COX12	cytochrome c oxidase subunit VIb	---	N	N	N	N	N	N
CNAG_04687	Down	10	-1.49421	3.77299e-05	0.0725563	706	---	stearoyl-CoA desaturase (delta-9 desaturase)	OLE1	stearoyl-CoA 9-desaturase	lipid metabolic process	N	N	N	N	N	N
CNAG_06075	Down	12	-1.09887	4.40402e-05	0.103229	428	---	hypothetical protein	---	---	---	N	N	N	N	N	N
CNAG_02986	Down	3	-1.67163	4.77523e-05	0.104032	418	YSA1	ADP-ribose pyrophosphatase	YSA1	ADP-ribose diphosphatase	---	N	N	N	N	N	N
CNAG_06614	Down	7	-1.01113	4.86099e-05	0.102367	436	---	glycerophosphodiesterase	---	---	lipid metabolic process	N	N	N	N	N	N
CNAG_03268	Down	8	-1.11105	4.97961e-05	0.0937083	514	---	hypothetical protein	PMP3	Pmp3p	---	N	N	N	N	N	N
CNAG_05497	Down	14	-1.02374	5.06105e-05	0.103246	427	---	dihydroxy-acid dehydratase	ILV3	dihydroxy-acid dehydratase ILV3	metabolic process\branched-chain amino acid biosynthetic process	N	N	N	N	N	N
CNAG_06668	Down	7	-1.27723	5.41025e-05	0.0816026	635	---	mitochondrial protein	RCF2	Rcf2p	---	N	N	N	N	N	N
CNAG_04585	Down	10	-2.55114	6.24443e-05	0.021113	1040	---	hypothetical protein	---	---	---	N	N	N	N	N	N
CNAG_01735	Down	11	-1.34281	6.66535e-05	0.0708441	718	---	hypothetical protein	---	---	---	N	N	N	N	N	N
CNAG_04835	Down	10	-1.37484	8.18008e-05	0.0499174	882	---	dihydrodipicolinate synthase	---	---	metabolic process	N	N	N	N	N	N
CNAG_07319	Down	1	-1.21167	8.18739e-05	0.113507	356	---	hypothetical protein	---	---	---	N	N	N	N	N	N
CNAG_05760	Down	7	-1.56719	8.41048e-05	0.0564195	834	---	endoplasmic reticulum protein	---	---	---	N	N	N	N	N	N
CNAG_05915	Down	7	-1.41965	8.44706e-05	0.0710332	716	---	hypothetical protein	---	---	---	N	N	N	N	N	Y
CNAG_01701	Down	11	-1.37713	8.55368e-05	0.0619109	798	---	integral membrane protein	RTA1	Rta1p	response to stress	N	N	N	N	N	N
CNAG_05168	Down	4	-1.3279	8.55368e-05	0.0731425	704	---	hypothetical protein, hypothetical protein, variant	---	---	---	N	N	N	N	N	N
CNAG_02527	Down	6	-1.04878	8.8394e-05	0.0971488	487	---	multidrug transporter, multidrug transporter, variant	YHK8	Yhk8p	transmembrane transport	N	N	N	N	N	N
CNAG_03663	Down	2	-1.27038	9.6276e-05	0.0829567	620	---	L-lactate dehydrogenase	CYB2	Cyb2p	oxidation-reduction process	N	N	N	N	N	N
CNAG_03226	Down	8	-1.28008	0.000100002	0.101547	445	---	succinate dehydrogenase [ubiquinone] iron-sulfur subunit, mitochondrial	SDH2	succinate dehydrogenase iron-sulfur protein subunit SDH2	tricarboxylic acid cycle\oxidation-reduction process	N	N	N	N	N	N
CNAG_01465	Down	11	-1.14216	0.000102773	0.0380075	956	---	5' flap endonuclease	RAD27	multifunctional nuclease RAD27	DNA repair	N	N	N	N	N	N
CNAG_04705	Down	10	-1.0725	0.000115609	0.11857	314	---	hypothetical protein, hypothetical protein, variant	---	---	---	N	N	N	N	N	N
CNAG_05115	Down	4	-1.48063	0.000122892	0.0217656	1039	---	sarcosine oxidase	---	---	oxidation-reduction process	N	N	N	N	N	N
CNAG_00019	Down	1	-1.08766	0.000125495	0.0660841	758	---	mitochondrial import inner membrane translocase subunit TIM9	TIM9	protein transporter TIM9	---	N	N	N	N	N	N
CNAG_05682	Down	7	-1.14804	0.000163076	0.112235	364	---	hypothetical protein	---	---	---	N	N	N	N	N	N
CNAG_02471	Down	6	-1.21745	0.000172912	0.0649858	770	---	hypothetical protein	---	---	translational initiation	N	N	N	N	N	N
CNAG_03733	Down	2	-1.15811	0.000176116	0.0566817	831	---	hypothetical protein	PAB1	polyadenylate-binding protein	---	N	N	N	N	N	N
CNAG_06401	Down	13	-1.05547	0.000176116	0.0355794	967	---	hypothetical protein, hypothetical protein, variant 1, hypothetical protein, variant 2	---	---	---	N	N	N	N	N	N
CNAG_03492	Down	8	-1.70995	0.000176666	0.107146	392	---	hypothetical protein	---	---	---	N	N	N	N	N	N
CNAG_04106	Down	9	-1.2341	0.000179296	0.106837	394	---	hypothetical protein	---	---	---	N	N	N	N	N	N
CNAG_01527	Down	11	-2.04214	0.000189733	0.0510652	879	---	hypothetical protein	FSH2	putative serine hydrolase	---	N	N	N	N	N	N
CNAG_04617	Down	10	-1.21168	0.000192543	0.0739926	696	---	OPT family small oligopeptide transporter	OPT2	Opt2p	transmembrane transport	N	N	N	N	N	N
CNAG_00614	Down	1	-1.36648	0.000212139	0.0626059	796	---	hypothetical protein	---	---	---	N	N	N	N	N	N
CNAG_06644	Down	7	-1.13015	0.000222067	0.120978	290	ERG5	C-22 sterol desaturase	ERG5	C-22 sterol desaturase	oxidation-reduction process	N	N	N	N	N	N
CNAG_00849	Down	1	-1.50797	0.000225095	0.0552069	845	---	hypothetical protein	---	---	---	N	N	N	N	N	N
CNAG_06191	Down	12	-1.13928	0.000229587	0.10018	459	---	hypothetical protein	---	---	---	N	N	N	N	N	N
CNAG_00052	Down	1	-1.21486	0.00023264	0.0513331	876	---	hypothetical protein	---	---	---	N	N	N	N	N	N
CNAG_03408	Down	8	-1.42076	0.000254698	0.101769	442	---	hypothetical protein	---	---	---	N	N	N	N	N	N
CNAG_00559	Down	1	-1.23845	0.000316856	0.0830258	618	---	hypothetical protein	---	---	regulation of transcription, DNA-templated	Y	N	N	N	N	Y
CNAG_04727	Down	10	-1.14011	0.000342619	0.0789642	656	---	hypothetical protein	---	---	---	N	N	N	N	N	N
CNAG_04794	Down	10	-1.45723	0.000364302	0.0807236	638	---	spermine transporter	TPO3	spermine transporter	transmembrane transport	N	N	N	N	N	N
CNAG_05197	Down	4	-1.04006	0.000371764	0.0820004	631	---	NADH dehydrogenase (ubiquinone) 1 alpha subcomplex 8	---	---	---	N	N	N	N	N	N
CNAG_04744	Down	10	-1.4407	0.000391329	0.136248	185	---	mannose-6-phosphate isomerase, class I	PMI40	mannose-6-phosphate isomerase PMI40	carbohydrate metabolic process\GDP-mannose biosynthetic process	N	N	N	N	N	N
CNAG_02054	Down	6	-1.14863	0.000402667	0.0485701	891	---	hypothetical protein	---	---	---	N	N	N	N	N	N
CNAG_01090	Down	5	-1.81479	0.000416532	0.0572335	828	---	alpha/beta hydrolase fold protein	YNR064C	---	metabolic process\response to toxic substance	N	N	N	N	N	N
CNAG_03333	Down	8	-1.01148	0.000439299	0.109715	377	---	cytoplasmic protein	YCR061W	---	regulation of cell size	N	N	N	N	N	N
CNAG_04903	Down	10	-1.71255	0.000456002	0.145632	131	---	hypothetical protein	---	---	---	N	N	N	N	N	Y
CNAG_07552	Down	3	-1.07872	0.000461203	0.0339773	978	---	DNA repair protein Rad8	RAD5	DNA helicase RAD5	---	N	N	N	N	N	N
CNAG_02365	Down	6	-1.31587	0.000500336	0.022993	1034	---	amidase	AMD2	putative amidase	---	N	N	N	N	N	N
CNAG_04576	Down	10	-1.13339	0.000516379	0.0756864	681	---	hypothetical protein	---	---	---	N	N	N	N	N	N
CNAG_01052	Down	5	-1.09879	0.000519244	0.0787446	658	---	hypothetical protein	---	---	---	N	N	N	N	N	N
CNAG_01577	Down	11	-1.06984	0.000530669	0.078073	661	---	glutamate dehydrogenase (NADP+)	GDH3	glutamate dehydrogenase (NADP(+)) GDH3	cellular amino acid metabolic process\oxidation-reduction process	N	N	N	N	N	N
CNAG_02182	Down	6	-1.33117	0.000665747	0.064496	777	GRE2	D-lactaldehyde dehydrogenase	GRE2	methylglyoxal reductase (NADPH-dependent) GRE2	---	N	N	N	N	N	N
CNAG_02039	Down	6	-1.10492	0.000777688	0.0654662	765	---	integral membrane protein, integral membrane protein, variant	YPL264C	---	biological_process	N	N	N	N	N	N
CNAG_01102	Down	5	-1.33993	0.000794807	0.108364	386	---	oxidoreductase	FOX2	bifunctional hydroxyacyl-CoA dehydrogenase/enoyl-CoA hydratase FOX2	metabolic process	N	N	N	N	N	N
CNAG_04981	Down	4	-1.22098	0.000816905	0.0494815	884	CAT1	catalase 1 similar to spore-specific catalases	CTA1	catalase A	response to oxidative stress\oxidation-reduction process	N	N	Y	N	N	Y
CNAG_01464	Down	11	-2.05298	0.000948128	0.118614	313	FHB1	nitric oxide dioxygenase	YHB1	Yhb1p	oxidation-reduction process	N	N	N	Y	N	Y
CNAG_06141	Down	12	-1.91524	0.000982058	0.0332065	986	---	dUTP pyrophosphatase	DUT1	bifunctional dITP/dUTP diphosphatase	dUTP metabolic process	N	N	N	N	N	N
CNAG_02008	Down	11	-1.23771	0.00100858	0.063827	784	OVA1	protein of unknown function	TFS1	Tfs1p	---	N	N	N	N	N	N
CNAG_00800	Down	1	-1.14213	0.00112705	0.0910926	535	---	nicotinamidase	PNC1	nicotinamidase	metabolic process	N	N	N	N	N	N
CNAG_05752	Down	7	-1.40621	0.00117169	0.023717	1031	KAR3	kinesin microtuble motor protein	KAR3	Kar3p	microtubule-based movement	N	N	N	N	N	N
CNAG_00588	Down	1	-2.19421	0.00118066	0.0374006	958	---	hypothetical protein	---	---	---	N	N	N	N	N	Y
CNAG_02049	Down	6	-2.37553	0.00119449	0.0487874	888	PUT1	proline oxidase	PUT1	proline dehydrogenase	---	N	N	N	N	N	N
CNAG_04245	Down	9	-1.56034	0.00120001	0.0974768	482	CHI22	endochitinase	CTS2	putative chitinase	chitin catabolic process\carbohydrate metabolic process	N	N	N	N	N	N
CNAG_07875	Down	14	-1.42658	0.00120612	0.0244669	1027	---	hypothetical protein	---	---	---	N	N	N	N	N	N
CNAG_07695	Down	7	-1.15852	0.00123383	0.0772575	667	---	gamma-aminobutyric acid transporter	---	---	amino acid transmembrane transport	N	N	N	N	N	N
CNAG_02718	Down	3	-1.0835	0.00124946	0.0353156	969	---	NAD binding dehydrogenase	---	---	---	N	N	N	N	N	N
CNAG_00915	Down	5	-1.15983	0.00131663	0.0532306	856	---	hypothetical protein, hypothetical protein, variant	---	---	---	N	N	N	N	N	N
CNAG_04891	Down	10	-1.63501	0.00139185	0.0655624	762	---	hypothetical protein	---	---	---	N	N	N	N	N	Y
CNAG_04183	Down	9	-1.44206	0.00143538	0.0792982	652	---	hypothetical protein	---	---	---	N	N	N	N	N	N
CNAG_02443	Down	6	-1.28179	0.0015153	0.0906134	544	---	NADH dehydrogenase	---	---	---	N	N	N	N	N	N
CNAG_06404	Down	13	-1.36049	0.00153374	0.0998209	461	---	hypothetical protein	---	---	---	N	N	N	N	N	N
CNAG_06169	Down	12	-1.10798	0.00158885	0.0791394	653	---	hypothetical protein	BDH1	(R,R)-butanediol dehydrogenase	oxidation-reduction process	N	N	N	N	N	N
CNAG_03892	Down	2	-1.14551	0.00167815	0.065706	760	---	chaperonin GroES	HSP10	Hsp10p	protein folding	N	N	N	N	N	N
CNAG_00474	Down	1	-2.27188	0.00169914	0.0331545	987	---	hypothetical protein	---	---	---	N	N	N	N	N	N
CNAG_05573	Down	14	-1.24875	0.00200422	0.0647818	772	---	cytochrome c oxidase assembly protein subunit 17	COX17	copper metallochaperone COX17	copper ion transport	N	N	N	N	Y	N
CNAG_03083	Down	3	-1.13878	0.00224593	0.0974045	484	---	cupin domain-containing protein	---	---	---	N	N	N	N	N	N
CNAG_04675	Down	10	-1.11746	0.00260595	0.0187506	1049	---	hypothetical protein	---	---	---	N	N	N	N	N	N
CNAG_00905	Down	5	-1.15483	0.00284941	0.0478125	898	---	MFS transporter	AMF1	Amf1p	transmembrane transport	N	N	N	N	N	N
CNAG_00141	Down	1	-1.2223	0.00310353	0.0426401	926	---	monooxygenase	BNA4	kynurenine 3-monooxygenase	---	N	N	N	N	N	N
CNAG_01446	Down	5	-1.15141	0.0031453	0.0591464	817	HSP12	hypothetical protein	HSP12	lipid-binding protein HSP12	response to stress	N	N	N	N	N	N
CNAG_06051	Down	12	-1.01352	0.00331337	0.0818663	633	---	galactokinase	GAL1	galactokinase	carbohydrate phosphorylation\galactose metabolic process	N	Y	N	N	N	N
CNAG_04926	Down	10	-1.82048	0.00426541	0.0258124	1023	---	hypothetical protein	SPS19	Sps19p	metabolic process	N	N	N	N	N	N
CNAG_07406	Down	5	-3.0368	0.00448991	0.0224788	1037	---	pheromone alpha	---	---	---	N	N	N	N	N	N
CNAG_06504	Down	13	-1.3851	0.00491296	0.0248244	1026	---	hypothetical protein	---	---	---	N	N	N	N	N	N
CNAG_00091	Down	1	-1.14016	0.00578866	0.0871514	580	---	hypothetical protein	---	---	---	N	N	N	N	N	N
CNAG_05576	Down	14	-1.24953	0.00612736	0.0202329	1044	---	hypothetical protein	---	---	---	N	N	N	N	N	N
CNAG_07975	Down	4	-2.43252	0.00728375	0.0116213	1065	---	hypothetical protein	---	---	---	N	N	N	N	N	N
CNAG_06829	Down	5	-1.03774	0.00795192	0.0838002	607	ERG1	squalene monooxygenase	ERG1	squalene monooxygenase	oxidation-reduction process	N	N	N	N	N	N
CNAG_04691	Down	10	-1.19275	0.00802907	0.0293109	1004	---	hypothetical protein	---	---	---	N	N	N	N	N	N
CNAG_03754	Down	2	-1.47282	0.00808996	0.0235747	1032	---	short-chain dehydrogenase/reductase SDR	---	---	---	N	N	N	N	N	N
CNAG_00587	Down	1	-1.51791	0.00937612	0.00286602	1076	---	hypothetical protein	---	---	---	N	N	N	N	N	N

## Sheet: DEGs - hCSF vs rCSF
Gene	Regulation	Chromosome	logFC	FDR_P-value	PC1-contribute	PC1-Rank	H99_gene	H99_Description	H288C_geneID	H288C_Description	GObp_term	Transcription_Factors	Kinases	Oxidative_Stress	Nitrosative_Stress	Ion_Transporters	Response to stress (GO:0006950)
CNAG_00601	Up	1	4.30562	2.12492e-19	0.133691	29	CEL1	putative glycosyl hydrolase	---	---	---	N	N	N	N	N	N
CNAG_02585	Up	3	2.06093	9.6612e-16	0.149504	1	---	hypothetical protein	---	---	---	N	N	N	N	N	N
CNAG_05431	Up	14	2.63857	4.87561e-14	0.12739	65	RIM101	pH-response transcription factor pacC/RIM101	RIM101	alkaline-responsive transcriptional regulator RIM101	---	Y	N	N	N	N	Y
CNAG_00815	Up	1	3.5333	6.87599e-13	0.137193	16	SIT1	siderophore iron transporter	SIT1	siderophore transporter	transmembrane transport	N	N	N	N	Y	N
CNAG_05033	Up	4	2.79402	9.01693e-13	0.125022	80	---	hypothetical protein	---	---	---	N	N	N	N	N	N
CNAG_06000	Up	12	2.45544	1.5002e-12	0.136966	17	---	glycoprotein	---	---	---	N	N	N	N	N	N
CNAG_07751	Up	8	3.15903	1.56834e-12	0.115719	183	---	siderophore iron transporter MirB	ENB1	Enb1p	transmembrane transport	N	N	N	N	Y	N
CNAG_07638	Up	6	3.73812	3.43893e-12	0.122392	107	---	hypothetical protein	---	---	lipid metabolic process	N	N	N	N	N	N
CNAG_01331	Up	5	3.57206	1.514e-11	0.108453	280	---	hypothetical protein	---	---	oxidation-reduction process	N	N	N	N	N	N
CNAG_04098	Up	2	3.0209	1.98934e-11	0.122875	101	PDR5-2	ATP-binding cassette, subfamily G (WHITE), member 2, PDR	PDR15	ATP-binding cassette multidrug transporter PDR15	transport	N	N	N	N	N	N
CNAG_03556	Up	8	2.45412	2.72365e-11	0.139865	10	---	dimethylaniline monooxygenase	---	---	oxidation-reduction process	N	N	N	N	N	N
CNAG_05410	Up	14	2.06442	4.1929e-11	0.123743	95	---	hypothetical protein	VID24	glucose-induced degradation complex subunit VID24	---	N	N	N	N	N	N
CNAG_06821	Up	5	2.68513	1.07751e-10	0.108581	278	FRE2	ferric reductase transmembrane component 4, ferric reductase transmembrane component 4, variant	FRE2	ferric/cupric-chelate reductase	oxidation-reduction process	N	N	N	N	N	N
CNAG_00730	Up	1	2.44828	1.57174e-10	0.111277	249	AFR1	ATP-binding cassette transporter	SNQ2	ATP-binding cassette transporter SNQ2	transport	N	N	N	N	N	N
CNAG_01125	Up	5	1.89378	1.69446e-10	0.133234	32	---	hypothetical protein	---	---	---	N	N	N	N	N	N
CNAG_02139	Up	6	1.87341	1.69446e-10	0.139521	11	---	oxysterol-binding protein	OSH7	oxysterol-binding protein related protein OSH7	---	N	N	N	N	N	N
CNAG_06327	Up	13	1.87758	1.69446e-10	0.127141	67	MIG1	zinc finger transcription factor	MIG1	transcription factor MIG1	---	Y	N	N	N	N	Y
CNAG_02205	Up	6	1.79415	2.61471e-10	0.133139	33	---	pH-response regulator protein palC, pH-response regulator protein palC, variant	---	---	---	N	N	N	N	N	N
CNAG_02975	Up	3	1.76733	3.13221e-10	0.130687	44	---	hypothetical protein	---	---	---	N	N	N	N	N	N
CNAG_06190	Up	12	1.92653	3.51349e-10	0.111406	246	---	N-acetylglucosamine-6-phosphate deacetylase	---	---	N-acetylglucosamine metabolic process	N	N	N	N	N	N
CNAG_00043	Up	1	2.26391	1.83204e-09	0.128422	56	---	hypothetical protein, hypothetical protein, variant	---	---	---	N	N	N	N	N	N
CNAG_07716	Up	8	1.37476	2.0936e-09	0.117221	159	---	hypothetical protein	---	---	---	N	N	N	N	N	N
CNAG_01653	Up	11	5.33494	4.23999e-09	0.116891	165	CIG1	cytokine inducing-glycoprotein	---	---	---	N	N	N	N	N	N
CNAG_03082	Up	3	2.78215	4.95482e-09	0.135464	23	---	cupin domain-containing protein	---	---	---	N	N	N	N	N	N
CNAG_02487	Up	6	1.40507	6.04988e-09	0.133008	35	---	3-hydroxy acyl-CoA dehydratase	PHS1	enoyl-CoA hydratase PHS1	---	N	N	N	N	N	Y
CNAG_06646	Up	7	2.34004	6.11645e-09	0.137921	14	YOP1	protein YOP1	YOP1	Yop1p	---	N	N	N	N	N	N
CNAG_02083	Up	6	4.46657	6.5291e-09	0.081059	735	SIT2	siderochrome-iron transporter	SIT1	siderophore transporter	transmembrane transport	N	N	N	N	Y	N
CNAG_02943	Up	3	2.77128	6.65128e-09	0.142875	5	---	cytoplasmic protein, cytoplasmic protein, variant	SLM1	phosphatidylinositol 4,5-bisphosphate-binding protein	---	N	N	N	N	N	N
CNAG_04621	Up	10	2.97217	6.65128e-09	0.144838	2	---	glycogen(starch) synthase, glycogen(starch) synthase, variant	GSY1	glycogen (starch) synthase GSY1	glycogen biosynthetic process	N	N	N	N	N	N
CNAG_03974	Up	2	3.4024	6.83492e-09	0.0952081	492	---	hypothetical protein	---	---	---	N	N	N	N	N	N
CNAG_07540	Up	3	2.5003	1.08287e-08	0.112236	232	---	hypothetical protein	---	---	---	N	N	N	N	N	N
CNAG_00055	Up	1	1.72817	1.30022e-08	0.117283	158	---	hypothetical protein	---	---	---	N	N	N	N	N	N
CNAG_03225	Up	8	1.89966	1.30111e-08	0.131733	40	---	malate dehydrogenase, NAD-dependent	MDH1	malate dehydrogenase MDH1	carbohydrate metabolic process\cellular carbohydrate metabolic process\oxidation-reduction process\malate metabolic process	N	N	N	N	N	N
CNAG_02413	Up	6	2.2304	1.65521e-08	0.110551	254	---	hypothetical protein, hypothetical protein, variant	---	---	---	N	N	N	N	N	N
CNAG_00150	Up	1	2.56134	1.6886e-08	0.11286	221	---	peptidase	---	---	proteolysis	N	N	N	N	N	N
CNAG_05278	Up	4	8.37444	1.98266e-08	0.0759449	804	---	hypothetical protein, hypothetical protein, variant	---	---	---	N	N	N	N	N	N
CNAG_01440	Up	5	1.58246	2.28298e-08	0.117548	155	---	hypothetical protein	---	---	negative regulation of transcription from RNA polymerase III promoter	N	N	N	N	N	N
CNAG_04582	Up	10	3.14407	2.29801e-08	0.101371	388	---	hypothetical protein	---	---	---	N	N	N	N	N	N
CNAG_00301	Up	1	2.45379	2.37006e-08	0.126542	72	---	hypothetical protein	---	---	---	N	N	N	N	N	Y
CNAG_06647	Up	7	1.83654	2.37006e-08	0.108604	277	---	hypothetical protein	CDC1	putative lipid phosphatase CDC1	---	N	N	N	N	N	N
CNAG_06738	Up	2	1.5909	3.88842e-08	0.129732	50	---	hypothetical protein	---	---	exocytosis	N	N	N	N	N	N
CNAG_01448	Up	5	1.61785	5.02774e-08	0.105345	335	---	hypothetical protein	---	---	---	N	N	N	N	N	N
CNAG_02781	Up	3	3.35829	5.08632e-08	0.0835081	693	---	dihydrodipicolinate synthetase, dihydrodipicolinate synthetase, variant	---	---	metabolic process	N	N	N	N	N	N
CNAG_06690	Up	7	2.02064	5.61576e-08	0.093406	522	---	hypothetical protein	---	---	---	N	N	N	N	N	N
CNAG_00393	Up	1	2.67953	6.3403e-08	0.134261	26	---	1,4-alpha-glucan-branching enzyme	GLC3	1,4-alpha-glucan branching enzyme	glycogen biosynthetic process\carbohydrate metabolic process	N	N	N	N	N	N
CNAG_04361	Up	9	2.48578	6.35694e-08	0.13335	31	---	hypothetical protein	---	---	---	N	N	N	N	N	N
CNAG_01365	Up	5	1.75163	8.7355e-08	0.101512	382	---	hypothetical protein	---	---	---	N	N	N	N	N	N
CNAG_04171	Up	9	1.47686	8.97982e-08	0.110082	258	---	hypothetical protein	ROT1	Rot1p	---	N	N	N	N	N	N
CNAG_02994	Up	3	1.755	1.01613e-07	0.13094	42	---	hypothetical protein, hypothetical protein, variant	CRP1	Crp1p	---	N	N	N	N	N	N
CNAG_00897	Up	5	1.43192	1.01932e-07	0.120667	120	SKN1	putative glucosidase	KRE6	beta-glucan synthesis-associated protein KRE6	---	N	N	N	N	N	N
CNAG_07784	Up	9	3.50949	1.03121e-07	0.0787361	765	---	hypothetical protein	---	---	---	N	N	N	N	N	N
CNAG_02006	Up	11	1.81476	1.05968e-07	0.124487	84	---	protein N-terminal amidase	NTA1	amidase	nitrogen compound metabolic process	N	N	N	N	N	N
CNAG_02007	Up	11	1.72311	1.12211e-07	0.118611	141	---	adenylate kinase 1	ADK1	adenylate kinase ADK1	---	N	Y	N	N	N	N
CNAG_05852	Up	7	1.46633	1.49125e-07	0.108844	272	---	heme oxygenase 2	---	---	heme oxidation\oxidation-reduction process	N	N	N	N	N	N
CNAG_01870	Up	11	1.31476	1.62344e-07	0.131794	39	---	electron transfer flavoprotein beta subunit	CIR1	Cir1p	---	N	N	N	N	N	N
CNAG_00500	Up	1	1.71329	1.75932e-07	0.130662	46	---	protein phosphatase	PTC1	type 2C protein phosphatase PTC1	---	N	N	N	N	N	N
CNAG_07363	Up	1	1.38412	1.75932e-07	0.122702	103	---	isocitrate dehydrogenase, NAD-dependent	IDH2	isocitrate dehydrogenase (NAD(+)) IDH2	tricarboxylic acid cycle\oxidation-reduction process	N	N	N	N	N	N
CNAG_00044	Up	1	2.53242	1.85477e-07	0.116876	166	---	ribosome assembly protein 1	RIA1	GTPase RIA1	---	N	N	N	N	N	N
CNAG_04696	Up	10	3.74899	1.89962e-07	0.0930843	529	---	DNA clamp loader	CDC6	AAA family ATPase CDC6	---	N	N	N	N	N	N
CNAG_00061	Up	1	2.20773	1.988e-07	0.130862	43	CIT1	citrate synthase, mitochondrial	CIT1	citrate (Si)-synthase CIT1	cellular carbohydrate metabolic process	N	N	N	N	N	N
CNAG_07517	Up	3	1.45696	2.0622e-07	0.115416	187	---	hypothetical protein	---	---	---	N	N	N	N	N	N
CNAG_03694	Up	2	1.32462	2.49775e-07	0.105734	330	CFT3	iron permease	FTH1	Fth1p	high-affinity iron ion transmembrane transport	N	N	N	N	Y	N
CNAG_01603	Up	11	1.68439	2.56955e-07	0.0932887	524	---	hypothetical protein	---	---	---	N	N	N	N	N	N
CNAG_04746	Up	10	2.70778	2.56955e-07	0.128054	60	---	hypothetical protein	NCA2	Nca2p	---	N	N	N	N	N	N
CNAG_07810	Up	4	1.35659	2.56955e-07	0.123259	98	---	mitochondrial protein	MIC60	Mic60p	---	N	N	N	N	N	N
CNAG_06267	Up	13	3.64057	2.85697e-07	0.11277	224	---	hypothetical protein	---	---	---	N	N	N	N	N	N
CNAG_06761	Up	2	3.66835	3.01015e-07	0.0800882	748	---	siderophore-iron transporter Str1	ARN1	siderophore transporter	transmembrane transport	N	N	N	N	Y	N
CNAG_00483	Up	1	1.59661	3.09636e-07	0.13163	41	ACT1	actin	ACT1	actin	---	N	N	N	N	N	N
CNAG_06103	Up	12	1.52794	3.77448e-07	0.123404	96	---	RNA binding protein	VTS1	Vts1p	---	N	N	N	N	N	N
CNAG_03847	Up	2	1.57874	3.84287e-07	0.118967	136	---	hypothetical protein	---	---	---	N	N	N	N	N	N
CNAG_06059	Up	12	1.79139	4.21223e-07	0.118586	142	---	cytoplasmic protein	YLR126C	---	glutamine metabolic process\cellular iron ion homeostasis\cellular copper ion homeostasis	N	N	N	N	N	N
CNAG_04141	Up	9	2.50135	4.22622e-07	0.0947011	500	---	vacuolar protein	CPS1	Gly-Xaa carboxypeptidase	metabolic process	N	N	N	N	N	N
CNAG_00901	Up	5	1.40271	4.34667e-07	0.114616	194	---	hypothetical protein	PEX28	Pex28p	---	N	N	N	N	N	N
CNAG_02200	Up	6	2.09747	4.65096e-07	0.132567	36	---	hypothetical protein	---	---	---	N	N	N	N	N	N
CNAG_07372	Up	1	1.61368	4.7463e-07	0.106976	310	---	6-phosphofructo-2-kinase/fructose-2,6-bisphosphatase	YLR345W	---	fructose metabolic process	N	Y	N	N	N	Y
CNAG_00921	Up	5	2.10942	5.08036e-07	0.110528	255	---	glutathione transferase	---	---	---	N	N	N	N	N	N
CNAG_04857	Up	10	3.70731	5.08036e-07	0.100348	411	---	hypothetical protein	---	---	---	N	N	N	N	N	N
CNAG_07488	Up	2	1.81581	5.18985e-07	0.118282	147	---	hypothetical protein	---	---	---	N	N	N	N	N	N
CNAG_05419	Up	14	1.25301	5.46122e-07	0.133101	34	---	hypothetical protein	---	---	---	N	N	N	N	N	N
CNAG_06215	Up	12	1.61179	5.80943e-07	0.108743	274	---	hypothetical protein	APD1	Apd1p	---	N	N	N	N	N	N
CNAG_06427	Up	13	2.10506	5.80943e-07	0.11668	172	---	hypothetical protein	---	---	---	N	N	N	N	N	N
CNAG_04992	Up	4	1.70503	6.14174e-07	0.0956662	485	---	hypothetical protein	---	---	---	N	N	N	N	N	N
CNAG_04984	Up	4	1.83329	6.87147e-07	0.091945	551	PDR16	pleiotropic drug resistance protein	PDR16	phosphatidylinositol transporter	---	N	N	N	N	N	N
CNAG_05732	Up	7	1.70701	7.11048e-07	0.128642	55	---	hypothetical protein	---	---	---	N	N	N	N	N	N
CNAG_02085	Up	6	2.01126	7.61404e-07	0.108838	273	HST302	hypothetical protein	HST4	NAD-dependent histone deacetylase HST4	---	N	N	N	N	N	N
CNAG_06673	Up	7	1.59535	7.80371e-07	0.124077	90	---	hypothetical protein	---	---	---	N	N	N	N	N	N
CNAG_02753	Up	3	1.89724	7.82821e-07	0.134654	25	LIV13	endoplasmic reticulum protein	POM33	nucleoporin POM33	---	N	N	N	N	N	N
CNAG_01814	Up	11	1.74925	8.07626e-07	0.0796311	753	---	hypothetical protein	---	---	---	N	N	N	N	N	N
CNAG_00570	Up	1	1.52409	8.31361e-07	0.12418	87	PKR1	camp dependent protein kinase regulatory subunit	BCY1	cAMP-dependent protein kinase regulatory subunit BCY1	regulation of protein phosphorylation	N	N	N	N	N	N
CNAG_04130	Up	9	1.69485	8.62702e-07	0.12285	102	---	hypothetical protein	GAL4	galactose-responsive transcription factor GAL4	regulation of transcription, DNA-templated	Y	N	N	N	N	N
CNAG_03545	Up	8	1.63393	8.79e-07	0.0815278	729	---	hypothetical protein, hypothetical protein, variant 1, hypothetical protein, variant 2	---	---	---	N	N	N	N	N	N
CNAG_06864	Up	5	1.45659	8.89616e-07	0.112393	229	---	hypothetical protein, hypothetical protein, variant	---	---	---	N	N	N	N	N	N
CNAG_07580	Up	3	1.36876	9.68297e-07	0.106839	313	---	CAMK protein kinase	TRM7	tRNA methyltransferase TRM7	protein phosphorylation\methylation	N	Y	N	N	N	Y
CNAG_01031	Up	5	3.24579	9.84783e-07	0.12133	115	---	hypothetical protein	---	---	---	N	N	N	N	N	N
CNAG_01537	Up	11	1.22744	9.86786e-07	0.133794	28	VAD1	virulence associated ATP-dependent mRNA helicase	DHH1	DExD/H-box ATP-dependent RNA helicase DHH1	---	N	N	N	N	N	Y
CNAG_03102	Up	8	1.33147	9.86786e-07	0.115433	185	---	hypothetical protein	---	---	---	N	N	N	N	N	N
CNAG_00373	Up	1	3.11565	1.03809e-06	0.0969042	462	---	glucan 1,3-beta-glucosidase	SPR1	glucan 1,3-beta-glucosidase	carbohydrate metabolic process	N	N	N	N	N	N
CNAG_05662	Up	14	3.74079	1.03809e-06	0.100484	407	ITR4	sugar transporter	HXT8	hexose transporter HXT8	transmembrane transport	N	N	N	N	N	N
CNAG_01239	Up	5	2.65562	1.07496e-06	0.115963	178	CDA3	chitin deacetylase	CDA2	chitin deacetylase CDA2	carbohydrate metabolic process	N	N	N	N	N	N
CNAG_03346	Up	8	2.9093	1.22366e-06	0.103149	365	---	hypothetical protein	---	---	regulation of transcription, DNA-templated	Y	N	N	N	N	Y
CNAG_05260	Up	4	2.28576	1.22366e-06	0.120608	121	---	glutamate decarboxylase	GAD1	glutamate decarboxylase GAD1	carboxylic acid metabolic process\glutamate metabolic process	N	N	N	N	N	N
CNAG_03080	Up	3	1.63378	1.23705e-06	0.0972547	455	---	fatty acid elongase	ELO3	fatty acid elongase ELO3	---	N	N	N	N	N	N
CNAG_00240	Up	1	1.05549	1.308e-06	0.128281	57	---	hypothetical protein	---	---	---	N	N	N	N	N	N
CNAG_02850	Up	3	2.88763	1.308e-06	0.105429	334	---	glucan endo-1,3-alpha-glucosidase agn1	---	---	---	N	N	N	N	N	N
CNAG_03441	Up	8	1.39926	1.308e-06	0.0675998	897	---	small subunit ribosomal protein S21	---	---	translation	N	N	N	N	N	N
CNAG_04953	Up	4	1.9394	1.308e-06	0.108674	275	---	hypothetical protein	---	---	---	N	N	N	N	N	N
CNAG_05294	Up	4	1.54035	1.308e-06	0.0993433	423	---	F-box and WD-40 domain-containing protein CDC4	CDC4	SCF ubiquitin ligase complex subunit CDC4	---	N	N	N	N	N	N
CNAG_06782	Up	2	1.64309	1.44646e-06	0.112279	231	MNN2	putative alpha-1,2-mannosyltransferase	MNN5	alpha-1,2-mannosyltransferase MNN5	protein glycosylation	N	N	N	N	N	N
CNAG_02915	Up	3	1.57318	1.54068e-06	0.126202	74	PDK1	serine threonine protein kinase	PKH2	serine/threonine protein kinase PKH2	protein phosphorylation	N	Y	Y	Y	N	Y
CNAG_03423	Up	8	1.28229	1.54552e-06	0.106456	317	---	transcriptional activator	SPP1	Spp1p	transcription, DNA-templated	N	N	N	N	N	N
CNAG_05279	Up	4	5.94684	1.57657e-06	0.0733543	836	---	hypothetical protein	---	---	---	N	N	N	N	N	N
CNAG_00521	Up	1	1.75848	1.62162e-06	0.129514	51	---	hypothetical protein	---	---	---	N	N	N	N	N	N
CNAG_02133	Up	6	1.81198	1.70623e-06	0.123981	94	SOL3	6-phosphogluconolactonase	SOL3	6-phosphogluconolactonase SOL3	pentose-phosphate shunt\carbohydrate metabolic process	N	N	N	N	N	N
CNAG_02422	Up	6	2.10643	1.83059e-06	0.0747767	816	---	hypothetical protein	---	---	---	N	N	N	N	N	N
CNAG_03782	Up	2	6.00091	1.84263e-06	0.0898432	589	---	hypothetical protein	---	---	---	N	N	N	N	N	Y
CNAG_05499	Up	14	1.36567	1.88074e-06	0.0837388	689	---	SHO1 osmosensor	SHO1	osmosensor SHO1	---	N	N	N	N	N	N
CNAG_05138	Up	4	1.87193	2.20632e-06	0.0990507	426	---	glucan 1,3-beta-glucosidase	SPR1	glucan 1,3-beta-glucosidase	carbohydrate metabolic process	N	N	N	N	N	Y
CNAG_06624	Up	7	1.23857	2.3268e-06	0.115279	190	---	hypothetical protein	---	---	---	N	N	N	N	N	N
CNAG_05828	Up	7	1.84342	2.47245e-06	0.107928	292	---	UDP-N-acetylglucosamine pyrophosphorylase	QRI1	UDP-N-acetylglucosamine diphosphorylase	metabolic process	N	N	N	N	N	N
CNAG_04911	Up	10	2.0145	2.49553e-06	0.0860261	655	---	hypothetical protein, hypothetical protein, variant	---	---	---	N	N	N	N	N	N
CNAG_03318	Up	8	2.73267	2.55037e-06	0.0760004	803	---	hypothetical protein	---	---	---	N	N	N	N	N	N
CNAG_06377	Up	13	1.95044	2.55037e-06	0.115835	180	---	solute carrier family 25 (mitochondrial phosphate transporter), member 3	MIR1	Mir1p	---	N	N	N	N	N	N
CNAG_07522	Up	3	2.03408	2.66981e-06	0.124056	93	---	hypothetical protein	---	---	---	N	N	N	N	N	N
CNAG_00174	Up	1	1.10358	2.74211e-06	0.136501	18	---	hypothetical protein	---	---	---	N	N	N	N	N	N
CNAG_07571	Up	3	1.38443	2.74211e-06	0.126164	75	---	hypothetical protein	---	---	---	N	N	N	N	N	N
CNAG_03100	Up	8	1.23415	2.74273e-06	0.125059	79	---	cytoplasmic protein	AVL9	Avl9p	---	N	N	N	N	N	N
CNAG_06192	Up	12	1.33065	2.82506e-06	0.114224	201	---	hypothetical protein	---	---	---	N	N	N	N	N	N
CNAG_04459	Up	9	3.46805	2.93995e-06	0.0740845	826	---	hypothetical protein	DDR48	DNA damage-responsive protein 48	---	N	N	N	N	N	N
CNAG_07387	Up	1	5.1491	3.06882e-06	0.0603646	954	---	siderophore-iron transporter Str3	ARN1	siderophore transporter	transmembrane transport	N	N	N	N	Y	N
CNAG_06067	Up	12	1.83316	3.08632e-06	0.101429	386	---	hypothetical protein	---	---	nitrogen compound metabolic process	N	N	N	N	N	N
CNAG_05639	Up	14	1.62859	3.12258e-06	0.117654	152	---	hypothetical protein	PPS1	tyrosine/serine/threonine protein phosphatase PPS1	protein dephosphorylation\dephosphorylation	N	N	N	N	N	N
CNAG_00564	Up	1	1.7148	3.34981e-06	0.0874363	625	---	hypothetical protein	---	---	---	N	N	N	N	N	N
CNAG_00107	Up	1	3.46549	3.45157e-06	0.113604	208	---	hypothetical protein	---	---	---	N	N	N	N	N	N
CNAG_04195	Up	9	1.60275	3.66585e-06	0.100563	406	---	O-methyltransferase	---	---	---	N	N	N	N	N	N
CNAG_01445	Up	5	1.38282	4.05819e-06	0.112842	222	APG9	autophagy-related protein	ATG9	autophagy protein ATG9	---	N	N	N	N	N	N
CNAG_00807	Up	1	1.78509	4.06725e-06	0.121414	114	---	hypothetical protein	---	---	---	N	N	N	N	N	N
CNAG_00506	Up	1	1.59902	4.22336e-06	0.0711093	859	---	hypothetical protein	---	---	---	N	N	N	N	N	N
CNAG_04861	Up	10	3.93425	4.28152e-06	0.0831056	701	---	transglycosylase SLT domain-containing protein	---	---	---	N	N	N	N	N	Y
CNAG_00826	Up	1	3.57301	4.38092e-06	0.100578	405	---	dihydroxyacetone kinase	DAK1	dihydroxyacetone kinase	glycerol metabolic process	N	Y	N	N	N	N
CNAG_03422	Up	8	1.2637	4.38092e-06	0.12163	108	CTS1	calcineurin temperature suppressor Cts1	---	---	---	N	N	N	N	N	N
CNAG_07771	Up	9	1.88618	4.58857e-06	0.128269	58	---	peptidase	DAP2	Dap2p	proteolysis	N	N	N	N	N	N
CNAG_02094	Up	6	1.20105	4.66973e-06	0.11676	169	---	arp2/3 complex 34 kda subunit	ARC35	Arc35p	regulation of actin filament polymerization	N	N	N	N	N	N
CNAG_07345	Up	1	1.68164	4.97608e-06	0.0785206	768	---	hypothetical protein	---	---	---	N	N	N	N	N	N
CNAG_00121	Up	1	1.45444	4.98245e-06	0.124726	83	---	glycerol-3-phosphate dehydrogenase (NAD(+))	GPD1	glycerol-3-phosphate dehydrogenase (NAD(+)) GPD1	glycerol-3-phosphate metabolic process\glycerol-3-phosphate catabolic process\carbohydrate metabolic process\oxidation-reduction process	N	N	N	N	N	N
CNAG_00533	Up	1	1.17143	4.98245e-06	0.112062	234	---	mitochondrial import inner membrane translocase subunit TIM50	TIM50	protein translocase subunit TIM50	---	N	N	N	N	N	N
CNAG_04009	Up	2	1.6824	4.99718e-06	0.113943	207	---	aminopeptidase 2	APE2	metallo-aminopeptidase	---	N	N	N	N	N	N
CNAG_04605	Up	10	1.10671	5.60018e-06	0.128977	53	ERG26	sterol-4alpha-carboxylate 3-dehydrogenase (decarboxylating)	ERG26	sterol-4-alpha-carboxylate 3-dehydrogenase (decarboxylating)	steroid biosynthetic process\oxidation-reduction process	N	N	N	N	N	N
CNAG_07538	Up	3	1.37855	5.60018e-06	0.117028	163	---	calcium/proton exchanger	VCX1	Vcx1p	transmembrane transport	N	N	N	N	Y	N
CNAG_02030	Up	6	1.82502	5.63237e-06	0.104471	343	---	glyoxal oxidase	---	---	---	N	N	N	N	N	N
CNAG_04531	Up	9	1.94938	5.77152e-06	0.101996	378	---	enoyl-CoA hydratase	EHD3	Ehd3p	metabolic process	N	N	N	N	N	N
CNAG_02974	Up	3	1.5658	6.15743e-06	0.132225	38	---	voltage-dependent anion channel protein 2	POR1	porin POR1	transmembrane transport	N	N	N	N	Y	N
CNAG_06924	Up	3	3.91658	6.19186e-06	0.0701794	868	---	beta-fructofuranosidase	SUC2	beta-fructofuranosidase SUC2	carbohydrate metabolic process	N	N	N	N	N	N
CNAG_01399	Up	5	1.10935	6.3772e-06	0.0845517	673	---	hypothetical protein	---	---	---	N	N	N	N	N	N
CNAG_03516	Up	8	1.94849	6.3772e-06	0.0895124	594	---	hypothetical protein	---	---	---	N	N	N	N	N	N
CNAG_04657	Up	10	2.09024	6.58534e-06	0.0813793	733	---	short-chain dehydrogenase	---	---	---	N	N	N	N	N	N
CNAG_00497	Up	1	2.05256	6.94703e-06	0.120971	117	---	hypothetical protein	IST2	Ist2p	---	N	N	N	N	N	N
CNAG_03805	Up	2	1.84934	6.98042e-06	0.0934695	519	---	calcium/proton exchanger	VCX1	Vcx1p	transmembrane transport\calcium ion transport\cation transport	N	N	N	N	Y	N
CNAG_06795	Up	2	2.4296	7.0569e-06	0.0943313	506	---	hypothetical protein	---	---	---	N	N	N	N	N	N
CNAG_04594	Up	10	1.20881	7.20435e-06	0.100807	401	---	hypothetical protein	UGA3	Uga3p	regulation of transcription, DNA-templated	Y	N	N	N	N	Y
CNAG_05682	Up	7	1.93322	7.35205e-06	0.114416	196	---	hypothetical protein	---	---	---	N	N	N	N	N	N
CNAG_01732	Up	11	1.15721	7.43265e-06	0.127827	63	---	nuclear protein localization protein 4	NPL4	Npl4p	---	N	N	N	N	N	N
CNAG_01657	Up	11	1.11525	7.86132e-06	0.11132	248	---	fumarate hydratase, mitochondrial	FUM1	fumarase FUM1	tricarboxylic acid cycle\fumarate metabolic process	N	N	N	N	N	N
CNAG_00988	Up	5	1.27784	8.08595e-06	0.119966	127	---	importin subunit beta-1	KAP95	karyopherin beta	intracellular protein transport	N	N	N	N	N	N
CNAG_03517	Up	8	1.5493	8.20072e-06	0.126584	70	---	NADH dehydrogenase	NDE2	NADH-ubiquinone reductase (H(+)-translocating) NDE2	oxidation-reduction process	N	N	N	N	N	N
CNAG_05918	Up	7	1.49761	8.20072e-06	0.117171	160	---	ATP synthase subunit beta, mitochondrial	ATP2	F1F0 ATP synthase subunit beta	ATP synthesis coupled proton transport\ATP metabolic process\ATP hydrolysis coupled proton transport\proton transport	N	N	N	N	N	N
CNAG_01015	Up	5	1.21427	8.22762e-06	0.127427	64	---	cytoplasmic protein	YOR238W	---	biological_process	N	N	N	N	N	N
CNAG_07351	Up	1	1.75919	9.03628e-06	0.111181	250	---	hypothetical protein	---	---	---	N	N	N	N	N	N
CNAG_01418	Up	5	1.3608	9.30756e-06	0.121102	116	---	hypothetical protein	---	---	---	N	N	N	N	N	N
CNAG_06820	Up	5	1.89771	9.36684e-06	0.0819154	722	---	hypothetical protein, hypothetical protein, variant	---	---	---	N	N	N	N	N	N
CNAG_06232	Up	12	1.71843	9.39427e-06	0.109717	264	---	transcription factor C subunit 7, transcription factor C subunit 7, variant	YNL108C	---	dephosphorylation	N	N	N	N	N	N
CNAG_04284	Up	9	1.33391	9.58103e-06	0.119802	128	---	hypothetical protein	---	---	---	N	N	N	N	N	N
CNAG_05462	Up	14	1.66988	9.59705e-06	0.0907112	571	---	cytochrome b5 reductase	MCR1	cytochrome-b5 reductase	oxidation-reduction process	N	N	N	N	N	N
CNAG_03178	Up	8	2.09636	9.84254e-06	0.101135	395	---	hypothetical protein	---	---	---	N	N	N	N	N	N
CNAG_07965	Up	2	2.18004	9.895e-06	0.108288	284	---	hypothetical protein	---	---	---	N	N	N	N	N	N
CNAG_02748	Up	3	1.32706	9.90203e-06	0.118843	139	---	UTP-glucose-1-phosphate uridylyltransferase	UGP1	UTP glucose-1-phosphate uridylyltransferase	UDP-glucose metabolic process\metabolic process	N	N	N	N	N	N
CNAG_04944	Up	4	1.66113	9.99911e-06	0.085638	662	---	hypothetical protein, hypothetical protein, variant	---	---	---	N	N	N	N	N	N
CNAG_03498	Up	8	2.88578	1.04159e-05	0.0697352	876	FRE201	metalloreductase, metalloreductase, variant 1, metalloreductase, variant 2	FRE2	ferric/cupric-chelate reductase	oxidation-reduction process	N	N	N	N	N	N
CNAG_04253	Up	9	1.27733	1.04914e-05	0.11999	126	---	transmembrane protein	---	---	---	N	N	N	N	N	N
CNAG_02211	Up	6	1.26853	1.13575e-05	0.117069	162	---	hypothetical protein	HUA1	Hua1p	---	N	N	N	N	N	N
CNAG_04488	Up	9	1.05354	1.13575e-05	0.11436	199	---	3-ketoacyl-CoA reductase	IFA38	ketoreductase	metabolic process	N	N	N	N	N	N
CNAG_02759	Up	3	2.45716	1.18776e-05	0.0854198	666	---	hypothetical protein	---	---	---	N	N	N	N	N	N
CNAG_03155	Up	8	1.50526	1.25773e-05	0.116566	173	---	ENTH domain-containing protein	YAP1802	Yap1802p	---	N	N	N	N	N	N
CNAG_00018	Up	1	1.38768	1.30888e-05	0.120947	118	---	hypothetical protein	GAL4	galactose-responsive transcription factor GAL4	regulation of transcription, DNA-templated\transcription, DNA-templated	Y	N	N	N	N	Y
CNAG_03199	Up	8	2.14214	1.33982e-05	0.0632975	930	---	FAD dependent oxidoreductase	---	---	oxidation-reduction process	N	N	N	N	N	N
CNAG_00096	Up	1	1.59325	1.3538e-05	0.0894973	597	---	hypothetical protein	---	---	---	N	N	N	N	N	N
CNAG_05517	Up	14	1.33504	1.3538e-05	0.10608	325	---	solute carrier family 45, member 1/2/4	---	---	transmembrane transport	N	N	N	N	N	N
CNAG_07636	Up	6	1.13722	1.3538e-05	0.107239	306	CSR2	putative chitin synthase regulator	SKT5	Skt5p	---	N	N	N	N	N	Y
CNAG_04386	Up	9	2.64424	1.38298e-05	0.100016	415	---	hypothetical protein	---	---	---	N	N	N	N	N	N
CNAG_00686	Up	1	1.94395	1.42868e-05	0.119182	133	---	hypothetical protein	---	---	---	N	N	N	N	N	N
CNAG_04090	Up	2	1.41161	1.42868e-05	0.128766	54	ATF1	activating transcription factor	SKO1	Sko1p	regulation of transcription, DNA-templated	Y	N	Y	N	N	Y
CNAG_00851	Up	1	2.3084	1.51425e-05	0.115968	177	---	hypothetical protein	---	---	---	N	N	N	N	N	N
CNAG_03068	Up	3	4.10615	1.53119e-05	0.0573897	978	---	hypothetical protein	---	---	---	N	N	N	N	N	N
CNAG_00246	Up	1	1.11244	1.65337e-05	0.115415	188	---	hypothetical protein	---	---	---	N	N	N	N	N	N
CNAG_03495	Up	8	2.87617	1.66612e-05	0.116198	175	---	hypothetical protein	---	---	---	N	N	N	N	N	N
CNAG_04614	Up	10	1.5567	1.66612e-05	0.112524	226	---	hypothetical protein	---	---	---	N	N	N	N	N	N
CNAG_03106	Up	8	1.22501	1.77801e-05	0.0904326	576	---	hypothetical protein	MRPL35	mitochondrial 54S ribosomal protein YmL35	---	N	N	N	N	N	N
CNAG_06778	Up	2	1.42259	1.81154e-05	0.0778127	774	---	serine-threonine kinase receptor-associated protein	TIF34	translation initiation factor eIF3 subunit i	---	N	N	N	N	N	N
CNAG_03722	Up	2	1.03871	1.81684e-05	0.114923	192	---	RAN protein binding protein	NTF2	Ran GTPase-binding protein NTF2	transport	N	N	N	N	N	N
CNAG_03018	Up	3	1.38656	1.84195e-05	0.0899213	587	---	nuclear protein	ASG1	Asg1p	regulation of transcription, DNA-templated\transcription, DNA-templated	Y	N	N	N	N	N
CNAG_01375	Up	5	1.36026	1.86393e-05	0.121441	113	ABP1	hypothetical protein	ABP1	Abp1p	---	N	N	N	N	N	N
CNAG_03247	Up	8	1.33834	1.87871e-05	0.10526	337	---	sterol 3beta-glucosyltransferase, sterol 3beta-glucosyltransferase, variant	ATG26	Atg26p	lipid glycosylation\metabolic process\carbohydrate metabolic process	N	N	N	N	N	N
CNAG_06905	Up	3	2.20329	2.06152e-05	0.118918	137	---	cytoplasmic protein	AIM2	protein AIM2	---	N	N	N	N	N	N
CNAG_01961	Up	11	1.39511	2.07871e-05	0.105665	331	---	MSP domain-containing protein	SCS2	phosphatidylinositol-binding protein SCS2	---	N	N	N	N	N	N
CNAG_03375	Up	8	1.36531	2.10788e-05	0.0924519	539	---	succinyl-CoA synthetase alpha subunit	LSC1	succinate--CoA ligase (GDP-forming) subunit alpha	metabolic process	N	N	N	N	N	N
CNAG_07851	Up	10	1.47859	2.10788e-05	0.101711	380	---	isocitrate dehydrogenase, NAD-dependent	IDH1	isocitrate dehydrogenase (NAD(+)) IDH1	tricarboxylic acid cycle\oxidation-reduction process	N	N	N	N	N	N
CNAG_04388	Up	9	1.65762	2.12839e-05	0.105311	336	SOD2	mitochondrial manganese superoxide dismutase	SOD2	superoxide dismutase SOD2	superoxide metabolic process\oxidation-reduction process	N	N	N	N	N	Y
CNAG_03321	Up	8	1.55558	2.13595e-05	0.0952233	491	---	vacuolar protein sorting-associated protein 9	VPS9	guanine nucleotide exchange factor VPS9	---	N	N	N	N	N	N
CNAG_03040	Up	3	2.02303	2.22467e-05	0.117799	149	---	transketolase, transketolase, variant	TKL1	transketolase TKL1	metabolic process	N	N	N	N	N	N
CNAG_02545	Up	6	1.70871	2.2581e-05	0.0987656	428	---	inorganic pyrophosphatase	IPP1	inorganic diphosphatase IPP1	phosphate-containing compound metabolic process	N	N	N	N	N	N
CNAG_02124	Up	6	1.37064	2.32946e-05	0.0748814	813	---	hypothetical protein	---	---	---	N	N	N	N	N	N
CNAG_02883	Up	3	1.1119	2.3361e-05	0.109449	267	RAC1	rho family protein	CDC42	Rho family GTPase CDC42	intracellular protein transport\signal transduction\nucleocytoplasmic transport\obsolete GTP catabolic process\small GTPase mediated signal transduction\protein transport	N	N	N	N	N	N
CNAG_08012	Up	11	1.36395	2.51886e-05	0.100736	403	---	V-type proton ATPase proteolipid subunit	VMA3	H(+)-transporting V0 sector ATPase subunit c	ATP hydrolysis coupled proton transport	N	N	N	N	N	N
CNAG_07164	Up	6	1.46964	2.59659e-05	0.119745	130	---	hypothetical protein, hypothetical protein, variant	AIM25	Aim25p	---	N	N	N	N	N	N
CNAG_03525	Up	8	3.66543	2.63377e-05	0.0620841	943	---	alpha,alpha-trehalase	NTH1	alpha	trehalose metabolic process	N	N	N	N	N	N
CNAG_04523	Up	9	3.75376	2.72551e-05	0.0758084	808	---	glyceraldehyde-3-phosphate dehydrogenase, type I	TDH2	glyceraldehyde-3-phosphate dehydrogenase (phosphorylating) TDH2	glucose metabolic process\oxidation-reduction process	N	N	N	N	N	N
CNAG_03674	Up	2	1.74768	2.73138e-05	0.106194	323	---	oxoglutarate dehydrogenase (succinyl-transferring), E1 component	KGD1	alpha-ketoglutarate dehydrogenase KGD1	tricarboxylic acid cycle\metabolic process\oxidation-reduction process	N	N	N	N	N	N
CNAG_07354	Up	1	1.2341	2.77249e-05	0.113438	211	---	3'(2'),5'-bisphosphate nucleotidase	MET22	3'(2'),5'-bisphosphate nucleotidase	sulfur compound metabolic process\phosphatidylinositol phosphorylation	N	N	N	N	N	N
CNAG_03069	Up	3	1.72039	2.81149e-05	0.0983422	433	---	hydrolase	HNT1	adenosine 5'-monophosphoramidase	---	N	N	N	N	N	N
CNAG_01539	Up	11	2.6322	2.90295e-05	0.0722742	844	---	myo-inositol-1-phosphate synthase	INO1	inositol-3-phosphate synthase INO1	inositol biosynthetic process\phospholipid biosynthetic process	N	N	N	N	N	N
CNAG_04252	Up	9	1.36494	2.94858e-05	0.12666	69	---	hypothetical protein	---	---	---	N	N	N	N	N	N
CNAG_07857	Up	10	1.1036	3.2109e-05	0.119173	134	---	hypothetical protein	---	---	---	N	N	N	N	N	N
CNAG_05297	Up	4	1.4312	3.38987e-05	0.0934561	520	---	hypothetical protein	---	---	transmembrane transport\ion transport	N	N	N	N	N	N
CNAG_05309	Up	4	1.60009	3.38987e-05	0.109863	261	---	hypothetical protein	---	---	---	N	N	N	N	N	N
CNAG_06021	Up	12	1.51548	3.41594e-05	0.102921	366	---	rab GTPase activator	GYP7	Gyp7p	regulation of GTPase activity	N	N	N	N	N	N
CNAG_01970	Up	11	1.27362	3.64196e-05	0.111352	247	---	hypothetical protein	---	---	---	N	N	N	N	N	N
CNAG_06730	Up	2	1.5823	3.68039e-05	0.101346	389	GSK3	similar to glycogen synthase kinase	RIM11	serine/threonine protein kinase RIM11	protein phosphorylation	N	Y	N	N	N	Y
CNAG_05398	Up	14	1.40802	3.77577e-05	0.0758745	807	---	phosphoserine transaminase	SER1	O-phospho-L-serine:2-oxoglutarate transaminase	metabolic process\L-serine biosynthetic process	N	N	N	N	N	N
CNAG_05240	Up	4	1.00794	3.79268e-05	0.136148	21	---	signal recognition particle subunit SRP68	---	---	---	N	N	N	N	N	N
CNAG_03983	Up	2	2.35773	3.83043e-05	0.106904	311	---	oxidoreductase	GCY1	glycerol 2-dehydrogenase (NADP(+)) GCY1	oxidation-reduction process	N	N	N	N	N	N
CNAG_03920	Up	2	2.33809	3.94724e-05	0.0776896	776	IDP1	isocitrate dehydrogenase, NADP-dependent	IDP1	isocitrate dehydrogenase (NADP(+)) IDP1	isocitrate metabolic process\oxidation-reduction process	N	N	N	N	N	Y
CNAG_01150	Up	5	2.69598	3.98577e-05	0.0623359	939	---	omega-6 fatty acid desaturase (delta-12 desaturase)	---	---	lipid metabolic process	N	N	N	N	N	N
CNAG_02208	Up	6	1.18589	4.13678e-05	0.100461	408	---	ribonucleoside-diphosphate reductase large subunit	RNR3	ribonucleotide-diphosphate reductase subunit RNR3	DNA replication\oxidation-reduction process	N	N	N	N	N	N
CNAG_05375	Up	14	1.12276	4.15961e-05	0.0863616	650	---	hypothetical protein	---	---	---	Y	N	N	N	N	N
CNAG_03110	Up	8	1.55236	4.20853e-05	0.115819	181	---	hypothetical protein	YJL163C	---	transmembrane transport	N	N	N	N	N	N
CNAG_00250	Up	1	2.3912	4.21958e-05	0.096162	477	---	hypothetical protein	---	---	---	N	N	N	N	N	N
CNAG_02819	Up	3	1.15689	4.49546e-05	0.0903268	579	---	vacuolar membrane protein	YPL162C	---	biological_process	N	N	N	N	N	N
CNAG_07418	Up	5	1.23452	4.56242e-05	0.101289	391	DCN1	scaffold-type e3 ligase	DCN1	NEDD8 ligase DCN1	---	N	N	N	N	N	N
CNAG_00129	Up	1	1.6231	4.59029e-05	0.0743725	822	---	hypothetical protein	---	---	---	N	N	N	N	N	N
CNAG_05967	Up	7	1.2963	4.59029e-05	0.0903146	581	---	hypothetical protein	---	---	---	N	N	N	N	N	N
CNAG_03553	Up	8	1.39363	4.60558e-05	0.120789	119	---	hypothetical protein	---	---	---	N	N	N	N	N	N
CNAG_01082	Up	5	1.32343	4.63077e-05	0.118417	144	---	hypothetical protein	AKR1	palmitoyltransferase AKR1	---	N	N	N	N	N	N
CNAG_07005	Up	5	1.25653	4.63077e-05	0.120319	122	BSP2	hypothetical protein	---	---	---	N	N	N	N	N	N
CNAG_06313	Up	13	1.68284	4.67179e-05	0.11841	145	---	phosphoglucomutase, phosphoglucomutase, variant	PGM2	phosphoglucomutase PGM2	carbohydrate metabolic process	N	N	N	N	N	N
CNAG_07339	Up	1	1.49625	4.73245e-05	0.0943315	505	---	hypothetical protein	---	---	---	N	N	N	N	N	N
CNAG_07414	Up	5	1.42032	4.84338e-05	0.109742	262	PAN6	pantoate-beta-alanine ligase	PAN6	pantoate--beta-alanine ligase PAN6	pantothenate biosynthetic process	N	N	N	N	N	N
CNAG_07317	Up	1	1.58716	5.03239e-05	0.114168	202	---	hypothetical protein, hypothetical protein, variant	INP54	phosphoinositide 5-phosphatase INP54	phosphatidylinositol dephosphorylation	N	N	N	N	N	N
CNAG_07530	Up	3	1.26144	5.0449e-05	0.0990505	427	---	hypothetical protein	---	---	---	N	N	N	N	N	N
CNAG_06196	Up	12	1.08633	5.06839e-05	0.107207	307	---	synaptosomal-associated protein, 23kDa	SEC9	Sec9p	---	N	N	N	N	N	N
CNAG_06524	Up	7	3.39077	5.11286e-05	0.0806162	742	FRE3	hypothetical protein, hypothetical protein, variant	FRE3	ferric-chelate reductase	oxidation-reduction process	N	N	N	N	N	N
CNAG_00371	Up	1	2.86227	5.15697e-05	0.0929049	532	---	methylglutaconyl-CoA hydratase	EHD3	Ehd3p	metabolic process	N	N	N	N	N	N
CNAG_04257	Up	9	1.31559	5.21764e-05	0.0932522	526	---	hypothetical protein	MIM1	Mim1p	---	N	N	N	N	N	N
CNAG_00194	Up	1	1.81326	5.27011e-05	0.0868431	643	---	hypothetical protein	---	---	---	N	N	N	N	N	N
CNAG_01667	Up	11	1.27469	5.27011e-05	0.0893764	599	COQ2	4-hydroxybenzoate polyprenyl transferase	COQ2	4-hydroxybenzoate octaprenyltransferase	biosynthetic process\ubiquinone biosynthetic process	N	N	N	N	N	N
CNAG_00605	Up	1	1.59789	5.75763e-05	0.0974371	451	---	cytoplasmic protein	YML131W	---	oxidation-reduction process	N	N	N	N	N	N
CNAG_06781	Up	2	1.56292	5.75763e-05	0.115048	191	---	hypothetical protein	---	---	---	N	N	N	N	N	N
CNAG_06922	Up	3	1.59367	5.79943e-05	0.0860538	654	---	anon-23da protein	MGL2	---	---	N	N	N	N	N	N
CNAG_00855	Up	1	1.13026	5.94499e-05	0.103622	353	---	ligase	TUL1	ubiquitin-protein ligase TUL1	---	N	N	N	N	N	N
CNAG_04586	Up	10	1.26384	5.98903e-05	0.1177	151	---	LIM-homeobox protein, LIM-homeobox protein, variant	PHO2	Pho2p	---	Y	N	N	N	N	N
CNAG_00482	Up	1	1.13936	6.02915e-05	0.121514	112	---	26S proteasome regulatory subunit N10	RPN10	proteasome regulatory particle base subunit RPN10	---	N	N	N	N	N	N
CNAG_07775	Up	9	1.93487	6.13913e-05	0.111555	244	---	hypothetical protein	---	---	---	N	N	N	N	N	N
CNAG_05570	Up	14	1.23582	6.17349e-05	0.0941286	508	---	hypothetical protein	RPL40A	ubiquitin-ribosomal 60S subunit protein L40A fusion protein	---	N	N	N	N	N	N
CNAG_05437	Up	14	1.27887	6.24457e-05	0.107718	298	---	nascent polypeptide-associated complex subunit beta	EGD1	Egd1p	---	N	N	N	N	N	N
CNAG_02263	Up	6	1.64795	6.26236e-05	0.10117	393	---	hypothetical protein	---	---	---	N	N	N	N	N	N
CNAG_06852	Up	5	1.80887	6.4692e-05	0.0905814	573	---	transcriptional coactivator HFI1/ADA1	---	---	---	N	N	N	N	N	N
CNAG_00450	Up	1	1.75399	6.60776e-05	0.0615297	945	LEU2	3-isopropylmalate dehydrogenase	LEU2	3-isopropylmalate dehydrogenase	leucine biosynthetic process\oxidation-reduction process	N	N	N	N	N	N
CNAG_00970	Up	5	1.01633	6.63241e-05	0.124331	85	---	phosphatidate cytidylyltransferase	CDS1	phosphatidate cytidylyltransferase	---	N	N	N	N	N	N
CNAG_01405	Up	5	1.6511	6.9774e-05	0.0867396	645	---	hypothetical protein	---	---	---	N	N	N	N	N	N
CNAG_01916	Up	11	1.06308	7.28465e-05	0.0813854	732	---	DNA mismatch repair protein MSH6	MSH6	mismatch repair ATPase MSH6	mismatch repair	N	N	N	N	N	Y
CNAG_02008	Up	11	2.0032	7.51426e-05	0.0609263	949	OVA1	protein of unknown function	TFS1	Tfs1p	---	N	N	N	N	N	N
CNAG_05059	Up	4	1.41727	7.51763e-05	0.0902758	582	---	pyruvate dehydrogenase E1 component subunit beta	PDB1	pyruvate dehydrogenase (acetyl-transferring) subunit E1 beta	metabolic process	N	N	N	N	N	N
CNAG_02741	Up	3	1.59276	7.52694e-05	0.0964357	473	---	mitochondrial intermediate peptidase 1	43374	metalloendopeptidase	proteolysis	N	N	N	N	N	N
CNAG_02860	Up	3	1.81216	7.52694e-05	0.0935903	517	EBG1	endo-1,3(4)-beta-glucanase	---	---	---	N	N	N	N	N	N
CNAG_04991	Up	4	1.52601	7.6413e-05	0.0569886	980	---	hypothetical protein	---	---	---	N	N	N	N	N	N
CNAG_06422	Up	13	2.65827	7.70782e-05	0.085057	668	---	hypothetical protein	---	---	---	N	N	N	N	N	N
CNAG_03187	Up	8	1.96286	7.95796e-05	0.102422	372	---	protoporphyrinogen oxidase	HEM14	oxygen-dependent protoporphyrinogen oxidase	oxidation-reduction process\porphyrin-containing compound biosynthetic process	N	N	N	N	N	N
CNAG_03101	Up	8	2.39737	8.07614e-05	0.0249502	1103	---	efflux protein EncT	YMR279C	---	transmembrane transport	N	N	N	N	N	N
CNAG_00167	Up	1	1.04588	8.10887e-05	0.117471	157	---	hypothetical protein	PEX30	peroxisome biogenesis protein	---	N	N	N	N	N	N
CNAG_02685	Up	3	1.96486	8.30768e-05	0.109125	269	---	hypothetical protein	---	---	---	N	N	N	N	N	N
CNAG_02294	Up	6	1.1297	8.3531e-05	0.0927235	535	ADE2	phosphoribosylaminoimidazole carboxylase	ADE2	phosphoribosylaminoimidazole carboxylase ADE2	'de novo' IMP biosynthetic process	N	N	N	N	N	N
CNAG_03121	Up	8	1.12076	8.3531e-05	0.0818319	725	---	hypothetical protein	---	---	---	N	N	N	N	N	N
CNAG_03638	Up	2	1.39112	8.3531e-05	0.100606	404	---	heterokaryon incompatibility protein HET-C	---	---	---	N	N	N	N	N	N
CNAG_04248	Up	9	1.31956	8.47856e-05	0.0891248	602	---	ubiquitin thioesterase OTUB1	---	---	---	N	N	N	N	N	N
CNAG_02820	Up	3	1.87275	8.61998e-05	0.0796806	752	---	serine/threonine protein kinase	PKH2	serine/threonine protein kinase PKH2	protein phosphorylation	N	Y	Y	Y	N	Y
CNAG_05471	Up	14	3.74002	8.61998e-05	0.0490144	1023	---	alpha-glucosidase	ROT2	glucan 1,3-alpha-glucosidase ROT2	carbohydrate metabolic process	N	N	N	N	N	N
CNAG_02947	Up	3	1.01324	8.63345e-05	0.106355	320	---	SCYL protein kinase	SCY1	Scy1p	protein phosphorylation	N	Y	N	N	N	N
CNAG_01113	Up	5	1.48861	8.64064e-05	0.0685281	887	---	hypothetical protein	---	---	---	N	N	N	N	N	N
CNAG_03771	Up	2	1.85445	8.64343e-05	0.104717	341	---	DNA binding protein Ncp1, DNA binding protein Ncp1, variant	---	---	---	N	N	N	N	N	N
CNAG_04900	Up	10	1.2727	8.91924e-05	0.0967567	466	---	WD40 repeat protein Ciao1	CIA1	iron-sulfur cluster assembly protein CIA1	---	N	N	N	N	N	N
CNAG_01896	Up	11	1.44002	9.06125e-05	0.12334	97	---	alcohol dehydrogenase (NADP+)	GCY1	glycerol 2-dehydrogenase (NADP(+)) GCY1	oxidation-reduction process	N	N	N	N	N	N
CNAG_06931	Up	3	2.76469	9.06125e-05	0.0761402	801	---	beta-glucosidase	---	---	carbohydrate metabolic process	N	N	N	N	N	N
CNAG_03108	Up	8	1.11545	9.10477e-05	0.0856212	663	---	hypothetical protein	---	---	---	N	N	N	N	N	N
CNAG_00984	Up	5	2.12348	9.37572e-05	0.0965694	470	---	glucose and ribitol dehydrogenase	YMR226C	---	metabolic process	N	N	N	N	N	N
CNAG_01874	Up	11	1.5071	9.50172e-05	0.0609088	950	---	glutathione S-transferase	---	---	---	N	N	N	N	N	N
CNAG_03149	Up	8	1.03835	0.000103099	0.0921513	547	LIV9	infection related ring finger protein	ETP1	Etp1p	---	N	N	N	N	N	N
CNAG_07308	Up	1	1.81437	0.000104764	0.103821	350	---	hypothetical protein	---	---	---	N	N	N	N	N	N
CNAG_02417	Up	6	1.77434	0.000106768	0.0950509	496	---	lipase/esterase	---	---	metabolic process	N	N	N	N	N	N
CNAG_02501	Up	6	1.14195	0.000113371	0.0905648	574	---	hypothetical protein	---	---	regulation of phosphoprotein phosphatase activity\regulation of signal transduction	N	N	N	N	N	N
CNAG_04745	Up	10	1.08836	0.000113744	0.128014	61	---	hypothetical protein	GLE1	nucleoporin GLE1	poly(A)+ mRNA export from nucleus	N	N	N	N	N	N
CNAG_01264	Up	5	1.65012	0.000114964	0.0776134	778	---	homoisocitrate dehydrogenase	LYS12	homoisocitrate dehydrogenase	oxidation-reduction process	N	N	N	N	N	N
CNAG_05660	Up	14	2.08596	0.000114964	0.098312	436	---	hypothetical protein	---	---	---	N	N	N	N	N	N
CNAG_07631	Up	6	1.28144	0.000115026	0.0974666	450	---	hypothetical protein	GAC1	protein phosphatase regulator GAC1	---	N	N	N	N	N	N
CNAG_04622	Up	10	1.46723	0.000115567	0.0627035	935	---	endoplasmic reticulum protein	SNG1	Sng1p	---	N	N	N	N	N	N
CNAG_03806	Up	2	1.54727	0.000117309	0.102356	373	---	acyltransferase, acyltransferase, variant	CST26	putative acyltransferase	metabolic process	N	N	N	N	N	N
CNAG_00768	Up	1	1.18879	0.000120296	0.11166	242	---	hypothetical protein	---	---	---	N	N	N	N	N	N
CNAG_00799	Up	1	2.23559	0.000120296	0.0673445	900	---	cellulase	EXG1	glucan 1,3-beta-glucosidase	carbohydrate metabolic process	N	N	N	N	N	N
CNAG_03936	Up	2	1.69021	0.000120798	0.103522	354	---	NAD(P)H:quinone oxidoreductase, type IV	PST2	flavodoxin-like fold family protein	negative regulation of transcription, DNA-templated	N	N	N	N	N	N
CNAG_06791	Up	2	1.50783	0.000121675	0.102622	371	---	hypothetical protein	---	---	---	N	N	N	N	N	N
CNAG_02165	Up	6	1.22762	0.000125943	0.114415	197	---	cytoplasmic protein	YLR177W	---	enzyme-directed rRNA pseudouridine synthesis\biological_process	N	N	N	N	N	N
CNAG_05372	Up	14	1.61923	0.000126465	0.0653708	912	BLP5	pr4/barwin domain protein	---	---	---	N	N	N	N	N	N
CNAG_03564	Up	8	1.77622	0.000136497	0.096661	467	---	hypothetical protein	---	---	metabolic process	N	N	N	N	N	N
CNAG_07460	Up	2	1.06981	0.000136497	0.108197	286	---	heat shock transcription factor	HSF1	stress-responsive transcription factor HSF1	regulation of transcription, DNA-templated	Y	N	N	N	N	N
CNAG_02834	Up	3	1.14442	0.000139058	0.117738	150	---	sterol 3-beta-glucosyltransferase	ATG26	Atg26p	metabolic process\lipid glycosylation\carbohydrate metabolic process	N	N	N	N	N	N
CNAG_02046	Up	6	1.04541	0.000140193	0.101082	397	---	poly(A)-binding protein binding protein	PBP1	Pbp1p	---	N	N	N	N	N	N
CNAG_07519	Up	3	1.80091	0.000141922	0.0669067	903	---	hypothetical protein	SIT1	siderophore transporter	transmembrane transport	N	N	N	N	Y	N
CNAG_01728	Up	11	1.23895	0.000145602	0.112916	219	---	hypothetical protein	LSB3	Lsb3p	---	N	N	N	N	N	N
CNAG_02444	Up	6	1.64372	0.000150175	0.100896	399	---	hypothetical protein	MHO1	Mho1p	---	N	N	N	N	N	N
CNAG_02755	Up	3	1.029	0.000151758	0.0975312	449	---	hypothetical protein	---	---	---	N	N	N	N	N	N
CNAG_02757	Up	3	1.17759	0.000154955	0.0882547	612	---	hypothetical protein	---	---	---	N	N	N	N	N	N
CNAG_01128	Up	5	1.05013	0.000155078	0.118476	143	---	hydroxyacylglutathione hydrolase	GLO2	hydroxyacylglutathione hydrolase GLO2	glutathione biosynthetic process	N	N	N	N	N	N
CNAG_04314	Up	9	1.59573	0.000156456	0.100878	400	---	NAD+ kinase	YEF1	NADH/NAD(+) kinase	metabolic process\NADP biosynthetic process	N	Y	N	N	N	Y
CNAG_06888	Up	3	1.24125	0.000158274	0.108558	279	---	cytoplasmic protein	SEA4	Sea4p	---	N	N	N	N	N	N
CNAG_04285	Up	9	1.08577	0.000158279	0.0869592	636	---	hypothetical protein	---	---	---	N	N	N	N	N	N
CNAG_05750	Up	7	1.26023	0.000158484	0.101962	379	ATP1	ATP synthase subunit alpha, mitochondrial	ATP1	F1F0 ATP synthase subunit alpha	ATP synthesis coupled proton transport\ATP metabolic process\ATP hydrolysis coupled proton transport\proton transport	N	N	N	N	N	N
CNAG_06381	Up	13	2.13501	0.000161484	0.109634	265	---	hypothetical protein	RSN1	Rsn1p	---	N	N	N	N	N	N
CNAG_01533	Up	11	1.14342	0.00016332	0.0874693	624	---	rho GTPase activator	BEM2	Bem2p	signal transduction	N	N	N	N	N	Y
CNAG_06551	Up	7	2.45395	0.00016332	0.0470674	1038	---	carnitine O-acetyltransferase	YAT1	carnitine O-acetyltransferase YAT1	---	N	N	N	N	N	N
CNAG_04585	Up	10	2.20605	0.000164125	0.0799555	751	---	hypothetical protein	---	---	---	N	N	N	N	N	N
CNAG_04070	Up	2	2.13573	0.000164182	0.0738893	829	---	exonuclease	YME2	Yme2p	---	N	N	N	N	N	N
CNAG_04989	Up	4	1.49047	0.000165868	0.0735116	833	---	protein FRG1	---	---	---	N	N	N	N	N	N
CNAG_04833	Up	10	1.4545	0.000172974	0.0978557	443	---	hypothetical protein	TEP1	putative phosphatidylinositol-3,4,5-trisphosphate 3-phosphatase	---	N	N	N	N	N	N
CNAG_04987	Up	4	1.06667	0.000172974	0.0870947	631	---	hypothetical protein	---	---	---	N	N	N	N	N	N
CNAG_05077	Up	4	1.58675	0.000172974	0.0961279	478	---	glycosyl hydrolase	---	---	polysaccharide metabolic process	N	N	N	N	N	N
CNAG_04194	Up	9	1.14599	0.000173685	0.115735	182	---	protein transporter SEC13	SEC13	GTPase-activating protein SEC13	---	N	N	N	N	N	N
CNAG_01915	Up	11	2.13504	0.000175388	0.077457	782	---	ribonucleoside-diphosphate reductase subunit M2	RNR2	ribonucleotide-diphosphate reductase subunit RNR2	deoxyribonucleoside diphosphate metabolic process\oxidation-reduction process	N	N	N	N	N	N
CNAG_03488	Up	8	1.26229	0.000176012	0.102826	369	---	hypothetical protein	---	---	---	N	N	N	N	N	N
CNAG_03565	Up	8	2.14608	0.000176818	0.0970943	458	---	plasma-membrane proton-efflux P-type ATPase	PMA1	H(+)-exporting P2-type ATPase PMA1	ATP biosynthetic process\obsolete ATP catabolic process\cation transport	N	N	N	N	N	N
CNAG_00869	Up	5	1.68832	0.000177678	0.0681418	892	PDR5	ATP-binding cassette transporter	PDR15	ATP-binding cassette multidrug transporter PDR15	transport	N	N	N	N	N	N
CNAG_03451	Up	8	1.36857	0.000179161	0.0769387	788	---	hypothetical protein	---	---	---	N	N	N	N	N	N
CNAG_06101	Up	12	2.05048	0.00017976	0.0829503	707	---	ADP,ATP carrier protein	PET9	ADP/ATP carrier protein PET9	---	N	N	N	N	N	N
CNAG_05035	Up	4	1.22196	0.000181216	0.0763192	797	---	ferredoxin-NADP+ reductase	ARH1	NADPH-adrenodoxin reductase	oxidation-reduction process	N	N	N	N	N	N
CNAG_06998	Up	9	1.00199	0.000184524	0.085588	664	---	protein transporter SEC61 subunit alpha	SEC61	translocon subunit SEC61	protein transport	N	N	N	N	N	N
CNAG_00841	Up	1	1.25631	0.000184894	0.0737537	831	---	hypothetical protein	---	---	regulation of transcription, DNA-templated\transcription, DNA-templated	Y	N	N	N	N	N
CNAG_01027	Up	5	1.39263	0.000184894	0.110897	251	---	succinate-semialdehyde dehydrogenase (NADP+)	UGA2	succinate-semialdehyde dehydrogenase (NAD(P)(+))	metabolic process\oxidation-reduction process	N	N	N	N	N	N
CNAG_00935	Up	5	1.44405	0.000187961	0.0856883	661	---	DNA-binding protein	---	---	---	N	N	N	N	N	N
CNAG_01164	Up	5	1.09451	0.000188208	0.113254	216	---	glutamine-fructose-6-phosphate transaminase (isomerizing)	GFA1	glutamine--fructose-6-phosphate transaminase (isomerizing) GFA1	carbohydrate biosynthetic process\carbohydrate metabolic process	N	N	N	N	N	N
CNAG_02843	Up	3	1.39678	0.000188208	0.103702	352	---	hypothetical protein	---	---	---	N	N	N	N	N	N
CNAG_04275	Up	9	2.071	0.000189615	0.0958698	480	---	metalloendopeptidase	OMA1	metalloendopeptidase	proteolysis	N	N	N	N	N	N
CNAG_06794	Up	2	1.25439	0.000190009	0.0743343	823	---	hypothetical protein	---	---	---	N	N	N	N	N	N
CNAG_01023	Up	5	1.46161	0.000194918	0.0712709	858	---	cohesin complex subunit SCC1	MCD1	kleisin alpha	---	N	N	N	N	N	N
CNAG_00158	Up	1	1.19602	0.000196896	0.0802425	746	---	glycosyltransferase	OCH1	Och1p	---	N	N	N	N	N	N
CNAG_06099	Up	12	1.43523	0.000202521	0.083808	687	---	hypothetical protein	---	---	---	N	N	N	N	N	N
CNAG_06770	Up	2	1.55394	0.000204219	0.114828	193	---	fructose-bisphosphate aldolase 1	FBA1	fructose-bisphosphate aldolase FBA1	carbohydrate metabolic process\glycolytic process	N	N	N	N	N	N
CNAG_00718	Up	1	1.15207	0.000204888	0.0966089	468	CAC2	chromatin assembly factor 1 subunit B	CAC2	Cac2p	---	N	N	N	N	N	N
CNAG_02072	Up	6	1.04364	0.000204888	0.119427	132	---	hypothetical protein	---	---	---	N	N	N	N	N	N
CNAG_07692	Up	7	1.34065	0.000206932	0.0907714	569	---	nucleoside phosphatase	YND1	apyrase	---	N	N	N	N	N	N
CNAG_06824	Up	5	1.20799	0.00020899	0.102782	370	---	hypothetical protein	CDH1	Cdh1p	---	N	N	N	N	N	N
CNAG_03072	Up	3	1.17911	0.000212588	0.115655	184	---	enolase	ENO1	phosphopyruvate hydratase ENO1	glycolytic process	N	N	N	N	N	N
CNAG_00961	Up	5	1.86369	0.000218862	0.0980329	441	---	hypothetical protein	---	---	---	N	N	N	N	N	N
CNAG_03408	Up	8	2.20039	0.000218862	0.105651	332	---	hypothetical protein	---	---	---	N	N	N	N	N	N
CNAG_03019	Up	3	2.05413	0.000219562	0.0773368	784	---	long-chain acyl-CoA synthetase	FAA2	medium-chain fatty acid-CoA ligase FAA2	metabolic process	N	N	N	N	N	Y
CNAG_02939	Up	3	1.38125	0.00022247	0.0993449	422	---	peroxin-3	---	---	peroxisome organization	N	N	N	N	N	N
CNAG_01615	Up	11	1.43657	0.000225006	0.0924786	538	---	aldo-keto reductase	YPR1	trifunctional aldehyde reductase/carbonyl reductase (NADPH)/glucose 1-dehydrogenase (NADP(+)) YPR1	oxidation-reduction process	N	N	N	N	N	N
CNAG_01690	Up	11	2.4031	0.000226745	0.067803	895	---	MFS transporter, MFS transporter, variant 1, MFS transporter, variant 2	FEN2	Fen2p	transmembrane transport	N	N	N	N	N	N
CNAG_00396	Up	1	1.31021	0.000227821	0.0865416	649	PKA1	protein kinase A catalytic subunit	TPK1	cAMP-dependent protein kinase catalytic subunit TPK1	protein phosphorylation	N	Y	N	N	N	Y
CNAG_00917	Up	5	1.09696	0.000228643	0.0983142	435	---	alkylbase DNA N-glycosylase	MAG2	Mag2p	---	N	N	N	N	N	N
CNAG_04335	Up	9	1.09078	0.000238689	0.105966	327	---	phosphatidylinositol 4-kinase	STT4	1-phosphatidylinositol 4-kinase STT4	---	N	Y	N	N	N	N
CNAG_05235	Up	4	1.11005	0.000246285	0.108404	282	---	protein BMH2	BMH2	14-3-3 family protein BMH2	---	N	N	N	N	N	N
CNAG_04738	Up	10	1.10231	0.000246687	0.115403	189	SAC6	fimbrin	SAC6	fimbrin	---	N	N	N	N	N	N
CNAG_03973	Up	2	1.39322	0.00024692	0.0833284	696	---	hydantoinase	---	---	---	N	N	N	N	N	N
CNAG_04487	Up	9	1.10666	0.00025131	0.113256	215	---	transcription regulator	KAR4	Kar4p	nucleobase-containing compound metabolic process	N	N	N	N	N	N
CNAG_04178	Up	9	1.46298	0.000256571	0.0828601	708	---	hypothetical protein	---	---	---	N	N	N	N	N	N
CNAG_07720	Up	8	1.11067	0.000262866	0.114321	200	---	presequence translocated-associated motor subunit PAM17, mitochondrial	PAM17	Pam17p	---	N	N	N	N	N	N
CNAG_01204	Up	5	1.13188	0.000267723	0.0939179	512	---	ATP synthase F1, delta subunit	ATP5	F1F0 ATP synthase subunit 5	ATP synthesis coupled proton transport	N	N	N	N	N	N
CNAG_05463	Up	14	1.35773	0.000274689	0.0922106	546	---	hypothetical protein	---	---	---	N	N	N	N	N	N
CNAG_06501	Up	13	1.24416	0.000279626	0.0874287	626	---	1,3-beta-glucanosyltransferase	GAS1	1,3-beta-glucanosyltransferase GAS1	---	N	N	N	N	N	N
CNAG_02568	Up	3	1.33808	0.000282984	0.106221	322	---	UBA/TS-N domain-containing protein	EDE1	Ede1p	---	N	N	N	N	N	N
CNAG_05999	Up	12	1.59737	0.000286197	0.0456432	1045	---	peptide alpha-N-acetyltransferase	NAT2	Nat2p	---	N	N	N	N	N	N
CNAG_05581	Up	14	1.07568	0.00029012	0.101253	392	CHS3	putative chitin synthase	CHS3	chitin synthase CHS3	---	N	N	N	N	N	Y
CNAG_07659	Up	7	1.0039	0.000294111	0.0909654	565	---	hypothetical protein	---	---	---	N	N	N	N	N	N
CNAG_01897	Up	11	1.08897	0.000296362	0.0850103	670	BDF1	bromodomain-containing factor 1	BDF1	chromatin-binding protein BDF1	---	N	N	N	N	N	N
CNAG_05435	Up	14	1.70751	0.000311092	0.0738802	830	---	hypothetical protein	---	---	---	N	N	N	N	N	N
CNAG_04955	Up	4	1.46772	0.000317576	0.0789016	761	---	oxidoreductase	YGL185C	---	oxidation-reduction process	N	N	N	N	N	N
CNAG_03445	Up	8	1.2078	0.000321808	0.0767559	792	---	hypothetical protein	---	---	---	N	N	N	N	N	N
CNAG_01893	Up	11	1.57649	0.000323223	0.0918508	552	---	glutathione S-transferase Gst3	ECM4	omega-class glutathione transferase	---	N	N	N	N	N	N
CNAG_07860	Up	10	1.96817	0.000337354	0.0690375	882	---	peptidyl-prolyl cis-trans isomerase-like 2	CPR6	peptidylprolyl isomerase CPR6	protein folding\protein peptidyl-prolyl isomerization	N	N	N	N	N	N
CNAG_04485	Up	9	1.36479	0.000339992	0.0814388	731	---	long-chain acyl-CoA synthetase	FAA1	long-chain fatty acid-CoA ligase FAA1	metabolic process	N	N	N	N	N	N
CNAG_07967	Up	3	1.17419	0.000347496	0.0908624	568	---	hypothetical protein	---	---	---	N	N	N	N	N	N
CNAG_05579	Up	14	1.29377	0.000359979	0.0825616	710	---	hypothetical protein	---	---	---	N	N	N	N	N	N
CNAG_05153	Up	4	1.2992	0.000360109	0.0759087	805	---	hypothetical protein	---	---	regulation of transcription, DNA-templated	Y	N	N	N	N	Y
CNAG_00765	Up	1	3.38627	0.000360188	0.0777306	775	---	hypothetical protein	---	---	---	N	N	N	N	N	N
CNAG_05724	Up	7	2.15891	0.000367304	0.0663762	904	---	hypothetical protein	---	---	---	N	N	N	N	N	N
CNAG_05097	Up	4	1.49294	0.000370661	0.108102	287	---	YjeF family protein	NNR2	---	---	N	Y	N	N	N	N
CNAG_00626	Up	1	1.81854	0.000373893	0.0573799	979	---	hypothetical protein	---	---	---	N	N	N	N	N	N
CNAG_05173	Up	4	1.46764	0.000374466	0.0871174	630	---	DNA-3-methyladenine glycosylase II	MAG1	Mag1p	DNA repair\base-excision repair	N	N	N	N	N	Y
CNAG_06197	Up	12	1.13089	0.00037683	0.0963391	475	---	hypothetical protein	---	---	---	N	N	N	N	N	N
CNAG_00173	Up	1	1.05167	0.000380002	0.0861947	652	---	hypothetical protein	---	---	---	N	N	N	N	N	N
CNAG_04825	Up	10	1.09965	0.000382282	0.0718001	848	---	hypothetical protein	TIP41	Tip41p	---	N	N	N	N	N	N
CNAG_07334	Up	1	2.27823	0.000389222	0.0311136	1096	FRE4	ferric-chelate reductase	FRE4	ferric-chelate reductase	oxidation-reduction process	N	N	N	N	N	N
CNAG_04959	Up	4	1.13923	0.000392705	0.0422526	1062	---	syntaxin 16	TLG2	Tlg2p	vesicle-mediated transport	N	N	N	N	N	N
CNAG_01441	Up	5	1.25711	0.000392955	0.09129	559	---	hypothetical protein, hypothetical protein, variant	---	---	---	N	N	N	N	N	N
CNAG_01930	Up	11	1.76483	0.000399667	0.0270526	1102	---	endopeptidase	---	---	proteolysis	N	N	N	N	N	N
CNAG_04518	Up	9	1.18211	0.000399667	0.08596	657	---	hypothetical protein	SWI5	DNA-binding transcription factor SWI5	transcription, DNA-templated	Y	N	N	N	N	N
CNAG_03910	Up	2	2.25502	0.000403967	0.0850165	669	ITR6	myo-inositol transporter	ITR2	myo-inositol transporter ITR2	transmembrane transport	N	N	N	N	N	N
CNAG_03705	Up	2	1.80874	0.000404025	0.0980202	442	---	hypothetical protein	---	---	---	N	N	N	N	N	N
CNAG_05928	Up	7	1.19245	0.000404596	0.0762088	800	---	hypothetical protein, hypothetical protein, variant	---	---	---	N	N	N	N	N	N
CNAG_04455	Up	9	1.37848	0.000405752	0.0871587	628	---	peroxisomal membrane protein 4	---	---	---	N	N	N	N	N	N
CNAG_05540	Up	14	1.61213	0.000405752	0.0922894	544	URE1	urease	---	---	nitrogen compound metabolic process\urea catabolic process	N	N	N	N	N	N
CNAG_05618	Up	14	1.07425	0.000405773	0.0922956	543	---	cleft lip and palate associated transmembrane protein	---	---	---	N	N	N	N	N	N
CNAG_05422	Up	14	1.03829	0.000411895	0.0772689	785	LIV11	virulence related protein of unknown function	---	---	---	N	N	N	N	N	N
CNAG_00871	Up	5	1.04632	0.000416895	0.0783854	770	---	hypothetical protein, hypothetical protein, variant	---	---	regulation of transcription, DNA-templated	Y	N	N	N	N	Y
CNAG_07701	Up	7	1.6357	0.000416943	0.0445439	1052	CTR2	putative copper ion transporter	---	---	copper ion transmembrane transport	N	N	N	N	Y	N
CNAG_02201	Up	6	1.62159	0.000420077	0.0868791	641	---	hypothetical protein	---	---	---	N	N	N	N	N	N
CNAG_02079	Up	6	1.34655	0.00042323	0.111782	239	---	cytoplasmic protein	YMR196W	---	oligosaccharide metabolic process	N	N	N	N	N	N
CNAG_03212	Up	8	1.31097	0.000427894	0.0732524	839	---	forkhead domain-containing protein	HCM1	Hcm1p	regulation of transcription, DNA-templated	Y	N	N	N	N	N
CNAG_04022	Up	2	1.13364	0.000427894	0.0929957	531	---	translation initiation factor	DHH1	DExD/H-box ATP-dependent RNA helicase DHH1	---	N	N	N	N	N	N
CNAG_00279	Up	1	1.04298	0.000428502	0.0945736	503	---	hypothetical protein	---	---	---	N	N	N	N	N	N
CNAG_04676	Up	10	1.53811	0.000443616	0.109723	263	---	6-phosphofructokinase	PFK2	6-phosphofructokinase subunit beta	glycolytic process	N	N	N	N	N	N
CNAG_05550	Up	14	1.1623	0.000443961	0.0866403	646	---	hypothetical protein	---	---	---	N	N	N	N	N	N
CNAG_06109	Up	12	2.11522	0.000446015	0.0920437	550	---	hypothetical protein, hypothetical protein, variant	---	---	---	N	N	N	N	N	N
CNAG_02269	Up	6	1.06421	0.000449707	0.095408	490	---	autophagy-like protein 18 Atg18	ATG18	phosphoinositide binding protein ATG18	---	N	N	N	N	N	N
CNAG_03358	Up	8	1.07108	0.000479997	0.103728	351	---	phosphoglycerate kinase	PGK1	phosphoglycerate kinase	glycolytic process	N	Y	N	N	N	N
CNAG_01912	Up	11	1.15687	0.000480753	0.114002	205	---	NAD+ synthetase	QNS1	glutamine-dependent NAD(+) synthetase	nitrogen compound metabolic process\NAD biosynthetic process	N	N	N	N	N	N
CNAG_02439	Up	6	1.58965	0.000488749	0.0623784	938	---	hypothetical protein, hypothetical protein, variant	---	---	metabolic process	N	N	N	N	N	N
CNAG_06918	Up	3	1.77584	0.000496908	0.0644113	923	---	hypothetical protein	---	---	---	N	N	N	N	N	N
CNAG_00766	Up	1	1.99783	0.000497927	0.091643	553	---	hypothetical protein	MIL1	Mil1p	---	N	N	N	N	N	N
CNAG_02121	Up	6	1.09038	0.000499218	0.113343	213	---	hypothetical protein	---	---	---	N	N	N	N	N	N
CNAG_00995	Up	5	1.97545	0.000520103	0.102236	375	---	hypothetical protein, hypothetical protein, variant	MSC1	Msc1p	---	N	N	N	N	N	N
CNAG_02180	Up	6	1.10753	0.000520103	0.0822602	716	---	phosphate transporter	PHO91	Pho91p	transmembrane transport\sodium ion transport	N	N	N	N	Y	N
CNAG_07316	Up	1	1.70624	0.000524851	0.106299	321	---	hydroxyacid-oxoacid transhydrogenase	---	---	oxidation-reduction process	N	N	N	N	N	N
CNAG_04956	Up	4	1.88224	0.000536859	0.0717665	851	---	high-affinity nicotinic acid transporter	---	---	---	N	N	N	N	N	N
CNAG_01984	Up	11	1.11261	0.000539772	0.108055	289	TAL1	transaldolase	TAL1	sedoheptulose-7-phosphate:D-glyceraldehyde-3- phosphate transaldolase TAL1	pentose-phosphate shunt\carbohydrate metabolic process	N	N	N	N	N	N
CNAG_06602	Up	7	1.66036	0.000563095	0.0833953	695	---	cysteine-type peptidase	---	---	---	N	N	N	N	N	N
CNAG_04907	Up	10	1.61882	0.000563856	0.0575486	972	---	hypothetical protein, hypothetical protein, variant	---	---	---	N	N	N	N	N	N
CNAG_06459	Up	13	1.42898	0.000577745	0.0986825	429	---	vacuolar membrane protein	---	---	---	N	N	N	N	N	N
CNAG_01956	Up	11	1.06721	0.000596791	0.0992402	424	---	hypothetical protein	---	---	---	N	N	N	N	N	N
CNAG_00093	Up	1	1.68499	0.000597025	0.0952034	493	---	hypothetical protein	---	---	---	N	N	N	N	N	N
CNAG_01009	Up	5	1.01342	0.00060408	0.0416115	1069	---	hypothetical protein, hypothetical protein, variant	---	---	---	N	N	N	N	N	N
CNAG_02959	Up	3	1.84803	0.00060408	0.0382809	1083	CFT2	iron permease	FTR1	high-affinity iron permease FTR1	high-affinity iron ion transmembrane transport	N	N	N	N	Y	N
CNAG_02132	Up	6	1.22826	0.000621635	0.0636548	928	---	hypothetical protein	---	---	---	N	N	N	N	N	N
CNAG_05000	Up	4	1.10958	0.000627038	0.0656954	908	---	hypothetical protein	---	---	---	N	N	N	N	N	N
CNAG_04502	Up	9	1.29009	0.000627597	0.0778614	772	---	hypothetical protein	---	---	---	N	N	N	N	N	N
CNAG_04524	Up	9	1.54323	0.000635098	0.067478	898	---	zinc metalloprotease	---	---	proteolysis	N	N	N	N	N	N
CNAG_03397	Up	8	1.56697	0.000643222	0.0649924	915	---	hypothetical protein	---	---	---	N	N	N	N	N	N
CNAG_05881	Up	7	1.11205	0.000644014	0.0933046	523	---	alpha-1,2-mannosyltransferase	ALG9	dolichyl-P-Man:Man(6)GlcNAc(2)-PP-dolichol alpha-1,2-mannosyltransferase	---	N	N	N	N	N	N
CNAG_04379	Up	9	1.28872	0.000644859	0.0458004	1044	---	hypothetical protein	VPS55	Vps55p	---	N	N	N	N	N	N
CNAG_00745	Up	1	1.33706	0.000668781	0.0802349	747	HRK1	serine/threonine-protein kinase	HRK1	putative serine/threonine protein kinase HRK1	protein phosphorylation	N	Y	N	N	N	Y
CNAG_04005	Up	2	1.13623	0.00067028	0.063827	925	---	cytoplasmic protein, cytoplasmic protein, variant	MRN1	Mrn1p	---	N	N	N	N	N	N
CNAG_05741	Up	7	1.11108	0.00067028	0.0426101	1058	---	hypothetical protein, hypothetical protein, variant	---	---	---	N	N	N	N	N	N
CNAG_05178	Up	4	1.61602	0.000674187	0.0530938	999	---	hypothetical protein	AGC1	amino acid transporter AGC1	---	N	N	N	N	N	N
CNAG_01262	Up	5	1.77575	0.000684231	0.0575429	973	GPB1	guanine nucleotide-binding protein subunit beta	STE4	G protein subunit beta	---	N	N	N	N	N	N
CNAG_03572	Up	8	1.74317	0.000687893	0.0877083	619	OPS1	opsin-1	---	---	---	N	N	N	N	Y	N
CNAG_05042	Up	4	1.80371	0.000687893	0.0749675	812	---	carnitine acetyltransferase	CAT2	carnitine O-acetyltransferase CAT2	---	N	N	N	N	N	N
CNAG_01016	Up	5	1.05683	0.000698232	0.0950799	494	---	vacuolar membrane protein	MTC5	Mtc5p	---	N	N	N	N	N	N
CNAG_00095	Up	1	1.09874	0.000698979	0.0556056	990	---	hypothetical protein	---	---	---	N	N	N	N	N	N
CNAG_06028	Up	12	2.25872	0.000699264	0.0400747	1073	---	hypothetical protein	---	---	---	N	N	N	N	N	N
CNAG_06494	Up	13	1.20691	0.00071577	0.103995	349	---	cold-induced thioredoxin domain-containing protein	---	---	---	N	N	N	N	N	N
CNAG_00183	Up	1	1.1254	0.000722189	0.0768626	789	---	alternative cyclin Pcl12, alternative cyclin Pcl12, variant	PCL2	cyclin PCL2	regulation of cyclin-dependent protein serine/threonine kinase activity	N	N	N	N	N	N
CNAG_00146	Up	1	1.14204	0.000728635	0.0562819	985	---	5'/3'-nucleotidase SurE	PBY1	putative tubulin tyrosine ligase	---	N	N	N	N	N	Y
CNAG_02118	Up	6	1.95726	0.000728635	0.0603667	953	---	hypothetical protein	---	---	---	N	N	N	N	N	N
CNAG_02911	Up	3	1.06888	0.000732389	0.0796118	755	---	hypothetical protein	---	---	---	N	N	N	N	N	N
CNAG_05878	Up	7	1.13087	0.000732389	0.104645	342	---	hypothetical protein	ARC40	Arc40p	regulation of actin filament polymerization	N	N	N	N	N	N
CNAG_06433	Up	13	1.57078	0.000745304	0.0734209	835	---	AMP-binding protein	PCS60	Pcs60p	metabolic process	N	N	N	N	N	N
CNAG_00399	Up	1	1.59532	0.00075103	0.0733057	838	---	transformer-2-beta isoform 3	IST3	U2 snRNP complex subunit IST3	---	N	N	N	N	N	N
CNAG_06456	Up	13	1.19318	0.000755763	0.090755	570	---	hypothetical protein	---	---	---	N	N	N	N	N	N
CNAG_02536	Up	6	1.01161	0.00077311	0.0875896	622	TAF6	transcription initiation factor TFIID subunit 6	TAF6	Taf6p	regulation of sequence-specific DNA binding transcription factor activity\DNA-templated transcription, initiation	N	N	N	N	N	N
CNAG_05407	Up	14	1.07764	0.00077401	0.0851184	667	---	hypothetical protein	---	---	---	N	N	N	N	N	N
CNAG_02129	Up	6	1.97528	0.000774673	0.0890909	603	---	hypothetical protein	---	---	---	N	N	N	N	N	N
CNAG_00247	Up	1	1.84728	0.000796782	0.0502695	1018	LYS9	saccharopine dehydrogenase	LYS9	saccharopine dehydrogenase (NADP+, L-glutamate-forming)	oxidation-reduction process	N	N	N	N	N	N
CNAG_01182	Up	5	1.26275	0.000796782	0.0778324	773	---	cytoplasmic protein	PBP2	Pbp2p	---	N	N	N	N	N	N
CNAG_01811	Up	11	1.32579	0.000801739	0.0481057	1031	---	hypothetical protein	---	---	---	N	N	N	N	N	N
CNAG_04033	Up	2	1.22425	0.000807339	0.0986597	430	---	alpha 1,3-glucosidase	ROT2	glucan 1,3-alpha-glucosidase ROT2	carbohydrate metabolic process	N	N	N	N	N	N
CNAG_04163	Up	9	1.91405	0.000831325	0.08801	616	---	hypothetical protein	---	---	---	N	N	N	N	N	N
CNAG_02035	Up	6	1.25451	0.000832374	0.0982464	439	---	triose-phosphate isomerase	TPI1	triose-phosphate isomerase TPI1	metabolic process	N	N	N	N	N	N
CNAG_06170	Up	12	1.3781	0.00084308	0.0878102	617	---	S-formylglutathione hydrolase	YJL068C	---	formaldehyde catabolic process	N	N	N	N	N	N
CNAG_00710	Up	1	1.64019	0.000845307	0.0574378	976	---	glutamine synthetase	---	---	nitrogen compound metabolic process	N	N	N	N	N	N
CNAG_01047	Up	5	2.18461	0.000866551	0.0940372	509	---	hypothetical protein	---	---	---	N	N	N	N	N	N
CNAG_03103	Up	8	1.12856	0.000866767	0.0748712	814	---	Cullin 3	CDC53	cullin CDC53	ubiquitin-dependent protein catabolic process	N	N	N	N	N	N
CNAG_04352	Up	9	1.09968	0.000883179	0.0914177	555	ZAP103	zinc-finger protein	MIG2	Mig2p	---	Y	N	N	N	N	Y
CNAG_02182	Up	6	1.98245	0.000884994	0.0621997	942	GRE2	D-lactaldehyde dehydrogenase	GRE2	methylglyoxal reductase (NADPH-dependent) GRE2	---	N	N	N	N	N	N
CNAG_00566	Up	1	1.02764	0.000915762	0.0999909	416	---	DNA ligase 1	CDC9	DNA ligase (ATP) CDC9	DNA repair\DNA recombination	N	N	N	N	N	Y
CNAG_02300	Up	6	1.92646	0.000927762	0.0720653	846	---	hypothetical protein	---	---	---	N	N	N	N	N	N
CNAG_02968	Up	3	1.42796	0.000935834	0.0705217	864	PLC2	phosphatidylinositol-specific phospholipase C	---	---	lipid metabolic process	N	N	N	N	N	N
CNAG_05385	Up	14	1.07476	0.00100804	0.0530809	1000	---	hypothetical protein	COG6	Golgi transport complex subunit COG6	intra-Golgi vesicle-mediated transport	N	N	N	N	N	N
CNAG_04837	Up	10	2.34277	0.00101958	0.0416628	1068	MLN1	hypothetical protein	RTG3	Rtg3p	---	Y	N	N	N	N	Y
CNAG_06999	Up	9	1.33856	0.00101958	0.108253	285	---	hypothetical protein	---	---	---	N	N	N	N	N	N
CNAG_03238	Up	8	3.171	0.00102939	0.0228231	1108	---	dioxygenase subfamily protein	---	---	oxidation-reduction process	N	N	N	N	N	N
CNAG_00300	Up	1	1.6446	0.00107453	0.0866363	647	---	gamma-tubulin complex component 2	SPC97	Spc97p	microtubule cytoskeleton organization	N	N	N	N	N	N
CNAG_06163	Up	12	1.40135	0.00107617	0.0569332	981	---	hypothetical protein	---	---	---	N	N	N	N	N	N
CNAG_00592	Up	1	1.0529	0.00108088	0.0826464	709	---	dolichol-phosphate mannosyltransferase	---	---	---	N	N	N	N	N	N
CNAG_01924	Up	11	1.19171	0.00112624	0.097073	459	---	hypothetical protein	---	---	---	N	N	N	N	N	N
CNAG_06098	Up	12	1.27358	0.00113789	0.050119	1019	---	glucosamine-6-phosphate deaminase	---	---	N-acetylglucosamine metabolic process\carbohydrate metabolic process	N	N	N	N	N	N
CNAG_00283	Up	1	1.05803	0.00114363	0.077601	779	---	hypothetical protein	---	---	---	N	N	N	N	N	N
CNAG_02524	Up	6	1.2572	0.00115318	0.084912	671	---	hypothetical protein	---	---	---	N	N	N	N	N	N
CNAG_07924	Up	13	1.11994	0.0011631	0.0659904	906	---	RNA polymerase II transcription factor	MCM1	transcription factor MCM1	---	Y	N	N	N	N	Y
CNAG_04903	Up	10	2.73843	0.001171	0.0713702	856	---	hypothetical protein	---	---	---	N	N	N	N	N	Y
CNAG_05598	Up	14	1.31848	0.00117453	0.0767757	791	---	hypothetical protein	---	---	---	N	N	N	N	N	N
CNAG_06393	Up	13	1.17197	0.00117597	0.0768459	790	---	transcription initiation factor TFIIH subunit 4	TFB2	TFIIH/NER complex subunit TFB2	nucleotide-excision repair	N	N	N	N	N	Y
CNAG_03274	Up	8	1.5853	0.0011925	0.0697787	874	---	solute carrier family 25 (mitochondrial S-adenosylmethionine transporter), member 26	PET8	Pet8p	---	N	N	N	N	N	N
CNAG_03177	Up	8	1.24311	0.00120748	0.0378135	1085	---	hypothetical protein, hypothetical protein, variant	---	---	regulation of transcription, DNA-templated	N	N	N	N	N	N
CNAG_05411	Up	14	1.35162	0.0012132	0.0820049	719	---	endoglucanase	---	---	carbohydrate metabolic process	N	N	N	N	N	N
CNAG_03083	Up	3	1.95612	0.0012181	0.0696357	877	---	cupin domain-containing protein	---	---	---	N	N	N	N	N	N
CNAG_06248	Up	12	1.02023	0.00123979	0.0716788	852	---	protein TIF31	CLU1	translation initiation factor 3 subunit CLU1	---	N	N	N	N	N	N
CNAG_00866	Up	5	1.63733	0.00124253	0.0897675	591	---	transketolase, transketolase, variant	TKL1	transketolase TKL1	metabolic process	N	N	N	N	N	N
CNAG_06533	Up	7	1.00314	0.00124771	0.109921	260	---	ATP-dependent permease	ADP1	putative ATP-dependent permease ADP1	---	N	N	N	N	N	N
CNAG_04023	Up	2	1.07528	0.00125413	0.0808747	739	---	hypothetical protein	YRR1	Yrr1p	regulation of transcription, DNA-templated	Y	N	N	N	N	N
CNAG_03738	Up	2	1.25719	0.00126293	0.0928689	533	---	pantetheine-phosphate adenylyltransferase	CAB4	putative pantetheine-phosphate adenylyltransferase	biosynthetic process	N	N	N	N	N	N
CNAG_04860	Up	10	1.30749	0.00126293	0.0388115	1080	XPT1	xylosylphosphotransferase	---	---	---	N	N	N	N	N	N
CNAG_00171	Up	1	1.21046	0.00132183	0.094523	504	---	peroxin-2	---	---	---	N	N	N	N	N	N
CNAG_06759	Up	2	1.33143	0.00132507	0.0875398	623	---	dehydrogenase	YNL134C	---	oxidation-reduction process	N	N	N	N	N	N
CNAG_01102	Up	5	2.06253	0.00136396	0.0833052	698	---	oxidoreductase	FOX2	bifunctional hydroxyacyl-CoA dehydrogenase/enoyl-CoA hydratase FOX2	metabolic process	N	N	N	N	N	N
CNAG_02655	Up	3	1.15845	0.00138672	0.0825097	711	---	hypothetical protein	---	---	---	N	N	N	N	N	N
CNAG_01008	Up	5	1.53066	0.0014641	0.0629061	933	---	hypothetical protein	FMP30	N-acetylphosphatidylethanolamine-hydrolyzing phospholipase D	---	N	N	N	N	N	N
CNAG_05302	Up	4	1.24368	0.00149679	0.0395363	1076	---	amine oxidase	---	---	---	N	N	N	N	N	N
CNAG_04744	Up	10	2.0715	0.00150894	0.0703237	867	---	mannose-6-phosphate isomerase, class I	PMI40	mannose-6-phosphate isomerase PMI40	carbohydrate metabolic process\GDP-mannose biosynthetic process	N	N	N	N	N	N
CNAG_06498	Up	13	1.31218	0.00150916	0.0683016	890	---	hypothetical protein	---	---	---	N	N	N	N	N	N
CNAG_04789	Up	10	1.08185	0.00151786	0.0934161	521	---	hypothetical protein	---	---	---	N	N	N	N	N	N
CNAG_01452	Up	5	1.18673	0.00152498	0.0840162	680	MAT3	mat3 pheromone repeat protein	---	---	---	N	N	N	N	N	N
CNAG_04623	Up	10	1.07309	0.00154005	0.0632017	931	---	hypothetical protein	---	---	---	N	N	N	N	N	N
CNAG_06771	Up	2	1.30208	0.00154159	0.0733143	837	---	hypothetical protein	---	---	---	N	N	N	N	N	N
CNAG_00797	Up	1	2.08813	0.00154197	0.048564	1027	---	acetyl-CoA synthetase	ACS2	acetate--CoA ligase ACS2	acetyl-CoA biosynthetic process from acetate\metabolic process	N	N	N	N	N	N
CNAG_06399	Up	13	1.34453	0.00156553	0.092066	549	---	SH3 domain-containing protein	YSC84	Ysc84p	---	N	N	N	N	N	N
CNAG_05784	Up	7	1.19004	0.00157478	0.0290798	1100	---	hypothetical protein, hypothetical protein, variant	SSM4	E3 ubiquitin-protein ligase SSM4	---	N	N	N	N	N	N
CNAG_02788	Up	3	1.06576	0.00158319	0.0708439	863	---	hypothetical protein	---	---	---	N	N	N	N	N	N
CNAG_00547	Up	1	1.86636	0.00162463	0.0574942	974	---	hypothetical protein	---	---	regulation of Rho protein signal transduction	N	N	N	N	N	N
CNAG_05292	Up	4	1.16249	0.00162463	0.0869819	633	TPS1	alpha-alpha trehalose-phosphate synthase	TPS1	alpha	trehalose biosynthetic process	N	N	N	N	N	Y
CNAG_07561	Up	3	1.2207	0.00162514	0.112749	225	---	6-phosphogluconate dehydrogenase, decarboxylating 1	GND2	phosphogluconate dehydrogenase (decarboxylating) GND2	pentose-phosphate shunt\oxidation-reduction process	N	N	N	N	N	N
CNAG_07541	Up	3	1.3422	0.00162954	0.0766214	795	---	proteasome assembly chaperone 2	ADD66	Add66p	---	N	N	N	N	N	N
CNAG_06745	Up	2	2.23474	0.0016313	0.0596616	958	---	histone H3	HHT1	histone H3	---	N	N	N	N	N	N
CNAG_04908	Up	10	1.40779	0.00163205	0.0550867	993	---	hypothetical protein, hypothetical protein, variant	---	---	regulation of transcription, DNA-templated	Y	N	N	N	N	N
CNAG_02282	Up	6	1.04592	0.00171613	0.100173	413	---	carboxypeptidase A4, carboxypeptidase A4, variant	ECM14	putative metallocarboxypeptidase	proteolysis	N	N	N	N	N	N
CNAG_04776	Up	10	1.35319	0.00173918	0.0804317	744	---	homoserine dehydrogenase	HOM6	homoserine dehydrogenase	cellular amino acid metabolic process\oxidation-reduction process	N	N	N	N	N	N
CNAG_03770	Up	2	1.41061	0.00178042	0.0703939	866	---	hypothetical protein	---	---	signal peptide processing	N	N	N	N	N	N
CNAG_00817	Up	1	1.18668	0.00179101	0.0642573	924	---	hypothetical protein	---	---	---	N	N	N	N	N	N
CNAG_00923	Up	5	1.54356	0.00186326	0.0892778	600	---	membrane protein	CSC1	Csc1p	---	N	N	N	N	N	N
CNAG_01421	Up	5	1.40472	0.00187803	0.0558707	987	---	hypothetical protein	---	---	---	N	N	N	N	N	Y
CNAG_02210	Up	6	1.01441	0.00188939	0.0938172	513	---	ribonuclease Z	---	---	---	N	N	N	N	N	N
CNAG_02319	Up	6	1.69222	0.00192784	0.017722	1113	---	hypothetical protein	---	---	---	N	N	N	N	N	N
CNAG_06684	Up	7	1.09886	0.00194954	0.0424242	1060	---	pre-rRNA-processing protein IPI3	IPI3	chromatin-binding/pre-rRNA-processing protein IPI3	---	N	N	N	N	N	N
CNAG_01892	Up	11	1.56216	0.0020365	0.0824353	712	---	hypothetical protein	---	---	---	N	N	N	N	N	N
CNAG_01926	Up	11	1.29771	0.0020379	0.0622902	940	PEX5	peroxisome targeting signal receptor	PEX5	Pex5p	---	N	N	N	N	N	N
CNAG_03631	Up	2	1.32535	0.00204291	0.0833269	697	---	hypothetical protein	---	---	---	N	N	N	N	N	N
CNAG_03845	Up	2	1.24273	0.0021617	0.0717921	849	FNX1	multidrug resistance transporter	VBA1	Vba1p	transmembrane transport	N	N	N	N	N	N
CNAG_01982	Up	11	1.01516	0.00217309	0.0419476	1066	---	hypothetical protein	---	---	signal transduction	N	N	N	N	N	N
CNAG_02989	Up	3	1.03482	0.00218525	0.100789	402	---	PX domain-containing protein	YPR097W	---	biological_process	N	N	N	N	N	N
CNAG_00400	Up	1	1.87742	0.00225842	0.060602	951	---	secondary thiamine-phosphate synthase enzyme, secondary thiamine-phosphate synthase enzyme, variant	---	---	---	N	N	N	N	N	N
CNAG_03751	Up	2	1.03125	0.00231688	0.0718645	847	---	calcium channel protein	MID1	Mid1p	---	N	N	N	N	N	N
CNAG_05480	Up	14	1.12285	0.00232923	0.0898251	590	HXK1	hexokinase, hexokinase, variant	HXK2	hexokinase 2	carbohydrate metabolic process	N	N	N	N	N	N
CNAG_05518	Up	14	1.14413	0.00233357	0.0771242	786	---	exocyst complex component 4	SEC8	exocyst subunit SEC8	vesicle docking involved in exocytosis\protein transport	N	N	N	N	N	N
CNAG_02216	Up	6	1.05447	0.00233825	0.105524	333	---	hypothetical protein	RKR1	ubiquitin-protein ligase RKR1	---	N	N	N	N	N	N
CNAG_01131	Up	5	1.18988	0.00239152	0.0657036	907	---	hypothetical protein	---	---	---	N	N	N	N	N	N
CNAG_07329	Up	1	1.00797	0.00245695	0.0647146	918	---	hypothetical protein	SFP1	zinc-coordinating transcription factor SFP1	---	N	N	N	N	N	N
CNAG_03326	Up	8	1.05414	0.00247343	0.0587431	967	CHS2	putative chitin synthase	CHS2	chitin synthase CHS2	chitin biosynthetic process	N	N	N	N	N	N
CNAG_00522	Up	1	1.71868	0.00252004	0.0830158	706	---	C2 domain-containing protein, C2 domain-containing protein, variant	TCB1	tricalbin	---	N	N	N	N	N	N
CNAG_03946	Up	2	1.23551	0.00255908	0.0847722	672	---	galactokinase, galactokinase, variant	GAL1	galactokinase	carbohydrate phosphorylation\galactose metabolic process	N	Y	N	N	N	Y
CNAG_04537	Up	9	1.17014	0.00261273	0.0785616	766	---	hypothetical protein	---	---	---	N	N	N	N	N	N
CNAG_03619	Up	2	1.05665	0.00266287	0.0509389	1015	---	solute carrier family 29 (equilibrative nucleoside transporter), member 1/2/3	FUN26	nucleoside transmembrane transporter FUN26	transport	N	N	N	N	N	N
CNAG_06500	Up	13	1.01269	0.0026767	0.0389855	1077	---	arginine metabolism transcriptional control protein	ARG82	inositol polyphosphate multikinase	---	N	Y	N	N	N	N
CNAG_01558	Up	11	1.36455	0.00270346	0.0958051	483	---	chlorophyll synthesis pathway protein BchC	XYL2	D-xylulose reductase XYL2	oxidation-reduction process	N	N	N	N	N	N
CNAG_01492	Up	11	1.09005	0.00270446	0.0804058	745	---	hypothetical protein	---	---	pentose-phosphate shunt\oxidation-reduction process	N	N	N	N	N	N
CNAG_05665	Up	14	1.11767	0.00270446	0.0862304	651	---	hypothetical protein	---	---	transmembrane transport\metal ion transport	N	N	N	N	N	N
CNAG_05226	Up	4	1.13133	0.00274493	0.0499404	1020	---	hypothetical protein	APA2	bifunctional AP-4-A phosphorylase/ADP sulfurylase	---	N	N	N	N	N	N
CNAG_03728	Up	2	1.36947	0.00275919	0.0747689	817	---	hypothetical protein	---	---	---	N	N	N	N	N	N
CNAG_02953	Up	3	1.08076	0.00276277	0.0858274	660	---	tuberin, tuberin, variant	YJU2	mRNA splicing protein YJU2	positive regulation of GTPase activity\regulation of small GTPase mediated signal transduction	N	N	N	N	N	N
CNAG_05602	Up	14	1.52156	0.00277145	0.0237111	1107	---	1-pyrroline-5-carboxylate dehydrogenase	PUT2	1-pyrroline-5-carboxylate dehydrogenase	proline biosynthetic process\metabolic process\glutamate biosynthetic process\oxidation-reduction process	N	N	N	N	N	N
CNAG_07449	Up	5	1.89062	0.00277779	0.0671558	901	---	amino acid transporter	AGP2	Agp2p	transport\transmembrane transport\amino acid transmembrane transport	N	N	N	N	N	N
CNAG_01112	Up	5	1.15371	0.00281506	0.0739187	828	---	xenobiotic reductase	OYE3	NADPH dehydrogenase	oxidation-reduction process	N	N	N	N	N	N
CNAG_03794	Up	2	1.22036	0.00286155	0.0928151	534	---	endoplasmic reticulum protein	YBR287W	---	transmembrane transport	N	N	N	N	N	N
CNAG_05350	Up	14	1.38119	0.0028711	0.0714404	855	---	hypothetical protein, hypothetical protein, variant	---	---	---	N	N	N	N	N	N
CNAG_07319	Up	1	1.53333	0.00291613	0.0855147	665	---	hypothetical protein	---	---	---	N	N	N	N	N	N
CNAG_02102	Up	6	1.84426	0.0029938	0.0552075	992	---	hypothetical protein	---	---	---	N	N	N	N	N	N
CNAG_01701	Up	11	1.5694	0.00304863	0.019964	1110	---	integral membrane protein	RTA1	Rta1p	response to stress	N	N	N	N	N	N
CNAG_03592	Up	8	1.10249	0.00311161	0.0600439	955	---	phosphomethylpyrimidine kinase	THI20	trifunctional hydroxymethylpyrimidine kinase/phosphomethylpyrimidine kinase/thiaminase	thiamine metabolic process	N	Y	N	N	N	Y
CNAG_00499	Up	1	1.81053	0.00323031	0.0591813	963	---	solute carrier family 25 (mitochondrial carnitine/acylcarnitine transporter), member 20/29	CRC1	carnitine:acyl carnitine antiporter	---	N	N	N	N	N	N
CNAG_07660	Up	7	1.0032	0.00354294	0.0636848	927	---	pyruvate dehydrogenase (acetyl-transferring) E1 component, alpha subunit	PDA1	pyruvate dehydrogenase (acetyl-transferring) subunit E1 alpha	metabolic process\glycolytic process\oxidation-reduction process	N	N	N	N	N	N
CNAG_00124	Up	1	1.0152	0.00354459	0.0559624	986	CAS32	hypothetical protein	---	---	---	N	N	N	N	N	N
CNAG_01889	Up	11	1.22072	0.00369777	0.0625273	937	---	glutathione S-transferase	ECM4	omega-class glutathione transferase	---	N	N	N	N	N	N
CNAG_01007	Up	5	1.15493	0.00376572	0.0935452	518	---	C2 domain-containing protein	---	---	---	N	N	N	N	N	N
CNAG_04217	Up	9	2.23589	0.00376572	0.0170676	1116	PCK1	phosphoenolpyruvate carboxykinase (ATP)	PCK1	phosphoenolpyruvate carboxykinase PCK1	gluconeogenesis	N	N	N	N	N	N
CNAG_04291	Up	9	1.35139	0.00396879	0.043442	1056	---	glycosyl-hydrolase	---	---	---	N	N	N	N	N	N
CNAG_06169	Up	12	1.51559	0.00415136	0.0776777	777	---	hypothetical protein	BDH1	(R,R)-butanediol dehydrogenase	oxidation-reduction process	N	N	N	N	N	N
CNAG_03232	Up	8	1.21592	0.00433465	0.0869294	638	---	lactamase	FMP30	N-acetylphosphatidylethanolamine-hydrolyzing phospholipase D	---	N	N	N	N	N	N
CNAG_06371	Up	13	2.11939	0.00436714	0.0535337	995	---	guanine deaminase	GUD1	guanine deaminase	---	N	N	N	N	N	N
CNAG_06291	Up	13	2.47349	0.00447358	0.0479322	1034	FPD1	polysaccharide deacetylase	CDA2	chitin deacetylase CDA2	carbohydrate metabolic process	N	N	N	N	N	N
CNAG_05479	Up	14	1.22201	0.00449819	0.0650567	914	---	hypothetical protein, hypothetical protein, variant	PUT3	Put3p	regulation of transcription, DNA-templated\transcription, DNA-templated	N	N	N	N	N	N
CNAG_06294	Up	13	1.76397	0.00459152	0.0365501	1089	---	hypothetical protein	---	---	---	N	N	N	N	N	N
CNAG_04380	Up	9	1.05345	0.00459905	0.0536762	994	---	peptidase, peptidase, variant	---	---	proteolysis	N	N	N	N	N	N
CNAG_05725	Up	7	1.19468	0.00467671	0.0401624	1072	---	ketol-acid reductoisomerase, mitochondrial	ILV5	ketol-acid reductoisomerase	cellular amino acid biosynthetic process\oxidation-reduction process\branched-chain amino acid biosynthetic process	N	N	N	N	N	N
CNAG_04208	Up	9	1.04274	0.00473233	0.0704812	865	---	ataxin-3	---	---	---	N	N	N	N	N	N
CNAG_06659	Up	7	1.24456	0.00473233	0.0480079	1033	HEX1	hexosaminidase	---	---	carbohydrate metabolic process	N	N	N	N	N	N
CNAG_05131	Up	4	1.01429	0.00473323	0.0708552	861	---	hypothetical protein	HMO1	Hmo1p	---	N	N	N	N	N	N
CNAG_01238	Up	5	1.12787	0.00474246	0.0782233	771	---	arginine biosynthesis ArgJ, mitochondrial	ARG7	glutamate N-acetyltransferase	arginine biosynthetic process	N	N	N	N	N	N
CNAG_02351	Up	6	1.50305	0.00475774	0.0452993	1048	CHI4	hypothetical protein	---	---	carbohydrate metabolic process	N	N	N	N	N	N
CNAG_00456	Up	1	1.43926	0.00483186	0.0443538	1053	---	hypothetical protein	---	---	---	N	N	N	N	N	N
CNAG_03713	Up	2	1.33065	0.00486133	0.0286205	1101	---	efflux protein EncT, efflux protein EncT, variant	AMF1	Amf1p	transmembrane transport	N	N	N	N	N	N
CNAG_04875	Up	10	1.1493	0.00495773	0.0518628	1008	---	hypothetical protein	---	---	---	N	N	N	N	N	N
CNAG_00452	Up	1	2.64782	0.00497505	0.017726	1112	---	isovaleryl-CoA dehydrogenase	---	---	metabolic process\oxidation-reduction process	N	N	N	N	N	N
CNAG_01881	Up	11	1.0032	0.00497505	0.0716196	853	---	molecular chaperone GrpE	MGE1	Mge1p	protein folding	N	N	N	N	N	N
CNAG_02405	Up	6	1.23747	0.00499906	0.0420365	1064	---	hypothetical protein	---	---	---	N	N	N	N	N	N
CNAG_06355	Up	13	2.04197	0.00501631	0.0655359	911	---	hypothetical protein	---	---	---	N	N	N	N	N	N
CNAG_06112	Up	12	1.02303	0.00519924	0.0455781	1046	---	carbamoyl-phosphate synthase arginine-specific large chain	CPA2	carbamoyl-phosphate synthase (glutamine-hydrolyzing) CPA2	nitrogen compound metabolic process\metabolic process	N	N	N	N	N	Y
CNAG_03405	Up	8	1.0467	0.00520348	0.0458029	1043	---	hypothetical protein	---	---	---	N	N	N	N	N	N
CNAG_00848	Up	1	1.60943	0.00529914	0.064437	921	---	hypothetical protein, hypothetical protein, variant 1, hypothetical protein, variant 2	---	---	---	N	N	N	N	N	N
CNAG_02728	Up	3	1.20439	0.00539591	0.034229	1091	---	peroxin-13	PEX13	peroxin PEX13	protein import into peroxisome matrix, docking	N	N	N	N	N	N
CNAG_05465	Up	14	1.14804	0.00542468	0.0807754	741	GIB2	guanine nucleotide-binding protein subunit beta-like protein	ASC1	guanine nucleotide-binding protein subunit beta	---	N	N	N	N	N	N
CNAG_03385	Up	8	1.6691	0.0054334	0.0386223	1082	PCL103	g1/s-specific cyclin pcl1	PCL1	Pcl1p	regulation of cyclin-dependent protein serine/threonine kinase activity	N	N	N	N	N	N
CNAG_04183	Up	9	1.91543	0.00543774	0.0420316	1065	---	hypothetical protein	---	---	---	N	N	N	N	N	N
CNAG_00057	Up	1	1.69874	0.00547784	0.0713552	857	---	fructose-1,6-bisphosphatase I	FBP1	fructose 1,6-bisphosphate 1-phosphatase	carbohydrate metabolic process	N	N	N	N	N	N
CNAG_04086	Up	2	2.47865	0.00549717	0.0437493	1054	---	hypothetical protein	---	---	---	N	N	N	N	N	N
CNAG_05306	Up	4	1.0262	0.00554512	0.0503277	1017	---	hypothetical protein	PTC7	type 2C protein phosphatase PTC7	---	N	N	N	N	N	N
CNAG_05864	Up	7	1.12911	0.00554512	0.0695351	878	---	hypothetical protein	---	---	---	N	N	N	N	N	N
CNAG_06577	Up	7	1.15513	0.00581847	0.0597142	957	---	hypothetical protein	---	---	---	N	N	N	N	N	N
CNAG_05812	Up	7	1.03054	0.00594162	0.0410428	1070	---	potassium:hydrogen antiporter, potassium:hydrogen antiporter, variant	KHA1	Kha1p	transmembrane transport\cation transport	N	N	N	N	Y	N
CNAG_07403	Up	5	1.05959	0.00624461	0.0574627	975	PEX1	peroxin-1	PEX1	AAA family ATPase peroxin 1	peroxisome organization	N	N	N	N	N	N
CNAG_07350	Up	1	1.07816	0.00625253	0.0839743	682	---	hypothetical protein	---	---	---	N	N	N	N	N	N
CNAG_07030	Up	1	1.40763	0.00638025	0.0698498	871	---	hypothetical protein	---	---	---	N	N	N	N	N	N
CNAG_00054	Up	1	1.15443	0.00641198	0.0683095	889	---	hypothetical protein	---	---	---	N	N	N	N	N	N
CNAG_00909	Up	5	1.23928	0.006723	0.0513576	1013	---	phosphopantothenoylcysteine decarboxylase	SIS2	phosphopantothenoylcysteine decarboxylase complex subunit SIS2	---	N	N	N	N	N	N
CNAG_00123	Up	1	1.86612	0.00676589	0.0342481	1090	---	hypothetical protein	---	---	oxidation-reduction process	N	N	N	N	N	N
CNAG_02288	Up	6	2.10794	0.00676589	0.0313218	1095	---	solute carrier family 25 (mitochondrial citrate transporter), member 1	SFC1	Sfc1p	---	N	N	N	N	N	N
CNAG_04879	Up	10	1.09152	0.00676589	0.0882628	611	---	glycogen debranching enzyme	GDB1	bifunctional 4-alpha-glucanotransferase/amylo-alpha-1,6-glucosidase	glycogen catabolic process	N	N	N	N	N	N
CNAG_04893	Up	10	1.72659	0.00677503	0.0701678	869	---	hypothetical protein	---	---	---	N	N	N	N	N	N
CNAG_04993	Up	4	1.049	0.00677616	0.0591684	964	---	hypothetical protein	---	---	---	N	N	N	N	N	N
CNAG_06236	Up	12	1.13496	0.00678465	0.0306412	1097	---	RNA exonuclease NGL2	NGL2	RNA exonuclease	---	N	N	N	N	N	N
CNAG_00834	Up	1	1.56541	0.00683547	0.0858467	659	---	phosphatidylserine decarboxylase, phosphatidylserine decarboxylase, variant	PSD2	phosphatidylserine decarboxylase 2	phospholipid biosynthetic process	N	N	N	N	N	N
CNAG_02969	Up	3	1.06325	0.00686635	0.0839261	684	---	thioesterase, thioesterase, variant	---	---	---	N	N	N	N	N	N
CNAG_05095	Up	4	1.13542	0.0069747	0.0788047	763	---	pod-specific dehydrogenase SAC25	ENV9	Env9p	metabolic process	N	N	N	N	N	N
CNAG_01137	Up	5	1.91106	0.00697763	0.0244234	1105	---	aconitate hydratase, mitochondrial	ACO1	aconitate hydratase ACO1	tricarboxylic acid cycle\metabolic process	N	N	N	N	N	N
CNAG_03916	Up	2	1.3406	0.00713593	0.0912777	560	---	glucose-6-phosphate isomerase	PGI1	glucose-6-phosphate isomerase	gluconeogenesis\glycolytic process	N	N	N	N	N	N
CNAG_00537	Up	1	1.53052	0.00721884	0.0318981	1093	---	carnitine O-acetyltransferase	CAT2	carnitine O-acetyltransferase CAT2	---	N	N	N	N	N	N
CNAG_00932	Up	5	1.21942	0.00721884	0.0698388	872	---	hypothetical protein	---	---	---	N	N	N	N	N	N
CNAG_00457	Up	1	1.17093	0.00722741	0.0458717	1042	GLN1	glutamine synthetase, glutamine synthetase, variant	GLN1	glutamate--ammonia ligase	nitrogen compound metabolic process\glutamine biosynthetic process	N	N	N	N	N	N
CNAG_04634	Up	10	1.12221	0.00724923	0.0613972	946	---	hypothetical protein	---	---	---	N	N	N	N	N	Y
CNAG_02892	Up	3	1.24683	0.00730117	0.078525	767	---	phosphatidylinositol glycan, class B	GPI10	putative glycosylphosphatidylinositol-alpha 1,2 mannosyltransferase	---	N	N	N	N	N	N
CNAG_02117	Up	6	1.0749	0.00730942	0.0637409	926	---	NAD-binding Rossmann fold oxidoreductase	YMR315W	---	NADPH regeneration\metabolic process\oxidation-reduction process	N	N	N	N	N	N
CNAG_04807	Up	10	1.44922	0.00737709	0.0314147	1094	---	hypothetical protein	STB4	Stb4p	regulation of transcription, DNA-templated	Y	N	N	N	N	N
CNAG_03746	Up	2	1.48453	0.00748161	0.0516563	1010	---	hypothetical protein	---	---	---	N	N	N	N	N	N
CNAG_02047	Up	6	1.14426	0.00755366	0.0895021	596	---	hypothetical protein	---	---	---	N	N	N	N	N	N
CNAG_02438	Up	6	1.16569	0.00758072	0.073145	841	---	hypothetical protein, hypothetical protein, variant	---	---	---	N	N	N	N	N	N
CNAG_04999	Up	4	1.14092	0.00788216	0.0519315	1006	---	hypothetical protein	---	---	---	N	N	N	N	N	N
CNAG_06056	Up	12	1.32302	0.00802072	0.0504698	1016	---	hypothetical protein	PXP2	---	---	N	N	N	N	N	N
CNAG_07445	Up	5	1.05287	0.0081871	0.089511	595	---	transketolase	TKL1	transketolase TKL1	metabolic process	N	N	N	N	N	N
CNAG_06396	Up	13	1.53105	0.00847708	0.0648656	917	---	hypothetical protein	---	---	---	N	N	N	N	N	N
CNAG_07560	Up	3	1.10102	0.00864895	0.0605984	952	---	hypothetical protein	---	---	regulation of transcription, DNA-templated	N	N	Y	Y	N	N
CNAG_00832	Up	1	1.62076	0.00897763	0.0463531	1039	---	D-lactate dehydrogenase	GOR1	glyoxylate reductase	metabolic process\oxidation-reduction process	N	N	N	N	N	N
CNAG_06400	Up	13	1.06643	0.00912816	0.0728359	843	PMA1	plasma-membrane proton-efflux P-type ATPase	PMA2	H(+)-exporting P2-type ATPase PMA2	ATP biosynthetic process\obsolete ATP catabolic process\cation transport	N	N	N	N	N	N
CNAG_00164	Up	1	1.76798	0.00930068	0.0141741	1121	---	hypothetical protein	---	---	---	N	N	N	N	N	N
CNAG_06453	Up	13	1.33408	0.00963983	0.0584616	968	---	benzodiazapine receptor	---	---	---	N	N	N	N	N	N
CNAG_03595	Up	2	1.07102	0.00967181	0.0431291	1057	---	hypothetical protein	PHM7	Phm7p	---	N	N	N	N	N	N
CNAG_03783	Up	2	2.22284	0.00967255	0.0421271	1063	---	hypothetical protein	---	---	---	N	N	N	N	N	Y
CNAG_02168	Up	6	1.03286	0.009894	0.0518873	1007	---	glucoamylase	---	---	---	N	N	N	N	N	N
CNAG_06297	Down	13	-7.17549	4.96034e-40	0.136391	19	---	hypothetical protein	---	---	---	N	N	N	N	N	N
CNAG_06388	Down	13	-10.0128	2.64013e-30	0.138789	13	---	hypothetical protein	---	---	---	N	N	N	N	N	N
CNAG_06298	Down	13	-9.36803	4.16529e-26	0.141364	7	---	hypothetical protein	---	---	---	N	N	N	N	N	N
CNAG_01464	Down	11	-6.85313	7.71007e-26	0.122398	106	FHB1	nitric oxide dioxygenase	YHB1	Yhb1p	oxidation-reduction process	N	N	N	Y	N	Y
CNAG_06207	Down	12	-8.48266	1.13218e-21	0.135752	22	---	hypothetical protein	---	---	---	N	N	N	N	N	N
CNAG_00454	Down	1	-6.24331	9.61887e-19	0.137278	15	---	hypothetical protein	---	---	---	N	N	N	N	N	N
CNAG_04042	Down	2	-1.96077	2.62942e-13	0.133421	30	---	hypothetical protein	---	---	---	N	N	N	N	N	N
CNAG_03227	Down	8	-3.04956	7.30262e-13	0.105867	328	---	hypothetical protein	---	---	---	N	N	N	N	N	Y
CNAG_00544	Down	1	-2.4559	1.66788e-12	0.125005	81	---	hypothetical protein	---	---	---	N	N	N	N	N	N
CNAG_07736	Down	8	-2.23432	2.19748e-12	0.14259	6	---	glucan endo-1,3-alpha-glucosidase agn1	---	---	---	N	N	N	N	N	N
CNAG_01803	Down	11	-3.59752	5.34838e-11	0.102897	367	---	hypothetical protein	---	---	---	N	N	N	N	N	N
CNAG_06694	Down	7	-2.5079	1.03816e-10	0.113527	210	URO2	hydroxyisourate hydrolase	---	---	transport\purine nucleobase metabolic process	N	N	N	N	N	N
CNAG_04027	Down	2	-3.93653	1.69446e-10	0.0973317	452	---	hypothetical protein	---	---	---	N	N	N	N	N	N
CNAG_04846	Down	10	-2.4777	1.69446e-10	0.144818	3	---	membrane protein	YLR152C	---	transmembrane transport	N	N	N	N	N	N
CNAG_05158	Down	4	-2.3334	1.89461e-10	0.121541	111	---	hypothetical protein, hypothetical protein, variant	---	---	---	N	N	N	N	N	N
CNAG_07745	Down	8	-3.13431	2.46499e-10	0.0832616	699	MPD1	mannitol-1-phosphate dehydrogenase	ADH3	alcohol dehydrogenase ADH3	oxidation-reduction process	N	N	N	N	N	N
CNAG_05874	Down	7	-3.62222	9.35619e-10	0.0837831	688	---	hypothetical protein	---	---	---	N	N	N	N	N	N
CNAG_01856	Down	11	-1.73931	1.32323e-09	0.121557	109	---	hypothetical protein	---	---	---	N	N	N	N	N	N
CNAG_01345	Down	5	-2.63422	1.608e-09	0.140835	8	---	small subunit ribosomal protein S2	MRP4	mitochondrial 37S ribosomal protein MRP4	translation	N	N	N	N	N	N
CNAG_01736	Down	11	-2.29675	1.608e-09	0.124171	88	---	DASH complex subunit DAD4	---	---	attachment of spindle microtubules to kinetochore	N	N	N	N	N	N
CNAG_02791	Down	3	-1.78501	1.608e-09	0.118814	140	---	hypothetical protein	COX20	Cox20p	---	N	N	N	N	N	N
CNAG_06829	Down	5	-3.12541	1.83204e-09	0.130669	45	ERG1	squalene monooxygenase	ERG1	squalene monooxygenase	oxidation-reduction process	N	N	N	N	N	N
CNAG_02792	Down	3	-1.55979	1.84231e-09	0.10842	281	---	mitochondrial chaperone BCS1	BCS1	bifunctional AAA family ATPase chaperone/translocase BCS1	---	N	N	N	N	N	N
CNAG_03231	Down	8	-2.4813	2.23701e-09	0.132411	37	---	hypothetical protein, hypothetical protein, variant	---	---	---	N	N	N	N	N	N
CNAG_01601	Down	11	-2.4174	4.917e-09	0.114063	204	---	lipase	ATG15	triglyceride lipase ATG15	lipid metabolic process	N	N	N	N	N	N
CNAG_00572	Down	1	-1.37848	4.95482e-09	0.112041	235	---	DNA excision repair protein ERCC-2	RAD3	TFIIH/NER complex ATP-dependent 5'-3' DNA helicase subunit RAD3	nucleobase-containing compound metabolic process	N	N	N	N	N	Y
CNAG_03055	Down	3	-2.38871	7.39085e-09	0.136243	20	---	bud site selection protein 20	BUD20	Bud20p	---	N	N	N	N	N	N
CNAG_00162	Down	1	-4.66373	9.02452e-09	0.106428	319	AOX1	alternative oxidase, mitochondrial	---	---	oxidation-reduction process	N	N	N	N	N	N
CNAG_03766	Down	2	-1.81072	1.01908e-08	0.112524	227	---	ankyrin repeat-containing protein	YCR051W	---	biological_process	N	N	N	N	N	N
CNAG_00157	Down	1	-2.58311	1.30111e-08	0.126498	73	---	hypothetical protein	---	---	---	N	N	N	N	N	N
CNAG_04878	Down	10	-2.45417	1.30169e-08	0.0886845	609	---	hypothetical protein, hypothetical protein, variant	---	---	regulation of transcription, DNA-templated	Y	N	N	N	N	Y
CNAG_03904	Down	2	-2.86181	1.59842e-08	0.130109	48	---	26S protease regulatory subunit 6B	RPT3	proteasome regulatory particle base subunit RPT3	protein catabolic process	N	N	N	N	N	N
CNAG_02848	Down	3	-2.44752	1.78673e-08	0.11313	218	---	hypothetical protein	---	---	---	N	N	N	N	N	N
CNAG_04772	Down	10	-1.58448	1.98266e-08	0.117604	153	---	hypothetical protein	---	---	---	N	N	N	N	N	N
CNAG_00458	Down	1	-3.28776	4.41529e-08	0.140192	9	---	hypothetical protein, hypothetical protein, variant	---	---	---	N	N	N	N	N	N
CNAG_00161	Down	1	-4.74857	4.9108e-08	0.0838205	686	---	auxin-induced protein	YPR1	trifunctional aldehyde reductase/carbonyl reductase (NADPH)/glucose 1-dehydrogenase (NADP(+)) YPR1	---	N	N	N	N	N	N
CNAG_05265	Down	4	-4.31314	5.966e-08	0.130208	47	---	hypothetical protein	---	---	---	N	N	N	N	N	N
CNAG_02542	Down	6	-2.40055	6.10763e-08	0.0689054	883	---	fructosamine kinase	---	---	---	N	Y	N	N	N	N
CNAG_00191	Down	1	-2.33774	6.2303e-08	0.106027	326	---	etoposide-induced protein	---	---	---	N	N	N	N	N	N
CNAG_05193	Down	4	-1.80168	6.2303e-08	0.123065	99	---	endoplasmic reticulum-Golgi intermediate compartment protein 2	ERV41	Erv41p	---	N	N	N	N	N	N
CNAG_01529	Down	11	-1.75878	8.72276e-08	0.106871	312	---	solute carrier family 25 (mitochondrial phosphate transporter), member 23/24/25/41	YPR011C	---	transport\transmembrane transport\3'-phospho-5'-adenylyl sulfate transmembrane transport\5'-adenylyl sulfate transmembrane transport	N	N	N	N	N	N
CNAG_04794	Down	10	-2.8088	8.72276e-08	0.107712	299	---	spermine transporter	TPO3	spermine transporter	transmembrane transport	N	N	N	N	N	N
CNAG_03894	Down	2	-2.38126	9.72284e-08	0.117516	156	PDR802	hypothetical protein	HAP1	Hap1p	regulation of transcription, DNA-templated	Y	N	N	N	N	N
CNAG_05698	Down	7	-2.15341	1.14593e-07	0.124848	82	---	hypothetical protein	---	---	---	N	N	N	N	N	N
CNAG_03510	Down	8	-2.99017	1.19183e-07	0.134021	27	---	large subunit ribosomal protein L36e	RPL36B	ribosomal 60S subunit protein L36B	translation	N	N	N	N	N	N
CNAG_06032	Down	12	-2.32947	1.38784e-07	0.12656	71	---	ADP-ribosylation factor-like 2, ADP-ribosylation factor-like 2, variant	ARL1	Arf family GTPase ARL1	intracellular protein transport\small GTPase mediated signal transduction	N	N	N	N	N	N
CNAG_02107	Down	6	-1.65584	1.41326e-07	0.107643	301	---	hypothetical protein	TDA6	Tda6p	---	N	N	N	N	N	N
CNAG_03228	Down	8	-1.49912	1.49934e-07	0.0962261	476	---	universal stress protein	---	---	response to stress	N	N	N	N	N	N
CNAG_07822	Down	4	-2.32461	1.988e-07	0.111928	236	---	FMN adenylyltransferase	FAD1	FMN adenylyltransferase	metabolic process	N	N	N	N	N	N
CNAG_02986	Down	3	-2.82346	2.0622e-07	0.0809118	738	YSA1	ADP-ribose pyrophosphatase	YSA1	ADP-ribose diphosphatase	---	N	N	N	N	N	N
CNAG_07964	Down	2	-2.12217	2.0622e-07	0.125686	76	---	hypothetical protein	ULS1	translocase ULS1	---	N	N	N	N	N	N
CNAG_06296	Down	13	-4.14224	2.30004e-07	0.0967667	465	---	hypothetical protein, hypothetical protein, variant	---	---	---	N	N	N	N	N	N
CNAG_05317	Down	4	-2.26923	2.47208e-07	0.097187	456	---	phytanoyl-CoA dioxygenase	---	---	---	N	N	N	N	N	N
CNAG_00125	Down	1	-2.37284	2.55587e-07	0.0912592	561	CRG1	regulator of G-protein signaling	SST2	GTPase-activating protein SST2	termination of G-protein coupled receptor signaling pathway\intracellular signal transduction	N	N	N	N	N	N
CNAG_00453	Down	1	-2.50469	2.62406e-07	0.0983189	434	---	mitochondrial protein	RCF2	Rcf2p	---	N	N	N	N	N	N
CNAG_04980	Down	4	-1.87636	2.9632e-07	0.144149	4	---	U6 snRNA-associated Sm-like protein LSm1	LSM1	Lsm1p	---	N	N	N	N	N	N
CNAG_00929	Down	5	-1.31406	3.54258e-07	0.127967	62	---	hypothetical protein	---	---	---	N	N	N	N	N	N
CNAG_00697	Down	1	-1.60458	3.55561e-07	0.0939759	511	UGE1	UDP-glucose epimerase	GAL10	bifunctional UDP-glucose 4-epimerase/aldose 1-epimerase	galactose metabolic process	N	N	N	N	N	Y
CNAG_06346	Down	13	-4.27092	4.22622e-07	0.106176	324	BLP1	hypothetical protein	---	---	defense response to fungus\defense response to bacterium	N	N	N	N	N	Y
CNAG_03264	Down	8	-1.77462	4.32937e-07	0.12508	78	---	hypothetical protein	---	---	---	N	N	N	N	N	N
CNAG_02802	Down	3	-3.71545	4.76233e-07	0.109594	266	---	inositol/phosphatidylinositol kinase, inositol/phosphatidylinositol kinase, variant	ARG82	inositol polyphosphate multikinase	---	N	Y	N	N	N	N
CNAG_05873	Down	7	-2.29145	5.12678e-07	0.107405	304	---	hypothetical protein	---	---	---	N	N	N	N	N	N
CNAG_01493	Down	11	-3.18337	5.44774e-07	0.0751337	811	---	hypothetical protein, hypothetical protein, variant	---	---	---	N	N	N	N	N	N
CNAG_04735	Down	10	-2.47535	5.58247e-07	0.084537	675	MEP1	metalloproteinase	---	---	---	N	N	N	N	N	N
CNAG_04037	Down	2	-2.01798	5.95834e-07	0.124056	92	---	hypothetical protein	---	---	---	N	N	N	N	N	N
CNAG_00539	Down	1	-2.51053	7.01763e-07	0.088311	610	---	membrane transporter	TPO2	spermine transporter	transmembrane transport	N	N	N	N	N	N
CNAG_06463	Down	13	-3.07011	8.01213e-07	0.0793955	760	---	hypothetical protein, hypothetical protein, variant	---	---	---	N	N	N	N	N	N
CNAG_07731	Down	8	-2.6827	8.01213e-07	0.0925407	537	---	hypothetical protein	YER010C	---	3,4-dihydroxybenzoate catabolic process	N	N	N	N	N	N
CNAG_05192	Down	4	-2.23324	9.15889e-07	0.10648	316	---	hypothetical protein	---	---	---	N	N	N	N	N	N
CNAG_04781	Down	10	-2.49109	1.24383e-06	0.113306	214	---	hypothetical protein, hypothetical protein, variant 1, hypothetical protein, variant 2	---	---	---	N	N	N	N	N	N
CNAG_02865	Down	3	-2.9589	1.25961e-06	0.0558292	988	---	hypothetical protein, hypothetical protein, variant	---	---	---	N	N	N	N	N	N
CNAG_00414	Down	1	-1.70816	1.308e-06	0.114078	203	---	hypothetical protein	MAK32	Mak32p	---	N	N	N	N	N	N
CNAG_06623	Down	7	-2.97518	1.308e-06	0.0583046	970	---	inositol oxygenase	---	---	inositol catabolic process\oxidation-reduction process	N	N	N	N	N	N
CNAG_07594	Down	11	-1.70987	1.308e-06	0.0830285	704	---	hypothetical protein	---	---	---	N	N	N	N	N	N
CNAG_02307	Down	6	-1.3404	1.46597e-06	0.13481	24	---	L-serine ammonia-lyase	CHA1	L-serine/L-threonine ammonia-lyase CHA1	---	N	N	N	N	N	N
CNAG_00761	Down	1	-1.70091	1.52359e-06	0.129123	52	---	coiled-coil domain-containing protein 12	---	---	---	N	N	N	N	N	N
CNAG_01489	Down	11	-1.79617	1.62162e-06	0.0954222	488	CAS9	maltose O-acetyltransferase	YJL218W	---	metabolic process\biological_process	N	N	N	N	N	N
CNAG_02112	Down	6	-2.02035	1.78145e-06	0.112783	223	---	ubiquitin-conjugating enzyme E2 W	RAD6	E2 ubiquitin-conjugating protein RAD6	---	N	N	N	N	N	N
CNAG_04600	Down	10	-1.6272	1.98696e-06	0.0958315	482	---	DNA topoisomerase III	TOP3	DNA topoisomerase 3	DNA topological change	Y	N	N	N	N	N
CNAG_04417	Down	9	-4.533	2.67986e-06	0.0636291	929	---	alpha-ketoglutarate-dependent 2,4-dichlorophenoxyacetate dioxygenase	---	---	oxidation-reduction process	N	N	N	N	N	N
CNAG_04771	Down	10	-1.94274	2.74211e-06	0.0799574	750	---	rab family protein	VPS21	Rab family GTPase VPS21	intracellular protein transport\nucleocytoplasmic transport\signal transduction\small GTPase mediated signal transduction\obsolete GTP catabolic process\protein transport	N	N	N	N	N	N
CNAG_00067	Down	1	-1.47448	2.74273e-06	0.116014	176	SSS1	sec61 translocation complex protein	SSS1	translocon subunit SSS1	intracellular protein transport\protein targeting\protein transport	N	N	N	N	N	N
CNAG_04277	Down	9	-1.27857	3.00141e-06	0.107853	294	---	hypothetical protein	SYG1	Syg1p	---	N	N	N	N	N	N
CNAG_00727	Down	1	-1.50758	3.12258e-06	0.110584	253	---	mitochondrial protein with role in iron accumulation	MMT2	Mmt2p	transmembrane transport\cation transport	N	N	N	N	Y	N
CNAG_00609	Down	1	-1.51976	3.17579e-06	0.106451	318	---	hypothetical protein	YGL140C	---	malate transmembrane transport\biological_process	N	N	N	N	N	N
CNAG_05932	Down	7	-2.43603	3.34981e-06	0.0697522	875	---	peptidyl-prolyl cis-trans isomerase D	CPR6	peptidylprolyl isomerase CPR6	protein folding\protein peptidyl-prolyl isomerization	N	N	N	N	N	N
CNAG_02868	Down	3	-1.70567	3.45157e-06	0.103269	362	---	tryptophan 2,3-dioxygenase	BNA2	dioxygenase BNA2	---	N	N	N	N	N	N
CNAG_06835	Down	5	-2.57917	3.52068e-06	0.0611654	947	KRE61	putative beta-glucan synthase	KRE6	beta-glucan synthesis-associated protein KRE6	---	N	N	N	N	N	Y
CNAG_01791	Down	11	-1.41228	4.06725e-06	0.121548	110	---	ribosome production factor 1	RPF1	rRNA-binding ribosome biosynthesis protein RPF1	---	N	N	N	N	N	N
CNAG_02528	Down	6	-2.55286	4.37649e-06	0.0525183	1002	---	hypothetical protein, hypothetical protein, variant	---	---	---	N	N	N	N	N	N
CNAG_00126	Down	1	-2.8105	4.40461e-06	0.0758032	809	---	2-deoxy-D-gluconate 3-dehydrogenase	FOX2	bifunctional hydroxyacyl-CoA dehydrogenase/enoyl-CoA hydratase FOX2	metabolic process	N	N	N	N	N	N
CNAG_04013	Down	2	-1.46153	4.43583e-06	0.107854	293	---	potassium channel protein	TOK1	Tok1p	---	N	N	N	N	N	N
CNAG_05888	Down	7	-1.74793	4.58093e-06	0.0999308	417	---	hypothetical protein	---	---	---	N	N	N	N	N	N
CNAG_04300	Down	9	-1.66846	4.6376e-06	0.12808	59	---	hypothetical protein	---	---	---	N	N	N	N	N	N
CNAG_01034	Down	5	-2.00356	5.40008e-06	0.0930529	530	---	hypothetical protein	---	---	---	N	N	N	N	N	N
CNAG_02067	Down	6	-1.8668	5.42126e-06	0.119098	135	---	vacuolar protein	GDT1	putative ribosome biosynthesis protein GDT1	---	N	N	N	N	N	N
CNAG_04979	Down	4	-1.64946	6.55178e-06	0.139222	12	---	hypothetical protein	---	---	---	N	N	N	N	N	N
CNAG_03883	Down	2	-2.47709	6.55735e-06	0.083992	681	---	hypothetical protein, hypothetical protein, variant	---	---	---	N	N	N	N	N	N
CNAG_00443	Down	1	-1.53109	6.94703e-06	0.098591	432	---	hypothetical protein	YCR023C	---	transmembrane transport	N	N	N	N	N	N
CNAG_01681	Down	11	-2.63186	6.98042e-06	0.114367	198	FCY2	cytosine permease	FCY21	purine-cytosine permease	nucleobase transport	N	N	N	N	N	N
CNAG_06407	Down	13	-1.65714	6.98042e-06	0.12301	100	---	cytochrome c oxidase subunit 7c	---	---	---	N	N	N	N	N	N
CNAG_05177	Down	4	-2.02296	7.25445e-06	0.100395	410	---	DNA polymerase kappa subunit	REV1	deoxycytidyl transferase	DNA repair	N	N	N	N	N	Y
CNAG_07930	Down	13	-2.19158	9.95515e-06	0.104313	346	---	hypothetical protein	---	---	---	N	N	N	N	N	N
CNAG_02475	Down	6	-2.74803	1.0696e-05	0.0493925	1022	---	flavin-containing monooxygenase	---	---	---	N	N	N	N	N	N
CNAG_07845	Down	10	-1.97205	1.13919e-05	0.079511	757	---	hypothetical protein, hypothetical protein, variant 1, hypothetical protein, variant 2	---	---	---	N	N	N	N	N	N
CNAG_06404	Down	13	-2.8237	1.50709e-05	0.112912	220	---	hypothetical protein	---	---	---	N	N	N	N	N	N
CNAG_00330	Down	1	-1.09056	1.59903e-05	0.12241	105	---	transcription factor TFIIIB component b''	---	---	---	N	N	N	N	N	N
CNAG_06034	Down	12	-1.85492	1.60986e-05	0.0905447	575	---	allantoin permease	DAL4	allantoin permease	nucleobase transport	N	N	N	N	N	N
CNAG_01680	Down	11	-4.13652	1.63043e-05	0.116795	167	---	3-methylcrotonyl-CoA carboxylase alpha subunit	DUR1,2	---	metabolic process	N	N	N	N	N	N
CNAG_06449	Down	13	-2.30942	1.64106e-05	0.086882	640	---	hypothetical protein, hypothetical protein, variant 1, hypothetical protein, variant 2	---	---	---	N	N	N	N	N	N
CNAG_03868	Down	2	-1.42472	1.65951e-05	0.115421	186	---	hypothetical protein	---	---	---	N	N	N	N	N	N
CNAG_01953	Down	11	-2.647	1.81684e-05	0.0986274	431	---	hypothetical protein	---	---	transmembrane transport	N	N	N	N	N	N
CNAG_02984	Down	3	-1.91216	1.81992e-05	0.103413	359	---	sarcosine oxidase	---	---	oxidation-reduction process	N	N	N	N	N	N
CNAG_03661	Down	2	-2.69248	1.98461e-05	0.125283	77	---	hypothetical protein, hypothetical protein, variant	---	---	transport\ER to Golgi vesicle-mediated transport	N	N	N	N	N	N
CNAG_04295	Down	9	-1.42598	2.10788e-05	0.0972567	454	---	hypothetical protein	---	---	---	N	N	N	N	N	N
CNAG_03327	Down	8	-2.59889	2.22496e-05	0.0485481	1028	---	hypothetical protein	---	---	---	N	N	N	N	N	N
CNAG_04307	Down	9	-2.06182	3.12114e-05	0.0596473	959	URO1	urate oxidase	---	---	---	N	N	N	N	N	N
CNAG_03262	Down	8	-1.12597	3.32186e-05	0.103446	357	---	myo-inositol-1(or 4)-monophosphatase	INM2	inositol monophosphate 1-phosphatase INM2	phosphatidylinositol phosphorylation	N	N	N	N	N	N
CNAG_06239	Down	12	-1.46063	3.37537e-05	0.0924343	540	---	hypothetical protein	---	---	---	N	N	N	N	N	N
CNAG_03387	Down	8	-1.756	3.39281e-05	0.0714867	854	---	hypothetical protein	---	---	---	N	N	N	N	N	N
CNAG_07645	Down	6	-1.36984	3.50842e-05	0.101447	385	---	hypothetical protein	ATG12	Atg12p	autophagosome assembly	N	N	N	N	N	N
CNAG_06333	Down	13	-1.47999	3.55956e-05	0.0483298	1029	---	replication factor C subunit 3/5, replication factor C subunit 3/5, variant	RFC3	replication factor C subunit 3	DNA replication	N	N	N	N	N	N
CNAG_01752	Down	11	-1.29877	3.58795e-05	0.0835163	691	---	solute carrier family 25 (mitochondrial 2-oxodicarboxylate transporter), member 21	ODC2	mitochondrial 2-oxodicarboxylate carrier	---	N	N	N	N	N	N
CNAG_06349	Down	13	-1.48911	3.60786e-05	0.100154	414	---	hypothetical protein	---	---	---	N	N	N	N	N	N
CNAG_02302	Down	6	-1.90164	3.68039e-05	0.0844587	676	---	hypothetical protein, hypothetical protein, variant	---	---	---	N	N	N	N	N	N
CNAG_04646	Down	10	-1.45677	3.75503e-05	0.101118	396	---	hypothetical protein	---	---	tRNA splicing, via endonucleolytic cleavage and ligation	N	N	N	N	N	N
CNAG_04334	Down	9	-3.49111	3.86205e-05	0.129874	49	---	hypothetical protein	MRPS18	mitochondrial 37S ribosomal protein YmS18	---	N	N	N	N	N	N
CNAG_02062	Down	6	-1.24482	3.90444e-05	0.0845427	674	---	glycoside hydrolase family 2	---	---	carbohydrate metabolic process	N	N	N	N	N	N
CNAG_03007	Down	3	-3.10291	3.90444e-05	0.0774569	783	---	hypothetical protein	---	---	---	N	N	N	N	N	N
CNAG_00076	Down	1	-1.781	3.94724e-05	0.0861565	653	---	A/G-specific adenine glycosylase	---	---	base-excision repair\DNA repair	N	N	N	N	N	Y
CNAG_06832	Down	5	-2.00082	3.9999e-05	0.0976825	446	KRE62	putative beta-glucan synthase	KRE6	beta-glucan synthesis-associated protein KRE6	---	N	N	N	N	N	N
CNAG_00377	Down	1	-1.28733	4.07368e-05	0.117107	161	---	DNA topoisomerase II, DNA topoisomerase II, variant	TOP2	DNA topoisomerase 2	DNA topological change	N	N	N	N	N	N
CNAG_04736	Down	10	-2.17817	4.07368e-05	0.0914375	554	---	hypothetical protein	---	---	---	N	N	N	N	N	N
CNAG_04463	Down	9	-1.55421	4.15182e-05	0.11634	174	---	hypothetical protein	---	---	regulation of transcription from RNA polymerase II promoter	N	N	N	N	N	N
CNAG_03115	Down	8	-1.08192	4.48728e-05	0.120277	123	---	hypothetical protein	UPC2	Upc2p	regulation of transcription, DNA-templated	Y	N	N	N	N	Y
CNAG_00311	Down	1	-2.45786	4.60558e-05	0.106712	314	---	3-hydroxyisobutyryl-CoA hydrolase	EHD3	Ehd3p	metabolic process	N	N	N	N	N	N
CNAG_01792	Down	11	-1.046	4.63077e-05	0.120032	125	---	ATP-dependent DNA helicase PIF1, ATP-dependent DNA helicase PIF1, variant	RRM3	Rrm3p	DNA repair\telomere maintenance	N	N	N	N	N	Y
CNAG_01231	Down	5	-2.20311	4.92384e-05	0.0924142	541	---	agmatinase	CAR1	arginase	---	N	N	N	N	N	N
CNAG_05104	Down	4	-1.94276	5.02189e-05	0.0954117	489	---	CAMK protein kinase, CAMK protein kinase, variant	FRK1	protein kinase FRK1	protein phosphorylation	N	Y	N	N	N	N
CNAG_03438	Down	8	-2.0178	5.61442e-05	0.0655785	910	HXT1	hexose transporter	HXT2	hexose transporter HXT2	transmembrane transport	N	N	N	N	N	N
CNAG_06758	Down	2	-2.25068	6.02915e-05	0.107377	305	---	efflux protein	AMF1	Amf1p	transmembrane transport	N	N	N	N	N	N
CNAG_06331	Down	13	-2.37488	6.24457e-05	0.11222	233	---	hypothetical protein	ASG1	Asg1p	regulation of transcription, DNA-templated\transcription, DNA-templated	N	N	N	N	N	N
CNAG_00357	Down	1	-1.25061	7.28465e-05	0.0891759	601	---	ribonuclease HI, ribonuclease HI, variant	RNH1	RNA-DNA hybrid ribonuclease	---	N	N	N	N	N	N
CNAG_04372	Down	9	-1.33624	7.51763e-05	0.127227	66	---	DNA-directed RNA polymerase I, II, and III subunit RPABC2	RPO26	DNA-directed RNA polymerase core subunit RPO26	transcription, DNA-templated	N	N	N	N	N	N
CNAG_06115	Down	12	-1.76857	7.52694e-05	0.0842419	677	---	acid phosphatase	---	---	---	N	N	N	N	N	N
CNAG_03951	Down	2	-1.86422	7.61328e-05	0.0965539	471	---	hypothetical protein	---	---	---	N	N	N	N	N	N
CNAG_03176	Down	8	-2.18349	7.79997e-05	0.0970126	461	---	endoplasmic oxidoreductin 1	ERO1	ER oxidoreductin	oxidation-reduction process	N	N	N	N	N	N
CNAG_04820	Down	10	-1.95034	7.96496e-05	0.103509	355	---	hypothetical protein	YDJ1	type I HSP40 co-chaperone YDJ1	---	N	N	N	N	N	N
CNAG_00007	Down	1	-1.38131	8.33584e-05	0.107159	308	---	methionine-tRNA ligase	MSM1	methionine--tRNA ligase MSM1	tRNA aminoacylation for protein translation\methionyl-tRNA aminoacylation	N	N	N	N	N	N
CNAG_06092	Down	12	-1.93152	8.47856e-05	0.0488615	1025	CLN1	cyclin 1	CLB3	B-type cyclin CLB3	---	N	N	N	N	N	N
CNAG_02162	Down	6	-1.65882	8.61998e-05	0.11957	131	---	U3 small nucleolar RNA-associated protein 24	FCF1	rRNA-processing protein FCF1	---	N	N	N	N	N	N
CNAG_01229	Down	5	-3.47147	8.8761e-05	0.0897153	592	---	L-mandelate dehydrogenase	CYB2	Cyb2p	oxidation-reduction process	N	N	N	N	N	N
CNAG_02598	Down	3	-2.09785	9.10477e-05	0.0784097	769	CHI21	endochitinase	CTS2	putative chitinase	chitin catabolic process\carbohydrate metabolic process	N	N	N	N	N	N
CNAG_02190	Down	6	-2.28357	9.65539e-05	0.124072	91	---	hypothetical protein	CMC2	Cmc2p	---	N	N	N	N	N	N
CNAG_05345	Down	14	-2.58082	0.000101269	0.0809429	737	---	amino acid transporter	AGP2	Agp2p	transport\transmembrane transport\amino acid transmembrane transport	N	N	N	N	N	N
CNAG_07330	Down	1	-1.6921	0.000104297	0.120162	124	---	hypothetical protein	---	---	---	N	N	N	N	N	N
CNAG_01351	Down	5	-1.39069	0.000106564	0.0899629	585	---	hypothetical protein	YBR242W	---	biological_process	N	N	N	N	N	N
CNAG_04331	Down	9	-3.10416	0.000106564	0.0649571	916	---	hypothetical protein	---	---	---	N	N	N	N	N	N
CNAG_04727	Down	10	-1.61545	0.000109253	0.0950569	495	---	hypothetical protein	---	---	---	N	N	N	N	N	N
CNAG_01065	Down	5	-1.5336	0.000112783	0.103392	360	---	hypothetical protein, hypothetical protein, variant	---	---	---	N	N	N	N	N	N
CNAG_06657	Down	7	-1.28459	0.000113951	0.0762395	799	---	hypothetical protein	---	---	---	N	N	N	N	N	N
CNAG_00407	Down	1	-1.59127	0.000114618	0.068365	888	---	glyoxal oxidase	---	---	---	N	N	N	N	N	Y
CNAG_03558	Down	8	-1.47447	0.000114964	0.119763	129	---	hypothetical protein	---	---	---	N	N	N	N	N	N
CNAG_04608	Down	10	-1.70114	0.00012327	0.0902747	583	---	signal peptidase I	SEC11	signal peptidase complex catalytic subunit SEC11	signal peptide processing	N	N	N	N	N	N
CNAG_06777	Down	2	-1.98176	0.000125928	0.071035	860	---	fructosyl amino acid oxidase	---	---	oxidation-reduction process	N	N	N	N	N	N
CNAG_05189	Down	4	-2.00816	0.000134158	0.0994504	421	---	hypothetical protein	---	---	---	N	N	N	N	N	N
CNAG_01687	Down	11	-1.32391	0.000143073	0.0969022	463	---	Atypical/RIO/RIO2 protein kinase	RIO2	protein kinase RIO2	protein phosphorylation	N	Y	N	N	N	N
CNAG_05319	Down	4	-1.54054	0.000145602	0.0660792	905	---	hypothetical protein	---	---	---	N	N	N	N	N	N
CNAG_06122	Down	12	-1.469	0.000146007	0.108086	288	---	glycerol-1-phosphatase	DOG1	2-deoxyglucose-6-phosphatase	metabolic process	N	N	N	N	N	N
CNAG_06686	Down	7	-1.05186	0.000146007	0.111433	245	---	hypothetical protein	---	---	---	N	N	N	N	N	N
CNAG_05266	Down	4	-2.28134	0.000147788	0.111576	243	---	membrane protein, membrane protein, variant	ADY2	Ady2p	---	N	N	N	N	N	N
CNAG_06451	Down	13	-1.63478	0.000147931	0.0788207	762	---	hypothetical protein, hypothetical protein, variant	---	---	---	N	N	N	N	N	N
CNAG_07864	Down	10	-1.48027	0.000153237	0.102868	368	---	U3 small nucleolar ribonucleoprotein IMP3	IMP3	snoRNA-binding rRNA-processing protein IMP3	---	N	N	N	N	N	N
CNAG_00487	Down	1	-1.81979	0.000156097	0.0821322	718	---	hypothetical protein	---	---	---	N	N	N	N	N	N
CNAG_04863	Down	10	-1.72573	0.000156097	0.0819758	721	VPS25	escrt-II complex subunit	VPS25	ESCRT-II subunit protein VPS25	---	N	N	N	N	N	N
CNAG_02777	Down	3	-2.43835	0.000157541	0.11841	146	PHO84	phosphate:H symporter, phosphate:H symporter, variant	PHO84	phosphate transporter PHO84	phosphate ion transport\transmembrane transport	N	N	N	N	Y	N
CNAG_04596	Down	10	-1.48209	0.000157541	0.100249	412	---	prolyl endopeptidase, prolyl endopeptidase, variant	---	---	proteolysis	N	N	N	N	N	N
CNAG_05519	Down	14	-1.28085	0.000158484	0.0942071	507	---	hypothetical protein	---	---	---	N	N	N	N	N	N
CNAG_00249	Down	1	-1.02889	0.000160607	0.0453639	1047	---	hypothetical protein	---	---	---	N	N	N	N	N	N
CNAG_00708	Down	1	-1.18082	0.00016332	0.0995185	420	---	pre-mRNA-splicing factor SLT11	ECM2	Ecm2p	---	N	N	N	N	N	N
CNAG_00964	Down	5	-1.72821	0.00016332	0.0804507	743	---	hypothetical protein	---	---	---	N	N	N	N	N	N
CNAG_02291	Down	6	-2.17357	0.00016332	0.116789	168	---	DASH complex subunit DAM1	---	---	attachment of spindle microtubules to kinetochore	N	N	N	N	N	N
CNAG_06554	Down	7	-1.52471	0.00016332	0.0645313	920	---	FAD dependent oxidoreductase	---	---	oxidation-reduction process	N	N	N	N	N	N
CNAG_06663	Down	7	-1.57546	0.000165868	0.076076	802	---	ubiquinol-cytochrome c reductase subunit 6	QCR6	ubiquinol--cytochrome-c reductase subunit 6	---	N	N	N	N	N	N
CNAG_05264	Down	4	-1.78242	0.000167624	0.07633	796	---	alpha-amylase AmyA, alpha-amylase AmyA, variant	IMA5	oligo-1,6-glucosidase IMA5	carbohydrate metabolic process\carbohydrate catabolic process	N	N	N	N	N	N
CNAG_00903	Down	5	-1.78585	0.000172842	0.0894444	598	---	hypothetical protein, hypothetical protein, variant 1, hypothetical protein, variant 2	---	---	---	N	N	N	N	N	N
CNAG_02790	Down	3	-1.50307	0.000176291	0.0830491	703	---	galactinol synthase	---	---	---	N	N	N	N	N	N
CNAG_05673	Down	7	-1.21028	0.000178114	0.0923754	542	---	GPI inositol-deacylase, GPI inositol-deacylase, variant	BST1	Bst1p	intracellular protein transport\GPI anchor metabolic process	N	N	N	N	N	N
CNAG_00029	Down	1	-2.11769	0.00017976	0.0646466	919	---	D-3-phosphoglycerate dehydrogenase	SER33	phosphoglycerate dehydrogenase SER33	metabolic process\oxidation-reduction process	N	N	N	N	N	N
CNAG_00165	Down	1	-2.79113	0.000186316	0.0818249	726	---	methylthioadenosine phosphorylase	MEU1	S-methyl-5-thioadenosine phosphorylase	nucleoside metabolic process	N	N	N	N	N	N
CNAG_06693	Down	7	-1.33348	0.000187028	0.0957291	484	---	hypothetical protein	---	---	---	N	N	N	N	N	N
CNAG_00919	Down	5	-2.06064	0.000202521	0.0835099	692	---	carboxypeptidase D	KEX1	serine-type carboxypeptidase	proteolysis	N	N	N	N	N	N
CNAG_05497	Down	14	-1.4057	0.000204888	0.0903227	580	---	dihydroxy-acid dehydratase	ILV3	dihydroxy-acid dehydratase ILV3	metabolic process\branched-chain amino acid biosynthetic process	N	N	N	N	N	N
CNAG_06383	Down	13	-1.96828	0.000214704	0.102326	374	---	cytoplasmic protein	IRC21	Irc21p	---	N	N	N	N	N	N
CNAG_05287	Down	4	-1.78457	0.00021882	0.0869574	637	---	hypothetical protein	PET191	Pet191p	---	N	N	N	N	N	N
CNAG_03885	Down	2	-1.40054	0.000219562	0.0903833	578	---	cytoplasmic protein	JLP2	Jlp2p	---	N	N	N	N	N	N
CNAG_07076	Down	2	-1.73116	0.000224091	0.0494079	1021	---	hypothetical protein	---	---	---	N	N	N	N	N	N
CNAG_01772	Down	11	-1.62246	0.000226745	0.0736408	832	---	hypothetical protein	---	---	oxidation-reduction process	N	N	N	N	N	N
CNAG_02340	Down	6	-1.03831	0.000226745	0.0889633	606	---	hypothetical protein	---	---	---	N	N	N	N	N	N
CNAG_04155	Down	9	-1.52367	0.000226745	0.113149	217	---	small nuclear ribonucleoprotein E	SME1	mRNA splicing protein SME1	---	N	N	N	N	N	N
CNAG_04311	Down	9	-1.15353	0.000226745	0.0913827	556	---	charged multivesicular body protein 7	---	---	protein transport	N	N	N	N	N	N
CNAG_05304	Down	4	-2.20448	0.000226745	0.11176	240	---	hypothetical protein, hypothetical protein, variant 1, hypothetical protein, variant 2	---	---	---	N	N	N	N	N	N
CNAG_05545	Down	14	-1.838	0.000226745	0.109358	268	---	bis(5'-adenosyl)-triphosphatase	HNT2	bis(5'-adenosyl)-triphosphatase	---	N	N	N	N	N	N
CNAG_07972	Down	3	-1.37445	0.000226745	0.0794688	758	---	hypothetical protein	---	---	---	N	N	N	N	N	N
CNAG_00257	Down	1	-1.14178	0.000226873	0.109945	259	---	kinesin family member 21A, kinesin family member 21A, variant	KIP3	tubulin-dependent ATPase KIP3	microtubule-based movement	N	N	N	N	N	N
CNAG_01812	Down	11	-1.47221	0.000232118	0.101665	381	---	large subunit ribosomal protein L24e	RLP24	ATPase-activating ribosome biosynthesis protein	---	N	N	N	N	N	N
CNAG_01963	Down	11	-1.71962	0.00023746	0.104119	347	---	CMP/dCMP deaminase zinc-binding protein	---	---	---	N	N	N	N	N	N
CNAG_02691	Down	3	-2.70659	0.000246285	0.0291975	1099	---	hypothetical protein	---	---	---	N	N	N	N	N	N
CNAG_00573	Down	1	-1.49715	0.000246748	0.0743007	824	---	NADH dehydrogenase (ubiquinone) 1 alpha subcomplex 6	---	---	---	N	N	N	N	N	N
CNAG_00019	Down	1	-1.60722	0.00025131	0.0841601	679	---	mitochondrial import inner membrane translocase subunit TIM9	TIM9	protein transporter TIM9	---	N	N	N	N	N	N
CNAG_04154	Down	9	-2.47517	0.00025131	0.0518326	1009	---	hypothetical protein	---	---	---	N	N	N	N	N	N
CNAG_06786	Down	2	-1.28333	0.000256029	0.0758911	806	---	hypothetical protein	---	---	---	N	N	N	N	N	N
CNAG_06073	Down	12	-1.30013	0.000277236	0.0932546	525	---	hypothetical protein, hypothetical protein, variant	---	---	---	N	N	N	N	N	N
CNAG_06445	Down	13	-1.15088	0.000278657	0.0818177	727	---	CMGC/CDK/CDK7 protein kinase	KIN28	TFIIH complex serine/threonine-protein kinase subunit KIN28	protein phosphorylation	N	Y	N	N	N	N
CNAG_00993	Down	5	-1.0487	0.000280772	0.0877618	618	---	ubiquinone biosynthesis monooxygenase Coq7	CAT5	putative monooxygenase CAT5	ubiquinone biosynthetic process\oxidation-reduction process	N	N	N	N	N	N
CNAG_02058	Down	6	-2.87739	0.000287178	0.0899387	586	---	hypothetical protein	---	---	---	N	N	N	N	N	N
CNAG_05537	Down	14	-1.76581	0.000291716	0.0948368	499	---	DNA repair protein Rad18	RAD18	E3 ubiquitin-protein ligase RAD18	---	N	N	N	N	N	Y
CNAG_03698	Down	2	-1.31179	0.000298141	0.106676	315	---	E3 ubiquitin-protein ligase UBR7	---	---	---	N	N	N	N	N	N
CNAG_01794	Down	11	-3.19814	0.000302681	0.0155494	1120	---	2-hydroxyacid dehydrogenase	GOR1	glyoxylate reductase	metabolic process\oxidation-reduction process	N	N	N	N	N	N
CNAG_07448	Down	5	-2.54004	0.000302736	0.0976187	448	DUR3	urea transporter	DUR3	Dur3p	transport\transmembrane transport	N	N	N	N	N	N
CNAG_06324	Down	13	-2.02843	0.000310794	0.0482017	1030	---	zinc finger protein	---	---	---	N	N	N	N	N	N
CNAG_07608	Down	11	-1.41268	0.000327263	0.0746994	819	---	hypothetical protein	---	---	---	N	N	N	N	N	N
CNAG_05839	Down	7	-1.69228	0.000337354	0.122679	104	---	cytochrome c oxidase subunit 6b, cytochrome c oxidase subunit 6b, variant	COX12	cytochrome c oxidase subunit VIb	---	N	N	N	N	N	N
CNAG_05651	Down	14	-2.53003	0.000337742	0.124104	89	---	hypothetical protein	---	---	---	N	N	N	N	N	N
CNAG_04712	Down	10	-1.53138	0.000343965	0.116705	171	---	solute carrier family 25 (mitochondrial dicarboxylate transporter), member 10	DIC1	Dic1p	---	N	N	N	N	N	N
CNAG_01853	Down	11	-1.51957	0.000359979	0.0991295	425	---	splicing factor 3B subunit 5	---	---	---	N	N	N	N	N	N
CNAG_01080	Down	5	-1.61278	0.000372479	0.0681151	893	---	glycolate oxidase	CYB2	Cyb2p	oxidation-reduction process	N	N	N	N	N	N
CNAG_03952	Down	2	-1.23744	0.000374466	0.096097	479	---	hypothetical protein	TVP15	Tvp15p	---	N	N	N	N	N	N
CNAG_01914	Down	11	-1.39317	0.000389222	0.0516109	1012	---	mitochondrial protein	COQ11	ubiquinone biosynthesis protein COQ11	---	N	N	N	N	N	N
CNAG_06844	Down	5	-1.97731	0.000389222	0.114439	195	---	hypothetical protein	---	---	---	N	N	N	N	N	N
CNAG_07943	Down	13	-1.73945	0.000396432	0.0913227	558	---	hypothetical protein	---	---	---	N	N	N	N	N	N
CNAG_07523	Down	3	-2.00609	0.000405752	0.111911	237	---	hypothetical protein	---	---	---	N	N	N	N	N	N
CNAG_06126	Down	12	-1.42825	0.000407421	0.102219	376	---	Pin2-interacting protein X1	PXR1	telomerase inhibitor	---	N	N	N	N	N	N
CNAG_03830	Down	2	-2.14226	0.000407655	0.0581916	971	---	hypothetical protein, hypothetical protein, variant 1, hypothetical protein, variant 2	---	---	---	N	N	N	N	N	N
CNAG_03383	Down	8	-1.18912	0.000408145	0.0794033	759	---	hypothetical protein	---	---	---	N	N	N	N	N	N
CNAG_02235	Down	6	-2.11999	0.000415316	0.0381566	1084	---	hypothetical protein	---	---	---	N	N	N	N	N	N
CNAG_02990	Down	3	-1.33495	0.00041874	0.104077	348	---	nuclear protein	TMC1	Tmc1p	---	N	N	N	N	N	N
CNAG_05664	Down	14	-1.19529	0.000430391	0.0869632	635	---	branched-chain-amino-acid transaminase	BAT1	branched-chain-amino-acid transaminase BAT1	metabolic process\branched-chain amino acid metabolic process	N	N	N	N	N	N
CNAG_03363	Down	8	-1.52304	0.000443961	0.073182	840	---	hypothetical protein	UPS1	Ups1p	---	N	N	N	N	N	N
CNAG_01356	Down	5	-1.26389	0.000444512	0.0730098	842	---	hypothetical protein	---	---	---	N	N	N	N	N	N
CNAG_03132	Down	8	-1.95592	0.000448077	0.0717735	850	---	hypothetical protein	---	---	regulation of transcription, DNA-templated	Y	N	N	N	N	N
CNAG_03828	Down	2	-1.90116	0.000452083	0.0909704	564	---	aromatic amino acid aminotransferase I	ARO8	bifunctional 2-aminoadipate transaminase/aromatic-amino-acid:2-oxoglutarate transaminase	biosynthetic process	N	N	N	N	N	N
CNAG_05188	Down	4	-3.57702	0.000452083	0.0824228	713	---	hypothetical protein, hypothetical protein, variant	---	---	---	N	N	N	N	N	N
CNAG_07997	Down	9	-1.89879	0.000458683	0.0775698	780	---	hypothetical protein	---	---	---	N	N	N	N	N	N
CNAG_04047	Down	2	-1.11385	0.000477487	0.0859984	656	---	hypothetical protein, hypothetical protein, variant	---	---	nucleobase-containing compound metabolic process	N	N	N	N	N	N
CNAG_04333	Down	9	-1.45786	0.000479986	0.0598282	956	---	hypothetical protein	---	---	---	N	N	N	N	N	N
CNAG_00336	Down	1	-1.12224	0.000480688	0.0830219	705	---	hypothetical protein	---	---	---	N	N	N	N	N	N
CNAG_01318	Down	5	-1.01989	0.000480707	0.0911941	562	---	sodium/hydrogen exchanger 3	NHX1	bifunctional K:H/Na:H antiporter NHX1	transmembrane transport\regulation of pH\cation transport\sodium ion transport	N	N	N	N	Y	N
CNAG_00536	Down	1	-1.23536	0.000484742	0.10478	340	---	hypothetical protein, hypothetical protein, variant	---	---	---	N	N	N	N	N	N
CNAG_03455	Down	8	-1.9993	0.000544962	0.0740074	827	---	hypothetical protein, hypothetical protein, variant	---	---	---	N	N	N	N	N	N
CNAG_04240	Down	9	-2.00725	0.00056395	0.11587	179	---	hypothetical protein	---	---	---	N	N	N	N	N	N
CNAG_05633	Down	14	-1.04517	0.000584845	0.0900317	584	---	ubiquinol-cytochrome c reductase subunit 9	QCR9	ubiquinol--cytochrome-c reductase subunit 9	mitochondrial electron transport, ubiquinol to cytochrome c	N	N	N	N	N	N
CNAG_03518	Down	8	-1.86343	0.000587113	0.0417999	1067	---	phenylacrylic acid decarboxylase	PAD1	phenylacrylic acid decarboxylase PAD1	---	N	N	N	N	N	N
CNAG_00529	Down	1	-1.32681	0.000635979	0.0946737	501	---	sulfite transporter	SSU1	Ssu1p	transmembrane transport	N	N	N	N	N	N
CNAG_04650	Down	10	-1.15015	0.000643265	0.0958639	481	---	actin-like protein ARP6	ARP6	Arp6p	---	N	N	N	N	N	N
CNAG_03359	Down	8	-1.38953	0.000657877	0.111808	238	---	cytochrome c oxidase subunit 7	COX9	cytochrome c oxidase subunit VIIa	respiratory electron transport chain\oxidation-reduction process	N	N	N	N	Y	N
CNAG_00262	Down	1	-1.75326	0.000667342	0.0910209	563	---	hypothetical protein, hypothetical protein, variant	---	---	---	N	N	N	N	N	N
CNAG_00080	Down	1	-1.90632	0.000692647	0.10483	339	---	hypothetical protein	---	---	---	N	N	N	N	N	N
CNAG_00987	Down	5	-1.41749	0.000694591	0.107512	302	---	prefoldin subunit	PAC10	tubulin-binding prefolding complex subunit PAC10	protein folding	N	N	N	N	N	N
CNAG_04801	Down	10	-1.20837	0.0006985	0.0954476	487	---	hypothetical protein	---	---	---	N	N	N	N	N	N
CNAG_01565	Down	11	-1.70974	0.000699264	0.113948	206	---	biotin-[acetyl-CoA-carboxylase] ligase	BPL1	biotin--[acetyl-CoA-carboxylase] ligase BPL1	cellular protein modification process	N	N	N	N	N	N
CNAG_02428	Down	6	-2.1549	0.000703998	0.118867	138	---	GC-rich sequence DNA-binding factor	---	---	spliceosomal complex disassembly	N	N	N	N	N	N
CNAG_00010	Down	1	-1.29758	0.000708764	0.113571	209	---	cation transporter	MNR2	putative Mg(2+) transporter MNR2	transmembrane transport\metal ion transport	N	N	N	N	Y	N
CNAG_04011	Down	2	-1.53477	0.000717463	0.0964877	472	---	large subunit ribosomal protein L37a	RPL43A	ribosomal 60S subunit protein L43A	translation	N	N	N	N	N	N
CNAG_02220	Down	6	-1.06751	0.000735876	0.10146	383	---	hypothetical protein	---	---	---	N	N	N	N	N	N
CNAG_02861	Down	3	-1.6292	0.000735876	0.0838368	685	---	histidinol-phosphatase (PHP family)	HIS2	histidinol-phosphatase	histidine biosynthetic process	N	N	N	N	N	N
CNAG_01495	Down	11	-1.9187	0.000745304	0.0162961	1119	---	myo-inositol 2-dehydrogenase	---	---	metabolic process\oxidation-reduction process	N	N	N	N	N	N
CNAG_00716	Down	1	-1.55579	0.000754011	0.0809859	736	---	cytochrome c	CYC7	cytochrome c isoform 2	---	N	N	N	N	N	N
CNAG_02336	Down	6	-1.68583	0.000760151	0.097183	457	---	hypothetical protein	VBA5	basic amino acid transporter	transport\transmembrane transport	N	N	N	N	N	N
CNAG_04508	Down	9	-2.35063	0.000765467	0.0656174	909	---	hypothetical protein	---	---	---	N	N	N	N	N	N
CNAG_01706	Down	11	-2.26442	0.000786622	0.0395615	1075	---	hypothetical protein	---	---	---	N	N	N	N	N	N
CNAG_06787	Down	2	-1.72702	0.000796782	0.0557069	989	---	metacaspase	MCA1	Ca(2+)-dependent cysteine protease MCA1	proteolysis	N	N	N	N	N	N
CNAG_04297	Down	9	-1.20193	0.000809808	0.0842167	678	---	ribonuclease HII, ribonuclease HII, variant	RNH201	ribonuclease H2 catalytic subunit RNH201	RNA metabolic process	N	N	N	N	N	N
CNAG_02137	Down	6	-1.079	0.000844108	0.109022	270	---	hypothetical protein	---	---	---	N	N	N	N	N	N
CNAG_06390	Down	13	-1.57081	0.000855323	0.0532819	996	---	hypothetical protein	---	---	---	N	N	N	N	N	N
CNAG_05318	Down	4	-1.56574	0.000866429	0.0818366	724	---	L-mandelate dehydrogenase	CYB2	Cyb2p	oxidation-reduction process	N	N	N	N	N	N
CNAG_02492	Down	6	-1.68828	0.000874156	0.0890519	604	---	peptidyl-prolyl cis-trans isomerase-like 3	CPR3	peptidylprolyl isomerase CPR3	protein folding\protein peptidyl-prolyl isomerization	N	N	N	N	N	N
CNAG_01800	Down	11	-2.00982	0.000898221	0.100428	409	---	hypothetical protein	---	---	---	N	N	N	N	N	N
CNAG_07434	Down	5	-1.49538	0.000938992	0.0448055	1050	---	HAD hydrolase, family IIID, HAD hydrolase, family IIID, variant	---	---	---	N	N	N	N	N	N
CNAG_01698	Down	11	-1.07815	0.000951908	0.102202	377	---	hypothetical protein	TVP38	Tvp38p	---	N	N	N	N	N	N
CNAG_05715	Down	7	-1.02588	0.000954133	0.095557	486	---	charged multivesicular body protein 5	VPS60	Vps60p	protein transport	N	N	N	N	N	N
CNAG_01756	Down	11	-1.39741	0.000962665	0.0652255	913	---	mitochondrial import inner membrane translocase subunit TIM22	TIM22	translocation channel protein TIM22	---	N	N	N	N	N	N
CNAG_00089	Down	1	-1.01795	0.000967012	0.103267	363	---	exosome complex component RRP4	RRP4	exosome non-catalytic core subunit RRP4	---	N	N	N	N	N	N
CNAG_06817	Down	5	-1.46528	0.000990204	0.059474	961	UAP1	uric acid xanthine permease	---	---	transport\transmembrane transport	N	N	N	N	N	N
CNAG_04737	Down	10	-1.24982	0.000994055	0.0386787	1081	---	hypothetical protein	---	---	---	N	N	N	N	N	Y
CNAG_04728	Down	10	-1.05415	0.00100804	0.124313	86	---	DNA-directed RNA polymerase III subunit RPC8	RPC25	DNA-directed RNA polymerase III subunit RPC25	transcription, DNA-templated	N	N	N	N	N	N
CNAG_01103	Down	5	-1.12948	0.00101671	0.0890497	605	---	splicing factor 3A subunit 2	PRP11	Prp11p	---	N	N	N	N	N	N
CNAG_03764	Down	2	-2.02892	0.00101671	0.0887205	608	---	integral membrane protein	YDR090C	---	biological_process	N	N	N	N	N	N
CNAG_00233	Down	1	-1.04414	0.00101958	0.105083	338	---	chaperone protein	PAM18	Pam18p	---	N	N	N	N	N	N
CNAG_06051	Down	12	-1.49025	0.00105045	0.0424388	1059	---	galactokinase	GAL1	galactokinase	carbohydrate phosphorylation\galactose metabolic process	N	Y	N	N	N	N
CNAG_01768	Down	11	-1.15893	0.00107453	0.0966041	469	---	hypothetical protein	---	---	transmembrane transport	N	N	N	N	N	N
CNAG_02040	Down	6	-1.61173	0.00107569	0.0775292	781	---	hypothetical protein	---	---	---	N	N	N	N	N	N
CNAG_01165	Down	5	-1.39986	0.00108088	0.088114	614	---	D-erythro-sphingosine kinase	LCB4	sphinganine kinase LCB4	protein kinase C-activating G-protein coupled receptor signaling pathway\metabolic process	N	Y	N	N	N	N
CNAG_02780	Down	3	-1.04878	0.00108088	0.0876532	620	BNA5	kynureninase	BNA5	kynureninase	metabolic process\tryptophan catabolic process\NAD biosynthetic process	N	N	N	N	N	N
CNAG_07597	Down	11	-1.98305	0.00108088	0.059549	960	---	hypothetical protein, hypothetical protein, variant	---	---	---	N	N	N	N	N	N
CNAG_04474	Down	9	-1.93705	0.00116658	0.0936999	516	---	monocarboxylic acid transporter	MCH5	Mch5p	transmembrane transport	N	N	N	N	N	N
CNAG_06426	Down	13	-1.53	0.0012181	0.0898822	588	---	U6 snRNA-associated Sm-like protein LSm6	LSM6	U4/U6-U5 snRNP complex subunit LSM6	---	N	N	N	N	N	N
CNAG_06276	Down	13	-1.28063	0.00122155	0.0526925	1001	---	hypothetical protein	---	---	regulation of transcription, DNA-templated\transcription, DNA-templated	Y	N	N	N	N	N
CNAG_03373	Down	8	-1.22045	0.00123214	0.0459995	1040	---	hypothetical protein	---	---	---	N	N	N	N	N	N
CNAG_00142	Down	1	-1.34105	0.00124771	0.112475	228	---	hypothetical protein	ESF1	Esf1p	---	N	N	N	N	N	N
CNAG_04874	Down	10	-2.05921	0.00129219	0.0796177	754	---	hypothetical protein	---	---	carbohydrate metabolic process	N	N	N	N	N	Y
CNAG_01979	Down	11	-1.0505	0.00131497	0.0748346	815	---	transcription initiation factor TFIID subunit 10	TAF10	Taf10p	DNA-templated transcription, initiation	N	N	N	N	N	N
CNAG_05781	Down	7	-1.98786	0.00132333	0.0909288	566	---	dynein light chain LC8-type	DYN2	dynein light chain	microtubule-based process	N	N	N	N	N	N
CNAG_01570	Down	11	-1.46433	0.00132338	0.0567382	984	---	hypothetical protein, hypothetical protein, variant	---	---	metabolic process	N	N	N	N	N	N
CNAG_07361	Down	1	-1.06106	0.00136396	0.108971	271	---	hypothetical protein	---	---	---	N	N	N	N	N	N
CNAG_03982	Down	2	-1.39906	0.00140061	0.0839437	683	---	hypothetical protein	---	---	---	N	N	N	N	N	N
CNAG_01396	Down	5	-1.3026	0.00140531	0.0904145	577	---	protein SUS1	SUS1	Sus1p	mRNA export from nucleus\positive regulation of transcription, DNA-templated	N	N	N	N	N	N
CNAG_06815	Down	5	-1.20125	0.00142325	0.0870118	632	FAO1	putative fatty alcohol oxidase in the mating-type locus	---	---	oxidation-reduction process	N	N	N	N	N	N
CNAG_07979	Down	5	-1.63764	0.00142807	0.107735	297	---	hypothetical protein	---	---	---	N	N	N	N	N	N
CNAG_01379	Down	5	-2.9027	0.00143274	0.126687	68	---	hypothetical protein	---	---	---	N	N	N	N	N	N
CNAG_03644	Down	2	-1.69692	0.00144375	0.0996899	418	CAS3	hypothetical protein	---	---	---	N	N	N	N	N	N
CNAG_01771	Down	11	-1.12557	0.00149306	0.0814622	730	---	hypothetical protein	DAP1	Dap1p	---	N	N	N	N	N	N
CNAG_06785	Down	2	-1.77779	0.00150211	0.087156	629	---	kynurenine 3-monooxygenase	---	---	---	N	N	N	N	N	N
CNAG_01279	Down	5	-1.29703	0.0015364	0.0937223	515	---	ubiquitin-conjugating enzyme E2 S, ubiquitin-conjugating enzyme E2 S, variant	UBC1	E2 ubiquitin-conjugating protein UBC1	---	N	N	N	N	N	N
CNAG_04332	Down	9	-1.44685	0.00156043	0.110796	252	---	large subunit ribosomal protein L31	MRPL31	mitochondrial 54S ribosomal protein YmL31	---	N	N	N	N	N	N
CNAG_07326	Down	1	-1.64638	0.00158251	0.086763	644	---	hypothetical protein	---	---	---	N	N	N	N	N	N
CNAG_01179	Down	5	-1.18433	0.00159236	0.111711	241	---	DNA-directed RNA polymerase I and III subunit RPAC1	RPC40	DNA-directed RNA polymerase core subunit RPC40	transcription, DNA-templated	N	N	N	N	N	N
CNAG_05840	Down	7	-1.24053	0.00159558	0.101454	384	---	hypothetical protein	CIA2	iron-sulfur cluster assembly protein CIA2	---	N	N	N	N	N	N
CNAG_06378	Down	13	-1.49736	0.0016154	0.0163718	1118	---	hypothetical protein	---	---	---	N	N	N	N	N	N
CNAG_07980	Down	5	-1.4864	0.00163208	0.0377923	1086	---	hypothetical protein	---	---	---	N	N	N	N	N	N
CNAG_06863	Down	5	-1.78609	0.00167215	0.104426	344	---	hypothetical protein	---	---	---	N	N	N	N	N	Y
CNAG_06382	Down	13	-1.163	0.00167459	0.0671144	902	---	beta-transducin repeat containing protein	TUP1	chromatin-silencing transcriptional regulator TUP1	---	N	N	N	N	N	N
CNAG_05845	Down	7	-1.23609	0.00169353	0.0868534	642	---	protein FAM32A	---	---	---	N	N	N	N	N	N
CNAG_04655	Down	10	-1.47301	0.0016937	0.0677235	896	---	rab family protein	YPT1	Rab family GTPase YPT1	signal transduction\small GTPase mediated signal transduction\obsolete GTP catabolic process\protein transport	N	N	N	N	N	N
CNAG_04188	Down	9	-1.1429	0.00170727	0.0423666	1061	---	O-methyltransferase	---	---	---	N	N	N	N	N	N
CNAG_04012	Down	2	-1.15929	0.00173793	0.07694	787	---	hypothetical protein	---	---	regulation of transcription, DNA-templated	Y	N	N	N	N	N
CNAG_02371	Down	6	-1.13245	0.00177201	0.0628557	934	---	coiled-coil domain-containing protein 130	YJU2	mRNA splicing protein YJU2	---	N	N	N	N	N	N
CNAG_06017	Down	12	-1.42094	0.00178042	0.0686073	885	---	hypothetical protein	---	---	---	N	N	N	N	N	N
CNAG_01040	Down	5	-1.80692	0.00178187	0.0688741	884	---	carboxypeptidase D	KEX1	serine-type carboxypeptidase	proteolysis	N	N	N	N	N	N
CNAG_05316	Down	4	-1.56377	0.00183376	0.0756186	810	---	inositol oxygenase	---	---	inositol catabolic process\oxidation-reduction process	N	N	N	N	N	N
CNAG_05346	Down	14	-1.49717	0.00186606	0.0763012	798	---	sarcosine oxidase	---	---	oxidation-reduction process	N	N	N	N	N	N
CNAG_04367	Down	9	-1.05385	0.00194854	0.103296	361	---	hypothetical protein	BMT5	25S rRNA (uracil2634-N3)-methyltransferase	---	N	N	N	N	N	N
CNAG_06050	Down	12	-1.58348	0.00194854	0.0399183	1074	UGE2	UDP-glucose 4-epimerase, UDP-glucose 4-epimerase, variant	GAL10	bifunctional UDP-glucose 4-epimerase/aldose 1-epimerase	galactose metabolic process	N	N	N	N	N	N
CNAG_05378	Down	14	-1.26895	0.00194954	0.0567753	982	---	3-hydroxyacyl-CoA dehydrogenase, 3-hydroxyacyl-CoA dehydrogenase, variant	YDL114W	---	metabolic process	N	N	N	N	N	N
CNAG_03823	Down	2	-1.64979	0.00195392	0.0970186	460	HRT1	ubiquitin ligase complex ring-box protein	HRT1	SCF ubiquitin ligase complex subunit HRT1	---	N	N	N	N	N	N
CNAG_01144	Down	5	-1.08831	0.00198357	0.117591	154	RPA70	replication protein	RFA1	replication factor A subunit protein RFA1	DNA repair\DNA replication\DNA recombination	N	N	N	N	N	Y
CNAG_01221	Down	5	-1.14647	0.00200586	0.047549	1035	---	di-trans,poly-cis-decaprenylcistransferase	RER2	ditrans,polycis-polyprenyl diphosphate synthase	---	N	N	N	N	N	N
CNAG_04617	Down	10	-1.73507	0.0020333	0.0921193	548	---	OPT family small oligopeptide transporter	OPT2	Opt2p	transmembrane transport	N	N	N	N	N	N
CNAG_02464	Down	6	-1.375	0.00206284	0.0520655	1005	---	5-oxoprolinase (ATP-hydrolysing)	OXP1	5-oxoprolinase	---	N	N	N	N	N	N
CNAG_06529	Down	7	-1.99551	0.00210117	0.0172138	1115	---	hypothetical protein	---	---	---	N	N	N	N	N	N
CNAG_00532	Down	1	-1.00818	0.0021083	0.0876399	621	---	hypothetical protein	---	---	---	N	N	N	N	N	N
CNAG_07041	Down	13	-2.28458	0.0021083	0.107984	291	---	hypothetical protein	---	---	---	N	N	N	N	N	N
CNAG_03221	Down	8	-1.60097	0.00212075	0.107804	295	---	large subunit ribosomal protein L29	RPL29	ribosomal 60S subunit protein L29	translation	N	N	N	N	N	N
CNAG_04411	Down	9	-1.06649	0.00212771	0.0972819	453	---	hypothetical protein	DIP2	snoRNA-binding rRNA-processing protein DIP2	---	N	N	N	N	N	N
CNAG_06389	Down	13	-1.69331	0.00217983	0.0610556	948	---	hypothetical protein	---	---	---	N	N	N	N	N	N
CNAG_00567	Down	1	-1.26543	0.00218195	0.0531854	998	---	WD40 repeat protein	RRT2	diphthamide synthase	---	N	N	N	N	N	N
CNAG_04006	Down	2	-1.02536	0.00218195	0.057397	977	---	hypothetical protein	---	---	---	N	N	N	N	N	N
CNAG_02105	Down	6	-2.13796	0.00221556	0.0821926	717	---	methylated-DNA-protein-cysteine methyltransferase, methylated-DNA-protein-cysteine methyltransferase, variant	---	---	DNA repair	N	N	N	N	N	Y
CNAG_05086	Down	4	-1.32527	0.00225607	0.0945945	502	URM1	ubiquitin-related modifier	URM1	ubiquitin-related modifier URM1	tRNA thio-modification	N	N	N	N	N	N
CNAG_05263	Down	4	-2.32303	0.00232923	0.103419	358	---	hypothetical protein	YGR109W-B	---	DNA integration\transposition, RNA-mediated\viral release from host cell\metabolic process\DNA biosynthetic process\proteolysis\nucleic acid phosphodiester bond hydrolysis\RNA phosphodiester bond hydrolysis, endonucleolytic\DNA recombination\RNA-dependent DNA replication	N	N	N	N	N	N
CNAG_06290	Down	13	-1.61121	0.00234393	0.0388345	1079	---	high-affinity glucose transporter SNF3, high-affinity glucose transporter SNF3, variant	GAL2	galactose permease GAL2	transmembrane transport	N	N	N	N	N	N
CNAG_08005	Down	11	-1.55146	0.00235245	0.0690902	881	---	hypothetical protein	---	---	---	N	N	N	N	N	N
CNAG_07966	Down	2	-1.63389	0.002365	0.0819972	720	---	hypothetical protein	---	---	---	N	N	N	N	N	N
CNAG_06705	Down	2	-2.43474	0.00237267	0.110203	257	---	hypothetical protein	---	---	---	N	N	N	N	N	N
CNAG_05379	Down	14	-1.4727	0.00239152	0.082315	715	---	regucalcin	---	---	---	N	N	N	N	N	N
CNAG_06319	Down	13	-1.90292	0.00248954	0.113429	212	---	hypothetical protein	---	---	---	N	N	N	N	N	N
CNAG_06413	Down	13	-1.64949	0.00248954	0.0818916	723	---	hypothetical protein	---	---	---	N	N	N	N	N	N
CNAG_06946	Down	5	-1.14788	0.00252004	0.0734714	834	---	hypothetical protein	YER156C	---	biological_process	N	N	N	N	N	N
CNAG_07539	Down	3	-1.00989	0.00256713	0.0830693	702	---	replication factor C subunit 1	RFC1	replication factor C subunit 1	DNA replication	N	N	N	N	N	Y
CNAG_00434	Down	1	-1.60327	0.00259505	0.107457	303	---	arginine N-methyltransferase 2	RMT2	protein-arginine N5-methyltransferase	---	N	N	N	N	N	N
CNAG_01171	Down	5	-1.59348	0.00266036	0.117014	164	---	hypothetical protein	---	---	---	N	N	N	N	N	N
CNAG_06530	Down	7	-2.33123	0.00267022	0.0458956	1041	---	hypothetical protein	---	---	metabolic process\oxidation-reduction process	N	N	N	N	N	N
CNAG_03793	Down	2	-1.02164	0.0026767	0.0977733	444	---	hypothetical protein, hypothetical protein, variant	MRP2	mitochondrial 37S ribosomal protein MRP2	translation	N	N	N	N	N	N
CNAG_02392	Down	6	-1.08362	0.00270446	0.070853	862	---	hypothetical protein	---	---	---	N	N	N	N	N	N
CNAG_04446	Down	9	-2.08107	0.00271524	0.108002	290	---	hypothetical protein	---	---	---	N	N	N	N	N	N
CNAG_01316	Down	5	-1.04408	0.00273229	0.0976971	445	RPA32	replication protein	RFA2	Rfa2p	DNA repair\DNA replication\DNA recombination	N	N	N	N	N	Y
CNAG_00994	Down	5	-1.1135	0.00279668	0.0995523	419	---	protein mago nashi	---	---	---	N	N	N	N	N	N
CNAG_04922	Down	10	-1.56672	0.00280158	0.0865841	648	---	hypothetical protein	---	---	---	N	N	N	N	N	N
CNAG_02772	Down	3	-1.13068	0.00285467	0.101397	387	---	hypothetical protein	---	---	---	N	N	N	N	N	N
CNAG_01370	Down	5	-2.2818	0.00289471	0.0618601	944	---	hypothetical protein	---	---	---	N	N	N	N	N	N
CNAG_00137	Down	1	-1.1662	0.00297063	0.0590436	965	---	hypothetical protein	---	---	---	N	N	N	N	N	N
CNAG_02550	Down	6	-1.52624	0.0029938	0.0450061	1049	---	hypothetical protein	---	---	---	N	N	N	N	N	N
CNAG_06836	Down	5	-1.50464	0.00299668	0.0674656	899	---	oxidoreductase	---	---	metabolic process\oxidation-reduction process	N	N	N	N	N	N
CNAG_03709	Down	2	-1.07075	0.00306085	0.036674	1088	---	hypothetical protein	---	---	---	N	N	N	N	N	N
CNAG_04598	Down	10	-1.24711	0.00310938	0.0835173	690	---	hypothetical protein, hypothetical protein, variant	---	---	---	N	N	N	N	N	N
CNAG_03222	Down	8	-1.21657	0.00322982	0.0937492	514	---	RNA lariat debranching enzyme	DBR1	RNA lariat debranching enzyme	mRNA processing	N	N	N	N	N	Y
CNAG_03732	Down	2	-1.25804	0.00329347	0.101332	390	---	integral membrane protein	YDR090C	---	biological_process	N	N	N	N	N	N
CNAG_01285	Down	5	-1.17493	0.00347626	0.0480746	1032	---	Aur protein kinase	IPL1	aurora kinase	protein phosphorylation	N	Y	N	N	N	N
CNAG_07949	Down	1	-1.86698	0.00347626	0.0932165	527	---	hypothetical protein	---	---	---	N	N	N	N	N	N
CNAG_00351	Down	1	-1.18831	0.00350464	0.0800498	749	---	hypothetical protein	---	---	---	N	N	N	N	N	N
CNAG_06145	Down	12	-1.1684	0.0035059	0.108662	276	---	hypothetical protein, hypothetical protein, variant	PET127	Pet127p	---	N	N	N	N	N	N
CNAG_02712	Down	3	-1.23542	0.00354273	0.0747199	818	---	Bud32 protein kinase	BUD32	serine/threonine protein kinase BUD32	protein phosphorylation	N	Y	N	N	N	Y
CNAG_06295	Down	13	-1.40072	0.00354273	0.0622747	941	---	cytoplasmic protein, cytoplasmic protein, variant	CDC123	cell proliferation protein CDC123	---	N	N	N	N	N	N
CNAG_04713	Down	10	-1.06735	0.00372139	0.0787962	764	---	citrate lyase subunit beta-like protein	---	---	---	N	N	N	N	N	N
CNAG_07332	Down	1	-1.02782	0.00373905	0.0976373	447	---	hypothetical protein, hypothetical protein, variant	---	---	regulation of transcription, DNA-templated\transcription, DNA-templated	N	N	N	N	N	N
CNAG_07974	Down	4	-2.25446	0.00378705	0.0982712	438	---	hypothetical protein	---	---	---	N	N	N	N	N	N
CNAG_01629	Down	11	-1.20313	0.00381702	0.0766882	794	---	multifunctional methyltransferase subunit TRM112	TRM112	RNA methylation protein TRM112	---	N	N	N	N	N	N
CNAG_03968	Down	2	-1.02369	0.00384848	0.0626481	936	PAB2	polyadenylate-binding protein 2	SGN1	Sgn1p	---	N	N	N	N	N	N
CNAG_00647	Down	1	-1.35205	0.00386117	0.110266	256	---	hypothetical protein	---	---	---	N	N	N	N	N	N
CNAG_07758	Down	9	-1.19349	0.00394948	0.0409649	1071	---	hypothetical protein	---	---	---	N	N	N	N	N	N
CNAG_04374	Down	9	-2.27238	0.00395602	0.017018	1117	---	hypothetical protein	---	---	---	N	N	N	N	N	N
CNAG_00132	Down	1	-1.39593	0.00396013	0.0678868	894	---	hypothetical protein, hypothetical protein, variant	---	---	---	N	N	N	N	N	N
CNAG_05151	Down	4	-1.08966	0.00396213	0.103156	364	---	U3 small nucleolar RNA-associated protein 11	UTP11	rRNA-processing protein UTP11	rRNA processing	N	N	N	N	N	N
CNAG_00277	Down	1	-1.46669	0.00396879	0.0964243	474	---	hypothetical protein	---	---	---	N	N	N	N	N	N
CNAG_03979	Down	2	-1.00138	0.00397034	0.0488643	1024	---	ATP(GTP)-binding protein Fet5	GPN3	putative signal sequence-binding GTPase GPN3	---	N	N	N	N	N	N
CNAG_00860	Down	5	-2.63976	0.00398085	0.0093079	1122	---	hypothetical protein	---	---	---	N	N	N	N	N	N
CNAG_06233	Down	12	-1.63203	0.00410175	0.030624	1098	---	hypothetical protein	---	---	---	N	N	N	N	N	N
CNAG_05004	Down	4	-1.13093	0.00411031	0.0940288	510	---	GTP-binding protein LepA	GUF1	GTPase GUF1	---	N	N	N	N	N	N
CNAG_07520	Down	3	-1.46392	0.00411031	0.0698034	873	---	endopeptidase, endopeptidase, variant 1, endopeptidase, variant 2	PEP4	proteinase A	proteolysis	N	N	N	N	N	N
CNAG_07948	Down	1	-1.82748	0.00411881	0.104386	345	---	hypothetical protein	---	---	---	N	N	N	N	N	N
CNAG_05069	Down	4	-1.24193	0.00412299	0.107112	309	---	ubiquinol-cytochrome c reductase subunit 10	QCR10	ubiquinol--cytochrome-c reductase subunit 10	---	N	N	N	N	N	N
CNAG_00321	Down	1	-1.30021	0.00436714	0.043528	1055	---	dRaptor	KOG1	ubiquitin-binding TORC1 subunit KOG1	---	N	N	N	N	N	N
CNAG_02720	Down	3	-1.08869	0.00450224	0.0982112	440	---	nuclear GTP-binding protein	NUG1	RNA-binding GTPase NUG1	---	N	N	N	N	N	N
CNAG_02297	Down	6	-1.1273	0.00451748	0.0810798	734	---	hypothetical protein	---	---	---	N	N	N	N	N	N
CNAG_04344	Down	9	-2.28251	0.00459905	0.0034742	1124	---	galactonate dehydratase	---	---	---	N	N	N	N	N	N
CNAG_02159	Down	6	-1.51153	0.00463623	0.0931476	528	---	hypothetical protein	---	---	---	N	N	N	N	N	N
CNAG_06373	Down	13	-1.80356	0.00470075	0.0832614	700	---	mitotic spindle assembly checkpoint protein MAD2B	---	---	---	N	N	N	N	N	N
CNAG_04734	Down	10	-1.05361	0.00472328	0.103476	356	---	mitochondrial ornithine carrier protein	ORT1	Ort1p	---	N	N	N	N	N	N
CNAG_02811	Down	3	-1.09358	0.00473233	0.0767135	793	---	small subunit ribosomal protein S29	RPS29A	ribosomal 40S subunit protein S29A	translation	N	N	N	N	N	N
CNAG_05194	Down	4	-1.0739	0.00473267	0.0968446	464	---	lipoyl synthase, mitochondrial	LIP5	putative lipoate synthase	lipoate biosynthetic process	N	N	N	N	N	N
CNAG_05381	Down	14	-1.8335	0.00473267	0.0368666	1087	ITR3C	myo-inositol transporter	ITR2	myo-inositol transporter ITR2	transmembrane transport	N	N	N	N	N	N
CNAG_05018	Down	4	-1.59448	0.00477585	0.0882343	613	---	hypothetical protein, hypothetical protein, variant	---	---	metabolic process	N	N	N	N	N	N
CNAG_03538	Down	8	-1.76924	0.0047805	0.0949079	498	---	hypothetical protein	---	---	---	N	N	N	N	N	N
CNAG_06831	Down	5	-2.04738	0.0047805	0.0880511	615	---	hypothetical protein, hypothetical protein, variant	---	---	---	N	N	N	N	N	N
CNAG_05367	Down	14	-1.90046	0.0048179	0.116714	170	---	hypothetical protein	---	---	---	N	N	N	N	N	N
CNAG_00304	Down	1	-1.33814	0.00493181	0.0815951	728	---	hypothetical protein	---	---	---	N	N	N	N	N	N
CNAG_01081	Down	5	-1.85685	0.00501631	0.0486118	1026	---	hypothetical protein	---	---	---	N	N	N	N	N	Y
CNAG_07476	Down	2	-1.03006	0.00508351	0.0699736	870	---	hypothetical protein	---	---	---	N	N	N	N	N	N
CNAG_05701	Down	7	-1.13219	0.00517318	0.0949305	497	TPM1	tropomyosin	TPM2	tropomyosin TPM2	---	N	N	N	N	N	N
CNAG_05241	Down	4	-1.33455	0.00518266	0.107753	296	---	U6 snRNA-associated Sm-like protein LSm7	LSM7	Sm-like protein LSM7	---	N	N	N	N	N	N
CNAG_03905	Down	2	-1.73311	0.00523698	0.0524798	1003	---	hypothetical protein	ELF1	Elf1p	---	N	N	N	N	N	N
CNAG_06606	Down	7	-1.04598	0.00542801	0.0833955	694	RHO104	rho family protein	RHO1	Rho family GTPase RHO1	signal transduction\small GTPase mediated signal transduction\obsolete GTP catabolic process\protein transport	N	N	N	N	N	N
CNAG_05112	Down	4	-1.01839	0.00552134	0.0869679	634	---	hypothetical protein	TEA1	Tea1p	regulation of transcription, DNA-templated\transcription, DNA-templated	Y	N	N	N	N	Y
CNAG_00702	Down	1	-1.47945	0.00554512	0.0913523	557	---	hypothetical protein	---	---	---	N	N	N	N	N	N
CNAG_06517	Down	13	-2.07911	0.00558164	0.0720758	845	---	cytoplasmic protein	---	---	---	N	N	N	N	N	N
CNAG_05757	Down	7	-1.9191	0.00587202	0.112289	230	---	hypothetical protein	---	---	---	N	N	N	N	N	N
CNAG_01810	Down	11	-2.18842	0.00587835	0.108395	283	---	DNA-directed RNA polymerase I subunit RPA12	RPA12	DNA-directed RNA polymerase I core subunit RPA12	transcription, DNA-templated	N	N	N	N	N	N
CNAG_04021	Down	2	-1.08621	0.00587835	0.0532112	997	---	large subunit ribosomal protein L24	RPL26A	ribosomal 60S subunit protein L26A	translation	N	N	N	N	N	N
CNAG_05472	Down	14	-1.6361	0.00587835	0.0906139	572	---	meiotic recombination protein SPO11, meiotic recombination protein SPO11, variant 1, meiotic recombination protein SPO11, variant 2	SPO11	Spo11p	DNA catabolic process, endonucleolytic\DNA metabolic process	N	N	N	N	N	N
CNAG_04201	Down	9	-1.46892	0.00593167	0.0208409	1109	---	hypothetical protein	---	---	---	N	N	N	N	N	N
CNAG_04677	Down	10	-2.20831	0.00597754	0.00778532	1123	---	xylitol dehydrogenase	SOR1	L-iditol 2-dehydrogenase SOR1	oxidation-reduction process	N	N	N	N	N	N
CNAG_00664	Down	1	-1.68594	0.0060045	0.0824216	714	---	hypothetical protein	---	---	---	N	N	N	N	N	N
CNAG_02960	Down	3	-1.36618	0.0061018	0.074428	821	---	RNA exonuclease 4	REX4	putative 3'-5' exonuclease	---	N	N	N	N	N	N
CNAG_03354	Down	8	-1.03764	0.0061018	0.0896932	593	---	hypothetical protein	---	---	---	N	N	N	N	N	N
CNAG_05766	Down	7	-1.21736	0.0061018	0.051055	1014	SPR1	glycosyl hydrolase	---	---	carbohydrate metabolic process	N	N	N	N	N	N
CNAG_05582	Down	14	-1.50695	0.00619959	0.0695228	879	---	hypothetical protein	---	---	---	N	N	N	N	N	N
CNAG_05030	Down	4	-1.05608	0.00625316	0.107646	300	---	zinc finger protein 830, zinc finger protein 830, variant	---	---	---	N	N	N	N	N	N
CNAG_03547	Down	8	-1.11429	0.00630518	0.0594311	962	---	hypothetical protein	---	---	---	N	N	N	N	N	N
CNAG_06756	Down	2	-1.23563	0.00634613	0.0873807	627	---	pre-rRNA-processing protein ESF2	ESF2	RNA-binding ATPase activator ESF2	---	N	N	N	N	N	N
CNAG_03822	Down	2	-1.39816	0.00638025	0.0644218	922	---	monolysocardiolipin acyltransferase	TAZ1	lysophosphatidylcholine acyltransferase	metabolic process	N	N	N	N	N	N
CNAG_04313	Down	9	-1.27698	0.00645752	0.0808418	740	---	NADPH2 dehydrogenase	OYE2	NADPH dehydrogenase	oxidation-reduction process	N	N	N	N	N	N
CNAG_00235	Down	1	-1.11983	0.00646592	0.0552148	991	AMT1	low-affinity ammonium transporter	MEP2	ammonium permease MEP2	ammonium transmembrane transport\ammonium transport	N	N	N	N	N	N
CNAG_05910	Down	7	-2.7569	0.00663241	0.0178713	1111	---	hypothetical protein	---	---	---	N	N	N	N	N	N
CNAG_05774	Down	7	-2.56846	0.00664878	0.117968	148	---	hypothetical protein, hypothetical protein, variant	---	---	---	N	N	N	N	N	N
CNAG_06348	Down	13	-1.16808	0.00666303	0.0925831	536	PDR5-3	ATP-binding cassette transporter	PDR18	ATP-binding cassette multidrug transporter PDR18	transport	N	N	N	N	N	N
CNAG_01666	Down	11	-2.08703	0.00677503	0.0889573	607	---	U6 snRNA-associated Sm-like protein LSm2	LSM2	Sm-like protein LSM2	mRNA processing	N	N	N	N	N	N
CNAG_00376	Down	1	-2.04212	0.00677988	0.0686034	886	---	hypothetical protein	---	---	---	N	N	N	N	N	N
CNAG_04593	Down	10	-1.2984	0.00680015	0.0741156	825	---	hypothetical protein	---	---	---	N	N	N	N	N	N
CNAG_04461	Down	9	-1.43185	0.00700172	0.0522304	1004	HFM1	ATP-dependent DNA helicase HFM1/MER3	HFM1	Hfm1p	---	N	N	N	N	N	N
CNAG_06784	Down	2	-1.38354	0.00721884	0.0474496	1036	---	hypothetical protein, hypothetical protein, variant	---	---	---	N	N	N	N	N	N
CNAG_00419	Down	1	-1.55087	0.00728472	0.0589057	966	---	DNA polymerase beta subunit	---	---	---	N	N	N	N	N	Y
CNAG_04823	Down	10	-1.25928	0.00786367	0.10115	394	---	peptidyl-prolyl cis-trans isomerase H	CPR1	peptidylprolyl isomerase CPR1	protein folding\protein peptidyl-prolyl isomerization	N	N	N	N	N	N
CNAG_01201	Down	5	-1.01131	0.00791464	0.0982864	437	---	hypothetical protein	NCB2	negative cofactor 2 transcription regulator complex subunit NCB2	---	N	N	N	N	N	N
CNAG_06714	Down	2	-1.14728	0.00799	0.105836	329	---	endoplasmic reticulum vesicle protein 25	ERV25	Erv25p	transport	N	N	N	N	N	N
CNAG_03683	Down	2	-1.6823	0.00805179	0.0177183	1114	---	short-chain dehydrogenase/reductase SDR	YMR226C	---	metabolic process	N	N	N	N	N	N
CNAG_05045	Down	4	-1.61303	0.00808879	0.100911	398	---	hypothetical protein	SYM1	ethanol metabolism protein	---	N	N	N	N	N	N
CNAG_02446	Down	6	-1.42535	0.00820952	0.0691016	880	---	response regulator receiver protein	---	---	---	N	N	N	N	N	N
CNAG_01336	Down	5	-1.43738	0.0082676	0.0239914	1106	---	hypothetical protein, hypothetical protein, variant	---	---	---	N	N	N	N	N	N
CNAG_06516	Down	13	-1.60262	0.0082715	0.0472342	1037	---	hypothetical protein	---	---	---	N	N	N	N	N	N
CNAG_03169	Down	8	-1.46307	0.00832153	0.0446078	1051	---	hypothetical protein	RSB1	phospholipid-translocating ATPase RSB1	response to stress	N	N	N	N	N	N
CNAG_00292	Down	1	-1.03659	0.00834731	0.0858937	658	---	zinc finger protein	ZPR1	zinc finger-containing protein ZPR1	---	N	N	N	N	N	N
CNAG_04698	Down	10	-1.13678	0.00837831	0.0245024	1104	---	cytoplasmic protein	YPL225W	---	biological_process	N	N	N	N	N	N
CNAG_03233	Down	8	-1.3074	0.00855473	0.0583143	969	---	hypothetical protein	MOH1	Moh1p	---	N	N	N	N	N	N
CNAG_07996	Down	8	-1.00706	0.00881323	0.0681628	891	---	hypothetical protein	---	---	---	N	N	N	N	N	N
CNAG_00049	Down	1	-1.01256	0.0092064	0.0516257	1011	---	hypothetical protein	---	---	---	N	N	N	N	N	N
CNAG_00659	Down	1	-1.42222	0.00930068	0.079553	756	---	TFIIH basal transcription factor complex TTD-A subunit	---	---	regulation of transcription, DNA-templated\nucleotide-excision repair	N	N	N	N	N	Y
CNAG_04905	Down	10	-1.89105	0.00930068	0.0868923	639	---	tRNA (uracil-5-)-methyltransferase	TRM2	Trm2p	RNA processing\tRNA processing	N	N	N	N	N	N
CNAG_04030	Down	2	-1.36807	0.00949046	0.0629537	932	---	hypothetical protein, hypothetical protein, variant	---	---	---	N	N	N	N	N	N
CNAG_07535	Down	3	-1.11229	0.00968298	0.056749	983	---	small subunit ribosomal protein S16	MRPS16	mitochondrial 37S ribosomal protein MRPS16	translation	N	N	N	N	N	N
CNAG_00423	Down	1	-1.67277	0.00977602	0.033686	1092	---	kinetochore protein Spc24, fungi type	---	---	---	N	N	N	N	N	N
CNAG_01283	Down	5	-1.20161	0.00980151	0.0908943	567	CAP5	hypothetical protein	---	---	---	N	N	N	N	N	N
CNAG_02578	Down	3	-1.40087	0.00980151	0.0922385	545	---	thyroid hormone receptor interactor 13	PCH2	Pch2p	---	N	N	N	N	N	N
CNAG_03298	Down	8	-1.3328	0.00992129	0.0746581	820	---	hypothetical protein	---	---	ATP synthesis coupled proton transport	N	N	N	N	N	N
CNAG_03214	Down	8	-1.08485	0.00994334	0.0389457	1078	---	tRNA (uracil-O(2)-)-methyltransferase	TRM44	tRNA (uracil) methyltransferase	---	N	N	N	N	N	N

## Sheet: DEGs - rCSF_Day4 vs Day1
Gene	Regulation	Chromosome	logFC	FDR_P-value	PC1-contribute	PC1-Rank	H99_gene	H99_Description	H288C_geneID	H288C_Description	GObp_term	Transcription_Factors	Kinases	Oxidative_Stress	Nitrosative_Stress	Ion_Transporters	Response to stress (GO:0006950)
CNAG_04696	Up	10	2.77789	1.79189e-06	1.19483	31	---	DNA clamp loader	CDC6	AAA family ATPase CDC6	---	N	N	N	N	N	N
CNAG_05115	Up	4	1.78989	1.00654e-05	1.05941	62	---	sarcosine oxidase	---	---	oxidation-reduction process	N	N	N	N	N	N
CNAG_01420	Up	5	1.7622	7.41231e-05	0.969771	68	---	hypothetical protein	---	---	---	N	N	N	N	N	N
CNAG_06963	Up	3	1.92898	0.000107448	0.733774	87	---	sugar transporter	HXT5	hexose transporter HXT5	transmembrane transport	N	N	N	N	N	N
CNAG_04857	Up	10	2.28144	0.000114338	0.95641	70	---	hypothetical protein	---	---	---	N	N	N	N	N	N
CNAG_05685	Up	7	1.45619	0.000114338	1.06405	61	---	neutral amino acid transporter	---	---	---	N	N	N	N	N	N
CNAG_04944	Up	4	1.6269	0.00015121	1.19911	29	---	hypothetical protein, hypothetical protein, variant	---	---	---	N	N	N	N	N	N
CNAG_05602	Up	14	1.75861	0.000162888	1.08227	55	---	1-pyrroline-5-carboxylate dehydrogenase	PUT2	1-pyrroline-5-carboxylate dehydrogenase	proline biosynthetic process\metabolic process\glutamate biosynthetic process\oxidation-reduction process	N	N	N	N	N	N
CNAG_03156	Up	8	1.3061	0.000202364	0.828099	82	---	hypothetical protein	---	---	---	N	N	N	N	N	N
CNAG_07415	Up	5	1.48778	0.000361924	0.948469	71	---	hypothetical protein	---	---	---	N	N	N	N	N	N
CNAG_04845	Up	10	1.02345	0.000534124	1.1376	43	---	mannose-P-dolichol utilization defect 1	---	---	---	N	N	N	N	N	N
CNAG_01533	Up	11	1.11369	0.00196917	0.861369	80	---	rho GTPase activator	BEM2	Bem2p	signal transduction	N	N	N	N	N	Y
CNAG_04861	Up	10	2.62946	0.00309897	0.922023	76	---	transglycosylase SLT domain-containing protein	---	---	---	N	N	N	N	N	Y
CNAG_00597	Up	1	1.28323	0.00325934	0.820962	83	DIP5	amino acid transporter, amino acid transporter, variant	DIP5	Dip5p	transport\transmembrane transport\amino acid transmembrane transport	N	N	N	N	N	N
CNAG_06659	Up	7	1.62737	0.00360562	0.606858	89	HEX1	hexosaminidase	---	---	carbohydrate metabolic process	N	N	N	N	N	N
CNAG_04412	Up	9	1.07719	0.00369743	1.11839	49	---	hypothetical protein	---	---	---	N	N	N	N	N	N
CNAG_02715	Up	3	1.25393	0.00385611	0.920531	77	---	alpha-1,6-mannosyltransferase	ALG12	dolichyl-P-Man:Man(7)GlcNAc(2)-PP-dolichol alpha-1,6-mannosyltransferase	---	N	N	N	N	N	N
CNAG_02820	Up	3	1.30144	0.00396858	0.816744	84	---	serine/threonine protein kinase	PKH2	serine/threonine protein kinase PKH2	protein phosphorylation	N	Y	Y	Y	N	Y
CNAG_00799	Up	1	1.45697	0.00476024	0.64771	88	---	cellulase	EXG1	glucan 1,3-beta-glucosidase	carbohydrate metabolic process	N	N	N	N	N	N
CNAG_05372	Up	14	1.32924	0.00538327	1.11525	50	BLP5	pr4/barwin domain protein	---	---	---	N	N	N	N	N	N
CNAG_05749	Up	7	1.26013	0.00588286	0.940435	73	---	hypothetical protein	---	---	---	N	N	N	N	N	N
CNAG_02488	Up	6	2.23354	0.00603924	0.345239	93	---	methionyl-tRNA formyltransferase	---	---	biosynthetic process\metabolic process	N	N	N	N	N	N
CNAG_00601	Up	1	1.8314	0.00623392	0.923496	75	CEL1	putative glycosyl hydrolase	---	---	---	N	N	N	N	N	N
CNAG_01421	Up	5	1.17724	0.00623392	1.17962	32	---	hypothetical protein	---	---	---	N	N	N	N	N	Y
CNAG_06795	Up	2	1.7009	0.00623392	0.968611	69	---	hypothetical protein	---	---	---	N	N	N	N	N	N
CNAG_00061	Up	1	1.15297	0.00644902	1.06518	60	CIT1	citrate synthase, mitochondrial	CIT1	citrate (Si)-synthase CIT1	cellular carbohydrate metabolic process	N	N	N	N	N	N
CNAG_02405	Up	6	1.47488	0.00648616	1.30337	9	---	hypothetical protein	---	---	---	N	N	N	N	N	N
CNAG_03385	Up	8	1.74073	0.00650251	0.47015	92	PCL103	g1/s-specific cyclin pcl1	PCL1	Pcl1p	regulation of cyclin-dependent protein serine/threonine kinase activity	N	N	N	N	N	N
CNAG_07851	Up	10	1.04806	0.00698787	1.09536	53	---	isocitrate dehydrogenase, NAD-dependent	IDH1	isocitrate dehydrogenase (NAD(+)) IDH1	tricarboxylic acid cycle\oxidation-reduction process	N	N	N	N	N	N
CNAG_02194	Up	6	1.67393	0.00743188	1.01326	65	---	AGC/NDR protein kinase	DBF20	serine/threonine-protein kinase DBF20	protein phosphorylation	N	Y	N	N	N	N
CNAG_07638	Up	6	1.76724	0.00762281	0.862108	79	---	hypothetical protein	---	---	lipid metabolic process	N	N	N	N	N	N
CNAG_05305	Up	4	3.25354	0.00780935	0.524562	91	---	hypothetical protein	---	---	proteolysis	N	N	N	N	N	N
CNAG_02830	Up	3	1.31446	0.00883246	1.12463	48	ERG4	delta24(24(1))-sterol reductase	ERG4	delta(24(24(1)))-sterol reductase	---	N	N	N	N	N	N
CNAG_01118	Up	5	1.93083	0.00931781	1.11433	51	---	AAT family amino acid transporter	DIP5	Dip5p	transport\transmembrane transport\amino acid transmembrane transport	N	N	N	N	N	N
CNAG_02138	Up	6	1.2302	0.00931781	1.26213	16	---	DNA replication ATP-dependent helicase Dna2	DNA2	bifunctional ATP-dependent DNA helicase/ssDNA endodeoxyribonuclease DNA2	---	N	N	N	N	N	Y
CNAG_06690	Up	7	1.28967	0.00931781	1.13223	45	---	hypothetical protein	---	---	---	N	N	N	N	N	N
CNAG_00454	Down	1	-4.29983	5.22651e-08	1.27818	14	---	hypothetical protein	---	---	---	N	N	N	N	N	N
CNAG_06297	Down	13	-4.39197	5.50906e-07	1.32774	6	---	hypothetical protein	---	---	---	N	N	N	N	N	N
CNAG_06388	Down	13	-6.76895	5.50906e-07	1.39358	1	---	hypothetical protein	---	---	---	N	N	N	N	N	N
CNAG_06207	Down	12	-5.09477	1.79189e-06	1.28538	12	---	hypothetical protein	---	---	---	N	N	N	N	N	N
CNAG_04027	Down	2	-4.39983	2.454e-06	1.37525	2	---	hypothetical protein	---	---	---	N	N	N	N	N	N
CNAG_07943	Down	13	-2.63378	3.14281e-05	1.2577	17	---	hypothetical protein	---	---	---	N	N	N	N	N	N
CNAG_06298	Down	13	-4.65184	5.36168e-05	1.298	10	---	hypothetical protein	---	---	---	N	N	N	N	N	N
CNAG_05757	Down	7	-1.86105	8.89858e-05	1.20783	25	---	hypothetical protein	---	---	---	N	N	N	N	N	N
CNAG_03426	Down	8	-4.07009	0.000107448	1.23502	21	GMT2	GDP-mannose transporter 2	VRG4	GDP-mannose transporter	transmembrane transport\nucleotide-sugar transport	N	N	N	N	N	N
CNAG_02542	Down	6	-2.41593	0.000197923	1.23924	20	---	fructosamine kinase	---	---	---	N	Y	N	N	N	N
CNAG_06296	Down	13	-3.64013	0.000197923	0.909988	78	---	hypothetical protein, hypothetical protein, variant	---	---	---	N	N	N	N	N	N
CNAG_07745	Down	8	-2.99445	0.000220034	1.25673	18	MPD1	mannitol-1-phosphate dehydrogenase	ADH3	alcohol dehydrogenase ADH3	oxidation-reduction process	N	N	N	N	N	N
CNAG_00539	Down	1	-3.341	0.000278858	1.30902	8	---	membrane transporter	TPO2	spermine transporter	transmembrane transport	N	N	N	N	N	N
CNAG_01882	Down	11	-1.43765	0.000322757	1.17156	34	---	histone-lysine N-methyltransferase, H3 lysine-79 specific	DOT1	histone methyltransferase DOT1	---	N	N	N	N	N	Y
CNAG_05352	Down	14	-2.00372	0.000357182	1.15784	37	---	hypothetical protein	YBR220C	---	transport\acetyl-CoA transport\biological_process	N	N	N	N	N	N
CNAG_03176	Down	8	-2.67923	0.000472172	1.23287	22	---	endoplasmic oxidoreductin 1	ERO1	ER oxidoreductin	oxidation-reduction process	N	N	N	N	N	N
CNAG_06443	Down	13	-2.22036	0.000504743	1.28292	13	SSA1	putative ATPase and ER protein chaperone similar to Kar2	KAR2	Hsp70 family ATPase KAR2	---	N	N	N	N	N	N
CNAG_01803	Down	11	-3.97582	0.000539319	1.00992	66	---	hypothetical protein	---	---	---	N	N	N	N	N	N
CNAG_02104	Down	6	-1.55159	0.00056436	0.935721	74	SFH5	phosphatidylinositol transfer protein SFH5	SFH5	Sfh5p	---	N	N	N	N	N	N
CNAG_03227	Down	8	-2.22821	0.00056436	1.1431	40	---	hypothetical protein	---	---	---	N	N	N	N	N	Y
CNAG_00162	Down	1	-3.10614	0.000700699	1.20556	28	AOX1	alternative oxidase, mitochondrial	---	---	oxidation-reduction process	N	N	N	N	N	N
CNAG_00453	Down	1	-2.77659	0.000769348	1.29398	11	---	mitochondrial protein	RCF2	Rcf2p	---	N	N	N	N	N	N
CNAG_05874	Down	7	-3.36865	0.00103072	1.33393	5	---	hypothetical protein	---	---	---	N	N	N	N	N	N
CNAG_02577	Down	3	-1.94198	0.00108488	1.35478	3	---	oxidoreductase	SCS7	fatty acid alpha-hydroxylase	sphingolipid metabolic process\fatty acid biosynthetic process\oxidation-reduction process	N	N	N	N	N	N
CNAG_01574	Down	11	-1.30616	0.00111058	1.21927	24	---	hypothetical protein	---	---	---	N	N	N	N	N	N
CNAG_00929	Down	5	-1.16207	0.00111779	1.19765	30	---	hypothetical protein	---	---	---	N	N	N	N	N	N
CNAG_05004	Down	4	-1.29554	0.00111779	1.03428	63	---	GTP-binding protein LepA	GUF1	GTPase GUF1	---	N	N	N	N	N	N
CNAG_00306	Down	1	-2.07043	0.00129477	1.31642	7	---	hypothetical protein	---	---	---	N	N	N	N	N	N
CNAG_01802	Down	11	-1.21766	0.00175944	1.34001	4	---	Fe-S cluster assembly protein DRE2	DRE2	electron carrier DRE2	iron-sulfur cluster assembly	N	N	N	N	N	N
CNAG_05592	Down	14	-1.49481	0.00175944	1.16768	35	ECA1	sarcoplasmic/endoplasmic reticulum Ca2+-ATPase	PMR1	Ca(2+)/Mn(2+)-transporting P-type ATPase PMR1	cation transport	N	N	N	N	N	N
CNAG_02528	Down	6	-3.03909	0.00223506	0.944486	72	---	hypothetical protein, hypothetical protein, variant	---	---	---	N	N	N	N	N	N
CNAG_07381	Down	1	-1.2982	0.00234538	1.13872	42	---	ATP-dependent RNA helicase prh1	PRP22	DEAH-box ATP-dependent RNA helicase PRP22	---	N	N	N	N	N	N
CNAG_00727	Down	1	-1.28547	0.00244974	1.07122	57	---	mitochondrial protein with role in iron accumulation	MMT2	Mmt2p	transmembrane transport\cation transport	N	N	N	N	Y	N
CNAG_02424	Down	6	-1.44194	0.00254381	1.20636	26	---	hypothetical protein	---	---	---	N	N	N	N	N	N
CNAG_04687	Down	10	-2.01055	0.00338599	1.15943	36	---	stearoyl-CoA desaturase (delta-9 desaturase)	OLE1	stearoyl-CoA 9-desaturase	lipid metabolic process	N	N	N	N	N	N
CNAG_06276	Down	13	-1.92969	0.00361219	1.14424	39	---	hypothetical protein	---	---	regulation of transcription, DNA-templated\transcription, DNA-templated	Y	N	N	N	N	N
CNAG_00007	Down	1	-1.11962	0.00369743	1.08116	56	---	methionine-tRNA ligase	MSM1	methionine--tRNA ligase MSM1	tRNA aminoacylation for protein translation\methionyl-tRNA aminoacylation	N	N	N	N	N	N
CNAG_00349	Down	1	-1.51257	0.00369743	1.13889	41	---	hypothetical protein	---	---	---	N	N	N	N	N	N
CNAG_01493	Down	11	-3.24911	0.00369743	1.13538	44	---	hypothetical protein, hypothetical protein, variant	---	---	---	N	N	N	N	N	N
CNAG_02986	Down	3	-2.71476	0.00370196	1.20589	27	YSA1	ADP-ribose pyrophosphatase	YSA1	ADP-ribose diphosphatase	---	N	N	N	N	N	N
CNAG_03874	Down	2	-1.89831	0.00402371	1.06656	59	---	oxidoreductase	---	---	oxidation-reduction process	N	N	N	N	N	N
CNAG_06121	Down	12	-1.50396	0.00457124	1.24895	19	---	hypothetical protein, hypothetical protein, variant	DJP1	Djp1p	---	N	N	N	N	N	N
CNAG_05873	Down	7	-1.68774	0.00498749	1.13216	46	---	hypothetical protein	---	---	---	N	N	N	N	N	N
CNAG_07494	Down	2	-1.21632	0.00514733	1.09153	54	---	U3 small nucleolar RNA-associated protein MPP10	MPP10	rRNA-processing protein MPP10	rRNA processing	N	N	N	N	N	N
CNAG_00609	Down	1	-1.12701	0.00535436	1.12694	47	---	hypothetical protein	YGL140C	---	malate transmembrane transport\biological_process	N	N	N	N	N	N
CNAG_03001	Down	3	-1.24564	0.00535436	1.26935	15	---	multiple RNA-binding domain-containing protein 1	MRD1	RNA-binding ribosome biosynthesis protein MRD1	---	N	N	N	N	N	N
CNAG_04794	Down	10	-2.25039	0.00535436	1.14859	38	---	spermine transporter	TPO3	spermine transporter	transmembrane transport	N	N	N	N	N	N
CNAG_06150	Down	12	-2.29619	0.0054902	0.797982	85	---	hsp90-like protein	HSP82	Hsp90 family chaperone HSP82	protein folding\response to stress	N	N	N	N	N	N
CNAG_04658	Down	10	-1.69137	0.00558248	1.10162	52	---	hypothetical protein	---	---	---	N	N	N	N	N	N
CNAG_07555	Down	3	-1.31151	0.00651677	0.993136	67	---	hypothetical protein, hypothetical protein, variant	---	---	---	N	N	N	N	N	N
CNAG_01621	Down	11	-2.21651	0.00726309	1.22483	23	---	hypothetical protein	---	---	---	N	N	N	N	N	N
CNAG_02598	Down	3	-1.82008	0.00743188	0.844178	81	CHI21	endochitinase	CTS2	putative chitinase	chitin catabolic process\carbohydrate metabolic process	N	N	N	N	N	N
CNAG_00413	Down	1	-1.2836	0.00817332	1.17321	33	OFD1	putative oxidoreductase	TPA1	oxidative DNA demethylase	oxidation-reduction process	N	N	N	N	N	N
CNAG_01639	Down	11	-1.15579	0.00817332	1.0666	58	---	elongation factor G, mitochondrial	MEF1	Mef1p	translational elongation	N	N	N	N	N	N
CNAG_03333	Down	8	-1.65451	0.00817332	1.01629	64	---	cytoplasmic protein	YCR061W	---	regulation of cell size	N	N	N	N	N	N
CNAG_06401	Down	13	-1.01103	0.00817332	0.774466	86	---	hypothetical protein, hypothetical protein, variant 1, hypothetical protein, variant 2	---	---	---	N	N	N	N	N	N
CNAG_00161	Down	1	-3.85805	0.00931781	0.598366	90	---	auxin-induced protein	YPR1	trifunctional aldehyde reductase/carbonyl reductase (NADPH)/glucose 1-dehydrogenase (NADP(+)) YPR1	---	N	N	N	N	N	N

## Sheet: GO SLIM & KEGG enrichment
DEGs - in vivo CSF vs YPD												FDR P-value <= 0.05
Up-regulated												FDR P-value > 0.05
	ID	Name	Bgd gene count	Set gene count	Result gene list	Pct of bgd	Fold enrichment	Odds ratio	P-value	Benjamini	Bonferroni
	GO:0055085	transmembrane transport	333	88	CNAG_00048, CNAG_00303, CNAG_00433, CNAG_00443, CNAG_00597, CNAG_00598, CNAG_00651, CNAG_00749, CNAG_00815, CNAG_00864, CNAG_00895, CNAG_00979, CNAG_01002, CNAG_01232, CNAG_01384, CNAG_01497, CNAG_01545, CNAG_01681, CNAG_01742, CNAG_01759, CNAG_01862, CNAG_01872, CNAG_01925, CNAG_01936, CNAG_01953, CNAG_01960, CNAG_02010, CNAG_02083, CNAG_02254, CNAG_02600, CNAG_02728, CNAG_02764, CNAG_02777, CNA…	26.4	2.61	3.84	2.2992e-19	8.27711e-18	8.27711e-18
	GO:0006810	transport	488	97	CNAG_00048, CNAG_00303, CNAG_00433, CNAG_00443, CNAG_00466, CNAG_00597, CNAG_00598, CNAG_00651, CNAG_00749, CNAG_00815, CNAG_00864, CNAG_00895, CNAG_00979, CNAG_01002, CNAG_01232, CNAG_01384, CNAG_01497, CNAG_01545, CNAG_01681, CNAG_01742, CNAG_01759, CNAG_01862, CNAG_01872, CNAG_01925, CNAG_01936, CNAG_01953, CNAG_01960, CNAG_02010, CNAG_02083, CNAG_02113, CNAG_02254, CNAG_02600, CNAG_02728, CNA…	19.9	1.96	2.61	1.93698e-12	3.48656e-11	6.97312e-11
	GO:0008150	biological process	2473	294	CNAG_00034, CNAG_00048, CNAG_00123, CNAG_00131, CNAG_00150, CNAG_00192, CNAG_00236, CNAG_00265, CNAG_00269, CNAG_00300, CNAG_00303, CNAG_00353, CNAG_00371, CNAG_00373, CNAG_00393, CNAG_00397, CNAG_00433, CNAG_00443, CNAG_00452, CNAG_00466, CNAG_00490, CNAG_00515, CNAG_00597, CNAG_00598, CNAG_00651, CNAG_00654, CNAG_00659, CNAG_00709, CNAG_00749, CNAG_00797, CNAG_00815, CNAG_00819, CNAG_00826, CNA…	11.9	1.17	1.85	2.62661e-07	3.15193e-06	9.45579e-06
	GO:0005975	carbohydrate metabolic process	120	25	CNAG_00373, CNAG_00393, CNAG_00826, CNAG_00827, CNAG_00897, CNAG_01651, CNAG_01675, CNAG_03277, CNAG_03525, CNAG_04025, CNAG_04217, CNAG_04523, CNAG_04621, CNAG_04631, CNAG_04874, CNAG_05138, CNAG_05316, CNAG_05471, CNAG_05653, CNAG_05815, CNAG_06098, CNAG_06593, CNAG_06623, CNAG_06931, CNAG_06985	20.8	2.06	2.43	0.000291574	0.00262417	0.0104967
	ec00071_KEGG	Fatty acid degradation	38	18	CNAG_00371, CNAG_00490, CNAG_00515, CNAG_02449, CNAG_02488, CNAG_02489, CNAG_02562, CNAG_02903, CNAG_03010, CNAG_03019, CNAG_03134, CNAG_03275, CNAG_04308, CNAG_06018, CNAG_06035, CNAG_06551, CNAG_06628, CNAG_07747	47.4	5.08	9.37	9.49726e-10	1.21565e-07	1.21565e-07
	ec00280_KEGG	Valine, leucine and isoleucine degradation	37	13	CNAG_00311, CNAG_00371, CNAG_00397, CNAG_00452, CNAG_00490, CNAG_02045, CNAG_02488, CNAG_02562, CNAG_03010, CNAG_03134, CNAG_04308, CNAG_06018, CNAG_06628	35.1	3.77	5.51	1.3599e-05	0.000870333	0.00174067
	ec00281_KEGG	Geraniol degradation	10	6	CNAG_00371, CNAG_00490, CNAG_02488, CNAG_03010, CNAG_03134, CNAG_04308	60	6.44	14.93	9.42223e-05	0.00315162	0.0120605
	ec00592_KEGG	alpha-Linolenic acid metabolism	38	12	CNAG_00371, CNAG_00490, CNAG_00515, CNAG_00601, CNAG_01651, CNAG_02488, CNAG_02489, CNAG_02903, CNAG_03010, CNAG_05325, CNAG_06035, CNAG_07747	31.6	3.39	4.67	9.84881e-05	0.00315162	0.0126065
	ec00980_KEGG	Metabolism of xenobiotics by cytochrome P450	27	9	CNAG_00515, CNAG_01874, CNAG_02052, CNAG_02489, CNAG_02903, CNAG_04933, CNAG_05024, CNAG_06035, CNAG_06529	33.3	3.58	5.01	0.000479305	0.0122702	0.0613511
	ec00062_KEGG	Fatty acid elongation	14	6	CNAG_00371, CNAG_00490, CNAG_02488, CNAG_03010, CNAG_03134, CNAG_04308	42.9	4.6	7.45	0.000975866	0.0208185	0.124911
	ec00310_KEGG	Lysine degradation	91	18	CNAG_00371, CNAG_00490, CNAG_01079, CNAG_01489, CNAG_01714, CNAG_01882, CNAG_01994, CNAG_02488, CNAG_02674, CNAG_03010, CNAG_03134, CNAG_03170, CNAG_03275, CNAG_03389, CNAG_04308, CNAG_04615, CNAG_06018, CNAG_06628	19.8	2.12	2.51	0.00138971	0.0254118	0.177882
	ec00410_KEGG	beta-Alanine metabolism	27	8	CNAG_00311, CNAG_00313, CNAG_00371, CNAG_02488, CNAG_02562, CNAG_03010, CNAG_06018, CNAG_06628	29.6	3.18	4.2	0.00234989	0.0375982	0.300785
	ec00061_KEGG	Fatty acid biosynthesis	19	6	CNAG_00126, CNAG_01116, CNAG_02000, CNAG_02449, CNAG_03013, CNAG_03019	31.6	3.39	4.58	0.00590982	0.0816479	0.756457
	ec00010_KEGG	Glycolysis / Gluconeogenesis	59	12	CNAG_00515, CNAG_00797, CNAG_01622, CNAG_01675, CNAG_02489, CNAG_02903, CNAG_04217, CNAG_04523, CNAG_05901, CNAG_06018, CNAG_06035, CNAG_06628	20.3	2.18	2.56	0.00687035	0.0816479	0.879404
	ec00362_KEGG	Benzoate degradation	52	11	CNAG_00371, CNAG_00490, CNAG_00688, CNAG_00862, CNAG_02488, CNAG_03010, CNAG_03134, CNAG_03275, CNAG_03393, CNAG_04308, CNAG_05378	21.2	2.27	2.69	0.00701662	0.0816479	0.898127
	ec00903_KEGG	Limonene and pinene degradation	56	11	CNAG_00371, CNAG_00688, CNAG_00862, CNAG_01489, CNAG_02488, CNAG_03010, CNAG_03170, CNAG_03393, CNAG_04417, CNAG_06018, CNAG_06628	19.6	2.11	2.44	0.012377	0.132021	1
	ec00780_KEGG	Biotin metabolism	67	12	CNAG_00126, CNAG_01116, CNAG_01500, CNAG_01565, CNAG_02000, CNAG_02674, CNAG_02840, CNAG_03013, CNAG_04471, CNAG_05436, CNAG_07389, CNAG_07528	17.9	1.92	2.18	0.0187944	0.185053	1
	ec00630_KEGG	Glyoxylate and dicarboxylate metabolism	33	7	CNAG_00797, CNAG_00979, CNAG_01080, CNAG_01794, CNAG_01872, CNAG_05303, CNAG_05653	21.2	2.28	2.67	0.0290739	0.265818	1
	ec00521_KEGG	Streptomycin biosynthesis	27	6	CNAG_01495, CNAG_01622, CNAG_03262, CNAG_05320, CNAG_05901, CNAG_06530	22.2	2.38	2.82	0.0342754	0.292484	1
	ec01130_KEGG	Biosynthesis of antibiotics	528	60	CNAG_00265, CNAG_00371, CNAG_00397, CNAG_00490, CNAG_00515, CNAG_00797, CNAG_00827, CNAG_00862, CNAG_01080, CNAG_01489, CNAG_01495, CNAG_01500, CNAG_01622, CNAG_01675, CNAG_01794, CNAG_01926, CNAG_02439, CNAG_02488, CNAG_02489, CNAG_02562, CNAG_02674, CNAG_02840, CNAG_02903, CNAG_03010, CNAG_03134, CNAG_03170, CNAG_03262, CNAG_03275, CNAG_03280, CNAG_03729, CNAG_03893, CNAG_04217, CNAG_04308, CNA…	11.4	1.22	1.33	0.0448526	0.358821	1
Down-regulated
	ID	Name	Bgd count	Result count	Result gene list	Pct of bgd	Fold enrichment	Odds ratio	P-value	Benjamini	Bonferroni
	GO:0006629	lipid metabolic process	88	14	CNAG_00519, CNAG_00834, CNAG_01044, CNAG_01321, CNAG_01737, CNAG_02356, CNAG_02577, CNAG_02896, CNAG_04574, CNAG_04687, CNAG_05759, CNAG_06085, CNAG_06534, CNAG_06614	15.9	3.49	4.22	3.3146e-05	0.000449106	0.00082865
	GO:0006091	generation of precursor metabolites and energy	38	9	CNAG_01323, CNAG_03226, CNAG_03359, CNAG_04189, CNAG_05197, CNAG_05633, CNAG_06180, CNAG_06226, CNAG_07356	23.7	5.19	6.8	3.59285e-05	0.000449106	0.000898212
	GO:0008150	biological process	2473	127	CNAG_00109, CNAG_00130, CNAG_00257, CNAG_00409, CNAG_00519, CNAG_00559, CNAG_00575, CNAG_00590, CNAG_00727, CNAG_00800, CNAG_00802, CNAG_00834, CNAG_00904, CNAG_00905, CNAG_00914, CNAG_01005, CNAG_01044, CNAG_01119, CNAG_01138, CNAG_01230, CNAG_01239, CNAG_01321, CNAG_01323, CNAG_01348, CNAG_01446, CNAG_01464, CNAG_01465, CNAG_01470, CNAG_01577, CNAG_01701, CNAG_01721, CNAG_01737, CNAG_01802, CNA…	5.1	1.13	1.5	0.0112949	0.0769447	0.282372
	GO:0051186	cofactor metabolic process	69	8	CNAG_01802, CNAG_01962, CNAG_01984, CNAG_02460, CNAG_02609, CNAG_06063, CNAG_06300, CNAG_06534	11.6	2.54	2.83	0.0123112	0.0769447	0.307779
	GO:0044281	small molecule metabolic process	286	21	CNAG_01321, CNAG_01323, CNAG_01348, CNAG_01577, CNAG_01962, CNAG_01984, CNAG_02609, CNAG_03226, CNAG_03588, CNAG_04189, CNAG_04574, CNAG_04744, CNAG_05197, CNAG_05497, CNAG_05633, CNAG_05712, CNAG_05759, CNAG_06141, CNAG_06534, CNAG_06679, CNAG_07356	7.3	1.61	1.75	0.0185602	0.0928009	0.464005
	GO:0005975	carbohydrate metabolic process	120	10	CNAG_00914, CNAG_01230, CNAG_01239, CNAG_01984, CNAG_02230, CNAG_03785, CNAG_04245, CNAG_04744, CNAG_06666, CNAG_06923	8.3	1.83	1.96	0.0454051	0.189188	1
	ec00650_KEGG	Butanoate metabolism	80	13	CNAG_02182, CNAG_02455, CNAG_02751, CNAG_02852, CNAG_02896, CNAG_03226, CNAG_03991, CNAG_04189, CNAG_04926, CNAG_05383, CNAG_05521, CNAG_07356, CNAG_07570	16.3	3.03	3.67	0.0002464	0.0295681	0.0295681
	ec00720_KEGG	Carbon fixation pathways in prokaryotes	50	8	CNAG_02182, CNAG_02751, CNAG_03226, CNAG_04189, CNAG_04926, CNAG_05521, CNAG_05759, CNAG_07356	16	2.98	3.5	0.00443628	0.266177	0.532354
	ec00520_KEGG	Amino sugar and nucleotide sugar metabolism	105	12	CNAG_01044, CNAG_01239, CNAG_02182, CNAG_02542, CNAG_02751, CNAG_03215, CNAG_04245, CNAG_04926, CNAG_05521, CNAG_06051, CNAG_06191, CNAG_06692	11.4	2.13	2.39	0.0092528	0.291911	1
	ec01130_KEGG	Biosynthesis of antibiotics	528	40	CNAG_00409, CNAG_00519, CNAG_00575, CNAG_00932, CNAG_01044, CNAG_01102, CNAG_01737, CNAG_01744, CNAG_01881, CNAG_01984, CNAG_02049, CNAG_02182, CNAG_02226, CNAG_02335	7.6	1.41	1.62	0.00973037	0.291911	1
	ec00633_KEGG	Nitrotoluene degradation	60	8	CNAG_01102, CNAG_02182, CNAG_02577, CNAG_02751, CNAG_03754, CNAG_04926, CNAG_05521, CNAG_07308	13.3	2.49	2.82	0.0134384	0.298663	1
	ec00981_KEGG	Insect hormone biosynthesis	86	10	CNAG_01102, CNAG_01744, CNAG_02182, CNAG_02577, CNAG_02751, CNAG_03754, CNAG_04926, CNAG_05521, CNAG_05842, CNAG_07308	11.6	2.17	2.42	0.01522	0.298663	1
	ec00120_KEGG	Primary bile acid biosynthesis	20	4	CNAG_02182, CNAG_02751, CNAG_04926, CNAG_05521	20	3.73	4.51	0.0196416	0.298663	1
	ec01056_KEGG	Biosynthesis of type II polyketide backbone	30	5	CNAG_02182, CNAG_02751, CNAG_04926, CNAG_05383, CNAG_05521	16.7	3.11	3.62	0.0199108	0.298663	1
	ec00860_KEGG	Porphyrin and chlorophyll metabolism	32	5	CNAG_01138, CNAG_01721, CNAG_01908, CNAG_02460, CNAG_05875	15.6	2.91	3.35	0.0258252	0.317021	1
	ec00053_KEGG	Ascorbate and aldarate metabolism	57	7	CNAG_01846, CNAG_02182, CNAG_02751, CNAG_04926, CNAG_05521, CNAG_05842, CNAG_06169	12.3	2.29	2.55	0.0306664	0.317021	1
	ec00525_KEGG	Acarbose and validamycin biosynthesis	45	6	CNAG_01744, CNAG_02182, CNAG_02751, CNAG_04926, CNAG_05383, CNAG_05521	13.3	2.49	2.79	0.0309698	0.317021	1
	ec00591_KEGG	Linoleic acid metabolism	23	4	CNAG_02182, CNAG_02751, CNAG_04926, CNAG_05521	17.4	3.24	3.79	0.0317021	0.317021	1
	ec00625_KEGG	Chloroalkane and chloroalkene degradation	47	6	CNAG_02182, CNAG_02751, CNAG_04926, CNAG_05521, CNAG_05842, CNAG_07745	12.8	2.38	2.65	0.0374176	0.336187	1
	ec00640_KEGG	Propanoate metabolism	60	7	CNAG_02182, CNAG_02455, CNAG_02751, CNAG_02852, CNAG_04926, CNAG_05521, CNAG_05759	11.7	2.17	2.4	0.0392218	0.336187	1
DEGs - hCSF vs rCSF
Up-regulated
	ID	Name	Bgd count	Result count	Result gene list	Pct of bgd	Fold enrichment	Odds ratio	P-value	Benjamini	Bonferroni
	GO:0005975	carbohydrate metabolic process	120	39	CNAG_00057, CNAG_00121, CNAG_00373, CNAG_00393, CNAG_00799, CNAG_00826, CNAG_00897, CNAG_01239, CNAG_01539, CNAG_01984, CNAG_02133, CNAG_02351, CNAG_02834, CNAG_02860, CNAG_03072, CNAG_03225, CNAG_03247, CNAG_03358, CNAG_03525, CNAG_03916, CNAG_04033, CNAG_04217, CNAG_04523, CNAG_04621, CNAG_04676, CNAG_04744, CNAG_05138, CNAG_05292, CNAG_05411, CNAG_05471, CNAG_05480, CNAG_06098, CNAG_06291, CNA…	32.5	3.32	4.85	2.30421e-12	6.68221e-11	6.68221e-11
	GO:0006091	generation of precursor metabolites and energy	38	13	CNAG_00393, CNAG_01137, CNAG_01657, CNAG_03072, CNAG_03225, CNAG_03358, CNAG_03674, CNAG_03916, CNAG_04621, CNAG_04676, CNAG_06770, CNAG_07363, CNAG_07851	34.2	3.5	4.94	3.37565e-05	0.000489469	0.000978937
	GO:0044281	small molecule metabolic process	286	45	CNAG_00061, CNAG_00450, CNAG_00457, CNAG_00797, CNAG_00826, CNAG_01128, CNAG_01137, CNAG_01204, CNAG_01238, CNAG_01539, CNAG_01657, CNAG_01912, CNAG_01984, CNAG_02133, CNAG_02294, CNAG_02748, CNAG_03072, CNAG_03225, CNAG_03358, CNAG_03592, CNAG_03674, CNAG_03916, CNAG_03920, CNAG_04217, CNAG_04314, CNAG_04523, CNAG_04676, CNAG_04744, CNAG_04776, CNAG_05260, CNAG_05398, CNAG_05540, CNAG_05602, CNA…	15.7	1.61	1.82	0.000635235	0.0061406	0.0184218
	GO:0051186	cofactor metabolic process	69	15	CNAG_00797, CNAG_01912, CNAG_01984, CNAG_02133, CNAG_03072, CNAG_03187, CNAG_03358, CNAG_03916, CNAG_04314, CNAG_04676, CNAG_05852, CNAG_06770, CNAG_07414, CNAG_07561, CNAG_07660	21.7	2.22	2.63	0.00218786	0.015862	0.0634479
	ec00020_KEGG	Citrate cycle (TCA cycle)	25	12	CNAG_00061, CNAG_01264, CNAG_01657, CNAG_03225, CNAG_03375, CNAG_03674, CNAG_03920, CNAG_04217, CNAG_05059, CNAG_07363, CNAG_07660, CNAG_07851	48	5.05	9.17	7.17331e-07	9.1101e-05	9.1101e-05
	ec00710_KEGG	Carbon fixation in photosynthetic organisms	23	11	CNAG_00057, CNAG_00866, CNAG_01881, CNAG_02035, CNAG_03040, CNAG_03225, CNAG_03358, CNAG_04217, CNAG_04523, CNAG_06770, CNAG_07445	47.8	5.03	9.07	2.23796e-06	0.00014211	0.000284221
	ec00030_KEGG	Pentose phosphate pathway	41	13	CNAG_00057, CNAG_00866, CNAG_01881, CNAG_01984, CNAG_02133, CNAG_02655, CNAG_03040, CNAG_03916, CNAG_04676, CNAG_06313, CNAG_06770, CNAG_07445, CNAG_07561	31.7	3.33	4.6	5.92598e-05	0.00227775	0.00752599
	ec00010_KEGG	Glycolysis / Gluconeogenesis	59	16	CNAG_00057, CNAG_00797, CNAG_02035, CNAG_03072, CNAG_03358, CNAG_03916, CNAG_04217, CNAG_04523, CNAG_04676, CNAG_05059, CNAG_05480, CNAG_06169, CNAG_06313, CNAG_06770, CNAG_07316, CNAG_07660	27.1	2.85	3.71	7.17403e-05	0.00227775	0.00911102
	ec01130_KEGG	Biosynthesis of antibiotics	528	73	CNAG_00057, CNAG_00061, CNAG_00247, CNAG_00371, CNAG_00797, CNAG_00866, CNAG_00932, CNAG_00984, CNAG_01102, CNAG_01112, CNAG_01137, CNAG_01164, CNAG_01238, CNAG_01264, CNAG_01539, CNAG_01657, CNAG_01881, CNAG_01926, CNAG_01984, CNAG_02006, CNAG_02007, CNAG_02035, CNAG_02085, CNAG_02133, CNAG_02182, CNAG_02439, CNAG_02655, CNAG_02748, CNAG_02781, CNAG_02892, CNAG_03040, CNAG_03068	13.8	1.45	1.74	0.000187615	0.00476541	0.0238271
	ec00480_KEGG	Glutathione metabolism	51	13	CNAG_00718, CNAG_00921, CNAG_01264, CNAG_01874, CNAG_01889, CNAG_01893, CNAG_01915, CNAG_02006, CNAG_02085, CNAG_02208, CNAG_03920, CNAG_07363, CNAG_07561	25.5	2.68	3.38	0.000669426	0.0124962	0.0850171
	ec00500_KEGG	Starch and sucrose metabolism	64	15	CNAG_00373, CNAG_00393, CNAG_02748, CNAG_03525, CNAG_03916, CNAG_04621, CNAG_04879, CNAG_05138, CNAG_05292, CNAG_05411, CNAG_05471, CNAG_06313, CNAG_06745, CNAG_06924, CNAG_06931	23.4	2.46	3.03	0.000688766	0.0124962	0.0874733
	ec00052_KEGG	Galactose metabolism	80	16	CNAG_01615, CNAG_01896, CNAG_02030, CNAG_02748, CNAG_02892, CNAG_03946, CNAG_03983, CNAG_04676, CNAG_05471, CNAG_05480, CNAG_05881, CNAG_06190, CNAG_06313, CNAG_06501, CNAG_06918, CNAG_06924	20	2.1	2.47	0.00279356	0.0443477	0.354782
	ec00520_KEGG	Amino sugar and nucleotide sugar metabolism	105	19	CNAG_01164, CNAG_01239, CNAG_02006, CNAG_02085, CNAG_02182, CNAG_02748, CNAG_03326, CNAG_03916, CNAG_03946, CNAG_05462, CNAG_05480, CNAG_05581, CNAG_05828, CNAG_06098, CNAG_06190, CNAG_06291, CNAG_06313, CNAG_06647, CNAG_06659	18.1	1.9	2.19	0.00386026	0.0544725	0.490253
	ec00062_KEGG	Fatty acid elongation	14	5	CNAG_00371, CNAG_02487, CNAG_03080, CNAG_04488, CNAG_04531	35.7	3.75	5.37	0.00730092	0.0927217	0.927217
	ec00250_KEGG	Alanine, aspartate and glutamate metabolism	34	8	CNAG_00300, CNAG_00457, CNAG_00710, CNAG_01027, CNAG_01164, CNAG_05260, CNAG_05602, CNAG_06112	23.5	2.47	2.99	0.0121748	0.140563	1
	ec00620_KEGG	Pyruvate metabolism	49	10	CNAG_00797, CNAG_00832, CNAG_01128, CNAG_01657, CNAG_03225, CNAG_04217, CNAG_04955, CNAG_05059, CNAG_06602, CNAG_07660	20.4	2.15	2.5	0.014751	0.156115	1
	ec00720_KEGG	Carbon fixation pathways in prokaryotes	50	10	CNAG_00371, CNAG_00797, CNAG_01264, CNAG_01657, CNAG_02182, CNAG_03225, CNAG_03375, CNAG_03920, CNAG_04531, CNAG_07363	20	2.1	2.44	0.0169418	0.165508	1
	ec00930_KEGG	Caprolactam degradation	24	6	CNAG_00371, CNAG_02006, CNAG_02085, CNAG_03973, CNAG_04531, CNAG_06169	25	2.63	3.22	0.0216201	0.196125	1
	ec00982_KEGG	Drug metabolism - cytochrome P450	26	6	CNAG_00921, CNAG_01874, CNAG_01889, CNAG_01893, CNAG_03556, CNAG_07316	23.1	2.43	2.9	0.0314962	0.266668	1
	ec00770_KEGG	Pantothenate and CoA biosynthesis	27	6	CNAG_00909, CNAG_03738, CNAG_05725, CNAG_05878, CNAG_06459, CNAG_07414	22.2	2.34	2.76	0.0373817	0.296718	1
Down-regulated	ID	Name	Bgd count	Result count	Result gene list	Pct of bgd	Fold enrichment	Odds ratio	P-value	Benjamini	Bonferroni
	GO:0006259	DNA metabolic process	105	12	CNAG_00076, CNAG_00377, CNAG_00659, CNAG_01144, CNAG_01316, CNAG_01792, CNAG_02105, CNAG_04600, CNAG_05177, CNAG_05472, CNAG_06333, CNAG_07539	11.4	1.82	1.98	0.0299722	0.482	1
	GO:0006397	mRNA processing	30	5	CNAG_01666, CNAG_01853, CNAG_02428, CNAG_03222, CNAG_06426	16.7	2.66	3.03	0.0365745	0.482	1
	GO:0006950	response to stress	100	11	CNAG_00076, CNAG_00659, CNAG_01144, CNAG_01316, CNAG_01792, CNAG_02105, CNAG_03169, CNAG_03228, CNAG_05177, CNAG_06346, CNAG_07539	11	1.75	1.89	0.0467867	0.482	1
	ec00052_KEGG	Galactose metabolism	80	10	CNAG_00407, CNAG_00697, CNAG_01283, CNAG_01791, CNAG_02542, CNAG_02790, CNAG_04277, CNAG_04344, CNAG_06050, CNAG_06051	12.5	1.94	2.15	0.0300983	0.910838	1
	ec00361_KEGG	Chlorocyclohexane and chlorobenzene degradation	38	6	CNAG_00993, CNAG_01221, CNAG_02868, CNAG_04417, CNAG_04508, CNAG_07996	15.8	2.46	2.79	0.0319996	0.910838	1
	ec00633_KEGG	Nitrotoluene degradation	60	8	CNAG_00162, CNAG_01914, CNAG_02475, CNAG_02868, CNAG_04313, CNAG_05378, CNAG_06554, CNAG_06815	13.3	2.07	2.3	0.0358757	0.910838	1
	ec00999_KEGG	Biosynthesis of secondary metabolites - unclassified	40	6	CNAG_00993, CNAG_01221, CNAG_01489, CNAG_02772, CNAG_04508, CNAG_06115	15	2.33	2.63	0.0400353	0.910838	1
	ec00981_KEGG	Insect hormone biosynthesis	86	10	CNAG_00162, CNAG_01914, CNAG_02475, CNAG_02772, CNAG_04313, CNAG_04417, CNAG_05378, CNAG_06115, CNAG_06554, CNAG_06815	11.6	1.81	1.97	0.0464584	0.910838	1
DEGs - rCSF_Day4 vs Day1
Up-regulated
	ID	Name	Bgd count	Result count	Result gene list	Pct of bgd	Fold enrichment	Odds ratio	P-value	Benjamini	Bonferroni
	ec00604_KEGG	Glycosphingolipid biosynthesis - ganglio series	1	1	CNAG_06659	100	219	inf	0.00456621	0.114239	0.237443
	ec00020_KEGG	Citrate cycle (TCA cycle)	25	2	CNAG_00061, CNAG_07851	8	17.52	22.55	0.00541039	0.114239	0.28134
	ec00603_KEGG	Glycosphingolipid biosynthesis - globo and isoglobo series	29	2	CNAG_02715, CNAG_06659	6.9	15.1	19.18	0.00724806	0.114239	0.376899
	ec00513_KEGG	Various types of N-glycan biosynthesis	32	2	CNAG_02715, CNAG_06659	6.3	13.69	17.24	0.00878758	0.114239	0.456954
	ec00592_KEGG	alpha-Linolenic acid metabolism	38	2	CNAG_00601, CNAG_02488	5.3	11.53	14.33	0.0122667	0.127574	0.637868
	ec01130_KEGG	Biosynthesis of antibiotics	528	6	CNAG_00061, CNAG_02488, CNAG_02715, CNAG_02830, CNAG_04845, CNAG_07851	1.1	2.49	4.01	0.0195827	0.168187	1
	ec00531_KEGG	Glycosaminoglycan degradation	5	1	CNAG_06659	20	43.8	59.36	0.0226406	0.168187	1
	ec00281_KEGG	Geraniol degradation	10	1	CNAG_02488	10	21.9	26.33	0.0448104	0.291267	1
Down-regulated
	ID	Name	Bgd count	Result count	Result gene list	Pct of bgd	Fold enrichment	Odds ratio	P-value	Benjamini	Bonferroni
	ec00981_KEGG	Insect hormone biosynthesis	86	3	CNAG_00162, CNAG_02577, CNAG_03874	3.5	4.58	5.37	0.0257927	0.317219	1
	ec00310_KEGG	Lysine degradation	91	3	CNAG_00413, CNAG_01882, CNAG_05352	3.3	4.33	5.05	0.0298846	0.317219	1
	ec00904_KEGG	Diterpenoid biosynthesis	38	2	CNAG_00413, CNAG_05352	5.3	6.92	7.94	0.0328415	0.317219	1
	ec00261_KEGG	Monobactam biosynthesis	46	2	CNAG_01639, CNAG_05352	4.3	5.71	6.47	0.0466328	0.317219	1
	ec00231_KEGG	Puromycin biosynthesis	47	2	CNAG_00162, CNAG_02577	4.3	5.59	6.33	0.0484859	0.317219	1

## Sheet:  in vivo CSF vs YPD_DEG_chr4&13
Gene	Regulation	Chromosome	logFC	FDR_Pvalue	H99_gene	H99_Description	H288C_geneID	H288C_Description	GObp_term	Pfam	KeggPathways	CDfam_descript
CNAG_05075	Up	4	6.82982	3.1379e-44	---	solute carrier family 20 (sodium-dependent phosphate transporter)	PHO89	Pho89p	phosphate ion transport	PF01384.15|PHO4[Phosphate transporter family]	.	Phosphate transporter family\Phosphate/sulfate permease [Inorganic ion transport and metabolism]
CNAG_05076	Up	4	2.41783	1.15093e-30	---	hypothetical protein	---	---	---	.	.	---
CNAG_05159	Up	4	3.34276	1.66319e-27	---	hypothetical protein, hypothetical protein, variant	---	---	---	.	.	---
CNAG_05303	Up	4	5.26194	9.14633e-18	ICL1	isocitrate lyase	ICL1	isocitrate lyase 1	carboxylic acid metabolic process	PF13714.1|PEP_mutase[Phosphoenolpyruvate phosphomutase];PF00463.16|ICL[Isocitrate lyase family];TIGR01346[isocit_lyase: isocitrate lyase]	.	N/A
CNAG_04949	Up	4	1.44246	3.18267e-17	---	hypothetical protein	---	---	---	.	.	Glycosyltransferase family 18
CNAG_05259	Up	4	2.48187	4.28155e-15	---	hypothetical protein, hypothetical protein, variant	---	---	---	PF06687.7|SUR7[SUR7/PalI family]	.	---
CNAG_05224	Up	4	1.44654	1.31506e-12	---	hypothetical protein	---	---	---	.	.	DNA translocase FtsK; Provisional\EBNA-3C; Provisional\RAM signalling pathway protein\large tegument protein UL36; Provisional\polyadenylate binding protein, human types 1, 2, 3, 4 family
CNAG_05244	Up	4	1.69216	1.3873e-12	---	hypothetical protein	---	---	---	.	.	---
CNAG_05279	Up	4	5.37487	1.12973e-11	---	hypothetical protein	---	---	---	.	.	---
CNAG_04945	Up	4	2.3017	1.70119e-11	---	hypothetical protein	---	---	---	.	.	Asp/Glu/Hydantoin racemase
CNAG_05138	Up	4	1.86928	3.26512e-11	---	glucan 1,3-beta-glucosidase	SPR1	glucan 1,3-beta-glucosidase	carbohydrate metabolic process	PF00150.13|Cellulase[Cellulase (glycosyl hydrolase family 5)]	.	Aryl-phospho-beta-D-glucosidase BglC, GH1 family [Carbohydrate transport and metabolism]
CNAG_05315	Up	4	1.99146	3.35456e-11	---	taurine catabolism dioxygenase TauD	---	---	oxidation-reduction process	PF02668.11|TauD[Taurine catabolism dioxygenase TauD, TfdA family]	.	N/A
CNAG_05201	Up	4	1.68953	3.22971e-10	---	DNA mismatch repair protein MSH4	MSH4	MutS family protein MSH4	mismatch repair	PF05188.12|MutS_II[MutS domain II];PF05192.13|MutS_III[MutS domain III];PF00488.16|MutS_V[MutS domain V];PF05190.13|MutS_IV[MutS family domain IV]	.	DNA mismatch repair ATPase MutS [Replication, recombination and repair]\DNA mismatch repair protein MutS\DNA mismatch repair protein MutS; Provisional\DNA-binding domain of DNA mismatch repair MUTS family\MutS domain III\MutS2 family protein\P-loop containing Nucleoside Triphosphate Hydrolases\dsDNA-specific endonuclease/ATPase MutS2 [Replication, recombination and repair]\recombination and DNA s…
CNAG_04933	Up	4	2.28739	4.24538e-10	---	hypothetical protein, hypothetical protein, variant 1, hypothetical protein, variant 2	---	---	---	.	.	---
CNAG_07814	Up	4	1.13499	4.35903e-09	---	hypothetical protein	---	---	---	PF04641.7|Rtf2[Replication termination factor 2]	.	N/A\Protein of unknown function, DUF612\YL1 nuclear protein
CNAG_05310	Up	4	1.46815	5.45081e-09	---	nipsnap family protein	---	---	---	PF07978.8|NIPSNAP[NIPSNAP]	.	NIPSNAP
CNAG_05024	Up	4	1.4528	1.92573e-08	---	L-xylulose reductase	FOX2	bifunctional hydroxyacyl-CoA dehydrogenase/enoyl-CoA hydratase FOX2	metabolic process	PF13561.1|adh_short_C2[Enoyl-(Acyl carrier protein) reductase];PF08659.5|KR[KR domain];PF00106.20|adh_short[short chain dehydrogenase]	.	1,6-dihydroxycyclohexa-2,4-diene-1-carboxylate dehydrogenase; Provisional\2,3-dihydroxy-2,3-dihydrophenylpropionate dehydrogenase; Provisional\2,3-dihydroxybenzoate-2,3-dehydrogenase; Validated\2-deoxy-D-gluconate 3-dehydrogenase\2-deoxy-D-gluconate 3-dehydrogenase; Provisional\3-hydroxybutyrate dehydrogenase\3-hydroxybutyrate dehydrogenase; Provisional\3-ketoacyl-(acyl-carrier-protein) reductase…
CNAG_04944	Up	4	1.40548	4.91432e-08	---	hypothetical protein, hypothetical protein, variant	---	---	---	PF07470.8|Glyco_hydro_88[Glycosyl Hydrolase Family 88]	.	Cyclases involved in the biosynthesis of lantibiotics, and similar proteins\long tail fiber, proximal subunit; Provisional
CNAG_05316	Up	4	1.58563	1.14102e-07	---	inositol oxygenase	---	---	inositol catabolic process\oxidation-reduction process	PF05153.10|DUF706[Family of unknown function (DUF706)]	ko00562[Inositol phosphate metabolism]	Myo-inositol oxygenase\N/A\hypothetical protein; Provisional
CNAG_05158	Up	4	1.48295	2.36816e-07	---	hypothetical protein, hypothetical protein, variant	---	---	---	.	.	---
CNAG_05085	Up	4	1.10118	2.84789e-07	---	deoxyhypusine hydroxylase	LIA1	Lia1p	---	PF03130.11|HEAT_PBS[PBS lyase HEAT-like repeat];PF13646.1|HEAT_2[HEAT repeats]	.	E-Z type HEAT repeats\HEAT repeat [General function prediction only]\HEAT repeats\PBS lyase HEAT-like repeat\putative lyase; Provisional
CNAG_04956	Up	4	1.8753	3.96421e-07	---	high-affinity nicotinic acid transporter	---	---	---	.	.	D-galactonate transporter\N/A
CNAG_05221	Up	4	1.08136	4.77215e-07	---	histone H2A.Z	HTZ1	histone H2AZ	---	PF00808.18|CBFD_NFYB_HMF[Histone-like transcription factor (CBF/NF-Y) and archaeal histone];PF00125.19|Histone[Core histone H2A/H2B/H3/H4]	.	C-terminus of histone H2A\Class 2 transcription repressor NC2, alpha subunit (DRAP1 homolog) [Transcription]\Core histone H2A/H2B/H3/H4\Histone 2A\Histone H2A [Chromatin structure and dynamics]\N/A\histone H2A; Provisional\histone H2AX; Provisional
CNAG_07818	Up	4	1.31067	9.90189e-07	---	hypothetical protein	---	---	---	.	.	P-loop containing Nucleoside Triphosphate Hydrolases
CNAG_05086	Up	4	1.34366	1.57236e-06	URM1	ubiquitin-related modifier	URM1	ubiquitin-related modifier URM1	tRNA thio-modification	PF09138.6|Urm1[Urm1 (Ubiquitin related modifier)]	.	Ubiquitin-like proteins
CNAG_05289	Up	4	1.74039	2.12809e-06	---	hypothetical protein	---	---	---	.	.	---
CNAG_05123	Up	4	1.01362	4.84801e-06	---	hypothetical protein	---	---	---	.	.	NADH dehydrogenase subunit 4; Provisional\Promethin
CNAG_05119	Up	4	1.48643	5.90679e-06	---	GabA permease	TPO5	Tpo5p	amino acid transmembrane transport	PF00324.16|AA_permease[Amino acid permease];PF13520.1|AA_permease_2[Amino acid permease]	.	Amino acid permease\Amino acid permease [Amino acid transport and metabolism]\Amino acid transporter [Amino acid transport and metabolism]\L-asparagine transporter and related permeases [Amino acid transport and metabolism]\L-type amino acid transporter\amino acid permease (GABA permease)\amino acid permease (yeast)\amino acid transporter\aromatic amino acid transporter; Provisional\cationic amin…
CNAG_05241	Up	4	1.26735	6.14059e-06	---	U6 snRNA-associated Sm-like protein LSm7	LSM7	Sm-like protein LSM7	---	PF01423.17|LSM[LSM domain]	ko03040[Spliceosome]	Sm and related proteins
CNAG_05288	Up	4	1.14353	6.67004e-06	---	HUS1 checkpoint protein, HUS1 checkpoint protein, variant	---	---	DNA repair\DNA damage checkpoint	PF04005.7|Hus1[Hus1-like protein]	.	Hus1-like protein\N/A
CNAG_05245	Up	4	1.40567	3.04925e-05	---	hypothetical protein	---	---	---	.	.	---
CNAG_05278	Up	4	5.60889	3.76739e-05	---	hypothetical protein, hypothetical protein, variant	---	---	---	.	.	---
CNAG_05188	Up	4	2.76534	4.04561e-05	---	hypothetical protein, hypothetical protein, variant	---	---	---	PF01501.15|Glyco_transf_8[Glycosyl transferase family 8]	.	Glycosyltransferase family A (GT-A) includes diverse families of glycosyl transferases with a common GT-A type structural fold\Lipopolysaccharide biosynthesis protein, LPS:glycosyltransferase [Cell wall/membrane/envelope biogenesis]
CNAG_05229	Up	4	2.01003	4.09074e-05	---	stomatin family protein	---	---	---	PF01145.20|Band_7[SPFH domain / Band 7 family]	.	FtsH protease regulator HflK; Provisional\HflC protein\HflK protein\Regulator of protease activity HflC, stomatin/prohibitin superfamily [Posttranslational modification, protein turnover, chaperones]\Uncharacterized membrane protein YqiK, contains Band7/PHB/SPFH domain [Function unknown]\core domain of the SPFH (stomatin, prohibitin, flotillin, and HflK/C) superfamily\prohibitin homologues
CNAG_05281	Up	4	1.78363	4.27906e-05	---	hypothetical protein, hypothetical protein, variant	---	---	---	.	.	---
CNAG_05313	Up	4	1.24748	7.36471e-05	---	hypothetical protein, hypothetical protein, variant 1, hypothetical protein, variant 2, hypothetical protein, variant 3, hypothetical protein, variant 4	---	---	---	.	.	AAA domain\Alpha helical coiled-coil rod protein (HCR)\Bacillus haemolytic enterotoxin (HBL)\Calcium binding and coiled-coil domain (CALCOCO1) like\Chromosome condensin MukBEF, ATPase and DNA-binding subunit MukB [Escherichia coli str\Chromosome segregation ATPase [Cell cycle control, cell division, chromosome partitioning]\Coiled-coil domain-containing protein 158\DNA repair exonuclease SbcCD AT…
CNAG_05147	Up	4	1.76317	8.16083e-05	---	hypothetical protein	---	---	---	.	.	RhoGEF, Guanine nucleotide exchange factor for Rho/Rac/Cdc42-like GTPases [Signal transduction mechanisms]
CNAG_05312	Up	4	1.64245	0.000120448	---	hypothetical protein	---	---	---	.	.	---
CNAG_05266	Up	4	1.7207	0.00014859	---	membrane protein, membrane protein, variant	ADY2	Ady2p	---	PF01184.14|Grp1_Fun34_YaaH[GPR1/FUN34/yaaH family]	.	GPR1/FUN34/yaaH family
CNAG_05304	Up	4	1.75415	0.000152681	---	hypothetical protein, hypothetical protein, variant 1, hypothetical protein, variant 2	---	---	---	.	.	---
CNAG_04963	Up	4	1.07774	0.000174296	---	hypothetical protein, hypothetical protein, variant	---	---	---	PF11790.3|Glyco_hydro_cc[Glycosyl hydrolase catalytic core]	.	Glycosyl hydrolase family 1
CNAG_05157	Up	4	1.17761	0.000218814	---	hypothetical protein	---	---	---	.	.	---
CNAG_05320	Up	4	1.03697	0.000246777	---	oxidoreductase	YMR315W	---	metabolic process\oxidation-reduction process	PF01408.17|GFO_IDH_MocA[Oxidoreductase family, NAD-binding Rossmann fold];PF02894.12|GFO_IDH_MocA_C[Oxidoreductase family, C-terminal alpha/beta domain]	ko00562[Inositol phosphate metabolism]	Homoserine dehydrogenase [Amino acid transport and metabolism]\Oxidoreductase family, C-terminal alpha/beta domain\Predicted dehydrogenase [General function prediction only]\Predicted dinucleotide-utilizing enzyme [General function prediction only]\Predicted homoserine dehydrogenase, contains C-terminal SAF domain [Amino acid transport and metabolism]\Rossmann-fold NAD(P)(+)-binding proteins\inos…
CNAG_05154	Up	4	1.00955	0.000542738	---	membrane fraction protein	CCC1	Ccc1p	---	PF01988.14|VIT1[VIT family]	.	CCC1-related family of proteins
CNAG_05161	Up	4	1.64166	0.000697278	---	hypothetical protein, hypothetical protein, variant	---	---	---	.	.	---
CNAG_05325	Up	4	1.9802	0.000720233	---	hypothetical protein	---	---	---	.	.	---
CNAG_05162	Up	4	1.16233	0.000783018	---	V-type proton ATPase subunit E	VMA9	H(+)-transporting V0 sector ATPase subunit e	ATP hydrolysis coupled proton transport	PF05493.8|ATP_synt_H[ATP synthase subunit H]	ko04966[Collecting duct acid secretion];ko05323[Rheumatoid arthritis];ko04145[Phagosome];ko05110[Vibrio cholerae infection];ko05120[Epithelial cell signaling in Helicobacter pylori infection]	ATP synthase subunit H
CNAG_05102	Up	4	1.26565	0.000824523	---	DNA repair protein Rad5	RAD5	DNA helicase RAD5	---	PF13923.1|zf-C3HC4_2[Zinc finger, C3HC4 type (RING finger)];PF00097.20|zf-C3HC4[Zinc finger, C3HC4 type (RING finger)];PF08797.6|HIRAN[HIRAN domain];PF00271.26|Helicase_C[Helicase conserved C-terminal domain];PF13920.1|zf-C3HC4_3[Zinc finger, C3HC4 type (RING finger)];PF00176.18|SNF2_N[SNF2 family N-terminal domain];PF13639.1|zf-RING_2[Ring finger domain]	.	DEAD-like helicases superfamily\DNA repair protein rad18\E3 ubiquitin-protein ligase RMA2; Provisional\ERCC4-related helicase [Replication, recombination and repair]\HIRAN domain\N/A\P-loop containing Nucleoside Triphosphate Hydrolases\Probable chromatin-remodeling complex ATPase chain; Provisional\RING-H2 zinc finger\RING-finger-containing E3 ubiquitin ligase [Posttranslational modification, pro…
CNAG_05300	Up	4	1.15502	0.0010917	---	mitochondrial carrier protein	---	---	---	PF00153.22|Mito_carr[Mitochondrial carrier protein]	.	Membrane transport protein\Mitochondrial carrier protein
CNAG_05046	Up	4	1.2521	0.00141056	---	hypothetical protein	---	---	---	.	.	large tegument protein UL36; Provisional
CNAG_05129	Up	4	1.69563	0.00254147	---	hypothetical protein	---	---	---	.	.	---
CNAG_07803	Up	4	1.40827	0.0027359	---	hypothetical protein	---	---	---	.	.	---
CNAG_05021	Up	4	1.1489	0.00297707	---	hypothetical protein, hypothetical protein, variant	---	---	---	PF07081.6|DUF1349[Protein of unknown function (DUF1349)]	.	Protein of unknown function (DUF1349)
CNAG_04943	Down	4	-3.01031	9.05885e-20	---	CBS domain-containing protein, CBS domain-containing protein, variant	MAM3	Mam3p	---	PF01595.15|DUF21[Domain of unknown function DUF21]	.	Domain of unknown function DUF21\Hemolysin or related protein, contains CBS domains [General function prediction only]\Mg2+ and Co2+ transporter CorB, contains DUF21, CBS pair, and CorC-HlyC domains [Inorganic ion transport and metabolism]\Mg2+ and Co2+ transporter CorC, contains CBS pair and CorC-HlyC domains [Inorganic ion transport and metabolism]\N/A\gliding motility-associated protein GldE\m…
CNAG_05132	Down	4	-1.29833	1.19473e-18	---	cytochrome c oxidase subunit 5b	COX4	cytochrome c oxidase subunit IV	---	PF01215.14|COX5B[Cytochrome c oxidase subunit Vb]	ko05016[Huntington's disease];ko04260[Cardiac muscle contraction];ko05010[Alzheimer's disease];ko05012[Parkinson's disease]	N/A\cytochrome c oxidase subunit; Provisional
CNAG_05179	Down	4	-1.41163	2.07556e-16	---	ubiquinol-cytochrome c reductase core subunit 2	QCR2	ubiquinol--cytochrome-c reductase subunit 2	---	PF05193.16|Peptidase_M16_C[Peptidase M16 inactive domain];PF00675.15|Peptidase_M16[Insulinase (Peptidase family M16)]	ko05016[Huntington's disease];ko04260[Cardiac muscle contraction];ko05010[Alzheimer's disease];ko05012[Parkinson's disease]	Insulinase (Peptidase family M16)\Peptidase M16 inactive domain\Predicted Zn-dependent peptidase [General function prediction only]
CNAG_05109	Down	4	-1.91353	1.05749e-14	---	CBS and PB1 domain-containing protein, CBS and PB1 domain-containing protein, variant	---	---	---	PF00571.23|CBS[CBS domain];PF00564.19|PB1[PB1 domain]	.	CBS domain [Signal transduction mechanisms]\CBS-domain-containing membrane protein [Signal transduction mechanisms]\D-arabinose 5-phosphate isomerase; Provisional\KpsF/GutQ family protein\Mg/Co/Ni transporter MgtE (contains CBS domain) [Inorganic ion transport and metabolism]\N/A\Predicted transcriptional regulator containing CBS domains [Transcription]\Predicted transcriptional regulator, contai…
CNAG_05167	Down	4	-1.89867	1.51083e-11	---	hypothetical protein	---	---	---	.	.	---
CNAG_05041	Down	4	-1.546	1.10041e-08	---	NADH-ubiquinone oxidoreductase subunit 8	---	---	oxidation-reduction process	PF12838.2|Fer4_7[4Fe-4S dicluster domain];PF12800.2|Fer4_4[4Fe-4S binding domain];PF00037.22|Fer4[4Fe-4S binding domain];PF13187.1|Fer4_9[4Fe-4S dicluster domain];PF13237.1|Fer4_10[4Fe-4S dicluster domain];TIGR01971[NuoI: NADH-quinone oxidoreductase, chain I]	ko05016[Huntington's disease];ko05010[Alzheimer's disease];ko05012[Parkinson's disease]	2-ketoisovalerate ferredoxin oxidoreductase subunit delta; Reviewed\2-oxoacid:acceptor oxidoreductase, delta subunit, pyruvate/2-ketoisovalerate family\2-oxoglutarate-acceptor oxidoreductase subunit OorD; Reviewed\4Fe-4S binding domain\4Fe-4S dicluster domain\DNA-directed RNA polymerase subunit D; Provisional\Dissimilatory sulfite reductase (desulfoviridin), alpha and beta subunits [Inorganic ion…
CNAG_05258	Down	4	-4.42341	2.47443e-07	SMG1	glucose-methanol-choline oxidoreductase	---	---	alcohol metabolic process\oxidation-reduction process	PF05199.8|GMC_oxred_C[GMC oxidoreductase];PF00732.14|GMC_oxred_N[GMC oxidoreductase]	.	Choline dehydrogenase or related flavoprotein [Lipid transport and metabolism, General function prediction only]\GMC family mycofactocin-associated oxidreductase\GMC oxidoreductase\Protein HOTHEAD\Rossmann-fold NAD(P)(+)-binding proteins\choline dehydrogenase\choline dehydrogenase; Validated\dehydrogenase, Rv0697 family\glutathione reductase; Provisional
CNAG_05256	Down	4	-2.15522	9.09328e-07	CAT2	catalase 2	CTA1	catalase A	response to oxidative stress\oxidation-reduction process	PF00199.14|Catalase[Catalase];PF06628.7|Catalase-rel[Catalase-related immune-responsive]	ko04146[Peroxisome];ko05014[Amyotrophic lateral sclerosis (ALS)];ko00680[Methane metabolism]	Catalase [Inorganic ion transport and metabolism]\Catalase-like heme-binding proteins and protein domains\Catalase-related immune-responsive\catalase\hydroperoxidase II; Provisional
CNAG_05069	Down	4	-1.0811	2.51351e-05	---	ubiquinol-cytochrome c reductase subunit 10	QCR10	ubiquinol--cytochrome-c reductase subunit 10	---	PF09796.4|QCR10[Ubiquinol-cytochrome-c reductase complex subunit (QCR10)]	ko05016[Huntington's disease];ko04260[Cardiac muscle contraction];ko05010[Alzheimer's disease];ko05012[Parkinson's disease]	Ubiquinol-cytochrome-c reductase complex subunit (QCR10)
CNAG_05168	Down	4	-1.3279	8.55368e-05	---	hypothetical protein, hypothetical protein, variant	---	---	---	PF05426.7|Alginate_lyase[Alginate lyase]	.	N/A
CNAG_05115	Down	4	-1.48063	0.000122892	---	sarcosine oxidase	---	---	oxidation-reduction process	PF01266.19|DAO[FAD dependent oxidoreductase];PF00890.19|FAD_binding_2[FAD binding domain]	.	2-polyprenyl-6-methoxyphenol hydroxylase and related FAD-dependent oxidoreductases [Coenzyme transport and metabolism, Energy production and conversion]\Choline dehydrogenase or related flavoprotein [Lipid transport and metabolism, General function prediction only]\D-amino acid dehydrogenase small subunit; Validated\Dehydrogenase (flavoprotein) [Energy production and conversion]\FAD dependent oxi…
CNAG_05197	Down	4	-1.04006	0.000371764	---	NADH dehydrogenase (ubiquinone) 1 alpha subcomplex 8	---	---	---	PF06747.8|CHCH[CHCH domain]	ko05016[Huntington's disease];ko05010[Alzheimer's disease];ko05012[Parkinson's disease]	CHCH domain
CNAG_04981	Down	4	-1.22098	0.000816905	CAT1	catalase 1 similar to spore-specific catalases	CTA1	catalase A	response to oxidative stress\oxidation-reduction process	PF00199.14|Catalase[Catalase];PF06628.7|Catalase-rel[Catalase-related immune-responsive]	ko04146[Peroxisome];ko05014[Amyotrophic lateral sclerosis (ALS)];ko00680[Methane metabolism]	Catalase [Inorganic ion transport and metabolism]\Catalase-like heme-binding proteins and protein domains\Catalase-related immune-responsive\Type 1 glutamine amidotransferase (GATase1)-like domain\catalase\hydroperoxidase II; Provisional
CNAG_07975	Down	4	-2.43252	0.00728375	---	hypothetical protein	---	---	---	.	.	High-affinity K+ transport system, ATPase chain B [Inorganic ion transport and metabolism]\potassium-transporting ATPase subunit B; Provisional
CNAG_06375	Up	13	2.26136	4.78153e-16	---	hypothetical protein	---	---	---	.	.	---
CNAG_06364	Up	13	1.20547	1.65342e-14	---	hypothetical protein	EPL1	Epl1p	---	PF10513.4|EPL1[Enhancer of polycomb-like]	.	AAA domain\Enhancer of polycomb-like
CNAG_06380	Up	13	1.03494	1.18319e-13	---	transcription initiation factor TFIIA large subunit	TOA1	transcription initiation factor IIA large subunit	transcription initiation from RNA polymerase II promoter	PF03153.8|TFIIA[Transcription factor IIA, alpha/beta subunit]	.	Precursor of TFIIA alpha and beta subunits and similar proteins\Transcription factor IIA, alpha/beta subunit
CNAG_06309	Up	13	2.34718	5.15639e-13	---	hypothetical protein	---	---	---	.	.	---
CNAG_06428	Up	13	1.3882	6.76036e-13	OTU1	ubiquitin-specific protease	OTU1	ubiquitin-specific protease OTU1	---	PF02338.14|OTU[OTU-like cysteine protease]	.	Predicted cysteine protease (OTU family) [Posttranslational modification, protein turnover, chaperones]
CNAG_06265	Up	13	1.26343	6.56003e-11	---	high-affinity nicotinic acid transporter	TNA1	Tna1p	transmembrane transport	PF07690.11|MFS_1[Major Facilitator Superfamily]	.	4-hydroxyphenylacetate permease\D-galactonate transporter\MFS family permease [Carbohydrate transport and metabolism, Amino acid transport and metabolism, Inorganic ion transport and metabolism, General function prediction only]\Major Facilitator Superfamily\N/A\Sugar (and other) transporter
CNAG_06507	Up	13	2.47499	8.32569e-11	---	hypothetical protein	---	---	---	.	.	Glutathione S-transferase [Posttranslational modification, protein turnover, chaperones]\Phenylalanyl-tRNA synthetase beta subunit [Translation, ribosomal structure and biogenesis]\Protein Disulfide Oxidoreductases and Other Proteins with a Thioredoxin fold
CNAG_06499	Up	13	1.20877	2.99148e-10	---	hypothetical protein	DPP1	bifunctional diacylglycerol diphosphate phosphatase/phosphatidate phosphatase	---	PF01569.16|PAP2[PAP2 superfamily]	.	Membrane-associated phospholipid phosphatase [Lipid transport and metabolism]\N/A\Putative lipid phosphate phosphatase\lipid phosphate phosphatase
CNAG_06413	Up	13	2.16603	2.49296e-09	---	hypothetical protein	---	---	---	.	.	---
CNAG_06349	Up	13	1.68427	1.23854e-08	---	hypothetical protein	---	---	---	.	.	---
CNAG_06382	Up	13	1.22786	2.34189e-08	---	beta-transducin repeat containing protein	TUP1	chromatin-silencing transcriptional regulator TUP1	---	PF00400.27|WD40[WD domain, G-beta repeat];PF12937.2|F-box-like[F-box-like]	.	F-box domain\N/A\WD40 repeat [General function prediction only]\WD40 repeats in seven bladed beta propellers
CNAG_06493	Up	13	2.02514	5.70262e-08	---	hypothetical protein	---	---	---	.	.	---
CNAG_07943	Up	13	1.89441	8.2971e-08	---	hypothetical protein	---	---	---	PF06682.7|DUF1183[Protein of unknown function (DUF1183)]	.	SOCE-associated regulatory factor of calcium homoeostasis
CNAG_06346	Up	13	3.21153	1.61041e-07	BLP1	hypothetical protein	---	---	defense response to fungus\defense response to bacterium	PF03330.13|DPBB_1[Rare lipoprotein A (RlpA)-like double-psi beta-barrel];PF00967.12|Barwin[Barwin family]	.	Barwin family\Rare lipoprotein A (RlpA)-like double-psi beta-barrel\Rare lipoprotein A, peptidoglycan hydrolase digesting "naked" glycans, contains C-terminal SPOR domain [Cell wall/membrane/envelope biogenesis]
CNAG_06323	Up	13	1.03061	5.31685e-07	---	L-fucose permease	---	---	transmembrane transport	PF07690.11|MFS_1[Major Facilitator Superfamily]	.	Fucose permease [Carbohydrate transport and metabolism]\MFS family permease [Carbohydrate transport and metabolism, Amino acid transport and metabolism, Inorganic ion transport and metabolism, General function prediction only]\Major Facilitator Superfamily\N/A\Sugar (and other) transporter
CNAG_06321	Up	13	1.28302	6.82324e-07	---	hypothetical protein, hypothetical protein, variant	---	---	---	.	.	---
CNAG_06517	Up	13	2.31919	5.95332e-06	---	cytoplasmic protein	---	---	---	PF10540.4|Membr_traf_MHD[Munc13 (mammalian uncoordinated) homology domain];PF00168.25|C2[C2 domain]	.	C2 domain\Ca2+-dependent lipid-binding protein, contains C2 domain [General function prediction only]\Munc13 (mammalian uncoordinated) homology domain
CNAG_06390	Up	13	1.30669	9.14545e-06	---	hypothetical protein	---	---	---	.	.	---
CNAG_06427	Up	13	1.17937	1.05422e-05	---	hypothetical protein	---	---	---	.	.	Molecular chaperone IbpA, HSP20 family [Posttranslational modification, protein turnover, chaperones]\alpha-crystallin domain (ACD) found in alpha-crystallin-type small heat shock proteins, and a similar domain found in p23 (a cochaperone for Hsp90) and in other p23-like proteins
CNAG_07944	Up	13	1.0555	1.37486e-05	---	urea carboxylase	DUR1,2	---	metabolic process	PF07478.8|Dala_Dala_lig_C[D-ala D-ala ligase C-terminus];PF00289.17|CPSase_L_chain[Carbamoyl-phosphate synthase L chain, N-terminal domain];PF02682.11|AHS1[Allophanate hydrolase subunit 1];PF13535.1|ATP-grasp_4[ATP-grasp domain];PF00364.17|Biotin_lipoyl[Biotin-requiring enzyme];PF02785.14|Biotin_carb_C[Biotin carboxylase C-terminal domain];PF02786.12|CPSase_L_D2[Carbamoyl-phosphate synthase L cha…	.	ATP-grasp domain\Acetyl/propionyl-CoA carboxylase, alpha subunit [Lipid transport and metabolism]\Allophanate hydrolase subunit 1\Allophanate hydrolase subunit 2\Biotin carboxyl carrier protein [Coenzyme transport and metabolism, Lipid transport and metabolism]\Biotin carboxylase C-terminal domain\Biotin carboxylase [Lipid transport and metabolism]\Carbamoyl-phosphate synthase L chain, N-terminal…
CNAG_06443	Up	13	1.10997	3.07839e-05	SSA1	putative ATPase and ER protein chaperone similar to Kar2	KAR2	Hsp70 family ATPase KAR2	---	PF00012.15|HSP70[Hsp70 protein];PF06723.8|MreB_Mbl[MreB/Mbl protein]	ko05020[Prion diseases];ko04141[Protein processing in endoplasmic reticulum]	Actin-like ATPase involved in cell morphogenesis [Cell cycle control, cell division, chromosome partitioning]\Cell division ATPase FtsA [Cell cycle control, cell division, chromosome partitioning]\D-xylulose kinase\DnaK-type molecular chaperone; Provisional\Ethanolamine utilization protein EutJ, possible chaperonin [Amino acid transport and metabolism]\Fe-S protein assembly chaperone HscA\Hsp70 p…
CNAG_06267	Up	13	1.85513	3.29733e-05	---	hypothetical protein	---	---	---	PF13668.1|Ferritin_2[Ferritin-like domain]	.	Ferritin-like superfamily of diiron-containing four-helix-bundle proteins
CNAG_06333	Up	13	1.08876	5.53854e-05	---	replication factor C subunit 3/5, replication factor C subunit 3/5, variant	RFC3	replication factor C subunit 3	DNA replication	PF00004.24|AAA[ATPase family associated with various cellular activities (AAA)];PF13245.1|AAA_19[Part of AAA domain];PF05496.7|RuvB_N[Holliday junction DNA helicase ruvB N-terminus];PF05673.8|DUF815[Protein of unknown function (DUF815)];PF08542.6|Rep_fac_C[Replication factor C C-terminal domain];PF06144.8|DNA_pol3_delta[DNA polymerase III, delta subunit];PF13173.1|AAA_14[AAA domain];PF03215.10|Ra…	ko03430[Mismatch repair];ko03420[Nucleotide excision repair]	AAA C-terminal domain\AAA domain\AAA+-type ATPase, SpoVK/Ycf46/Vps4 family [Cell wall/membrane/envelope biogenesis, Cell cycle control, cell division, chromosome partitioning, Signal transduction mechanisms]\ATP-dependent protease LonB\ATP-dependent protease, Lon family\ATPases associated with a variety of cellular activities\Cdc6-related protein, AAA superfamily ATPase [Replication, recombinatio…
CNAG_06292	Up	13	1.44005	6.13331e-05	---	sugar transporter, sugar transporter, variant 1, sugar transporter, variant 2	HXT9	hexose transporter HXT9	transmembrane transport	PF07690.11|MFS_1[Major Facilitator Superfamily];PF00083.19|Sugar_tr[Sugar (and other) transporter]	.	D-galactonate transporter\D-xylose transporter XylE; Provisional\MFS transporter, sugar porter (SP) family\Major Facilitator Superfamily\N/A\Sugar (and other) transporter\benzoate transport\cation transport protein\metabolite-proton symporter\putative 3-hydroxyphenylpropionic transporter MhpT; Provisional\synaptic vesicle protein SV2
CNAG_06521	Up	13	1.4513	6.40278e-05	---	hypothetical protein	HXT13	hexose transporter HXT13	transmembrane transport	PF07690.11|MFS_1[Major Facilitator Superfamily];TIGR00879[SP: MFS transporter, sugar porter (SP) family];PF00083.19|Sugar_tr[Sugar (and other) transporter]	.	D-xylose transporter XylE; Provisional\MFS family permease [Carbohydrate transport and metabolism, Amino acid transport and metabolism, Inorganic ion transport and metabolism, General function prediction only]\MFS transporter, sugar porter (SP) family\MFS/sugar transport protein\Major Facilitator Superfamily\N/A\Predicted arabinose efflux permease, MFS family [Carbohydrate transport and metabolis…
CNAG_06299	Up	13	2.29752	0.000430296	---	hypothetical protein	---	---	---	.	.	---
CNAG_06319	Up	13	1.41504	0.000488036	---	hypothetical protein	---	---	---	.	.	---
CNAG_06337	Up	13	1.06935	0.000570117	---	hypothetical protein	---	---	---	.	.	Nuclear RNA-splicing-associated protein
CNAG_07041	Up	13	1.70725	0.0013709	---	hypothetical protein	---	---	---	.	.	---
CNAG_06422	Up	13	1.36867	0.00151913	---	hypothetical protein	---	---	---	PF10342.4|GPI-anchored[Ser-Thr-rich glycosyl-phosphatidyl-inositol-anchored membrane family]	.	Ser-Thr-rich glycosyl-phosphatidyl-inositol-anchored membrane family
CNAG_06389	Up	13	1.15429	0.00170529	---	hypothetical protein	---	---	---	.	.	---
CNAG_07946	Up	13	1.23035	0.00313711	---	hypothetical protein	---	---	---	.	.	DNA polymerase III, alpha chain, Gram-positive type
CNAG_06407	Down	13	-2.57028	2.38292e-21	---	cytochrome c oxidase subunit 7c	---	---	---	PF02935.11|COX7C[Cytochrome c oxidase subunit VIIc]	ko05016[Huntington's disease];ko04260[Cardiac muscle contraction];ko05010[Alzheimer's disease];ko05012[Parkinson's disease]	N/A
CNAG_06274	Down	13	-1.70889	6.89705e-18	---	hypothetical protein	---	---	---	.	.	N/A
CNAG_06302	Down	13	-2.75949	1.31413e-12	---	hypothetical protein, hypothetical protein, variant	---	---	---	PF13577.1|SnoaL_4[SnoaL-like domain];PF13474.1|SnoaL_3[SnoaL-like domain]	.	N/A
CNAG_06386	Down	13	-1.35669	2.4684e-09	---	hypothetical protein	---	---	---	.	.	---
CNAG_06446	Down	13	-1.73109	9.17046e-09	---	mitochondrial splicing suppressor	MSS51	Mss51p	---	PF13824.1|zf-Mss51[Zinc-finger of mitochondrial splicing suppressor 51]	.	Zinc-finger of mitochondrial splicing suppressor 51
CNAG_06300	Down	13	-1.22535	9.85412e-07	---	glutamate-cysteine ligase catalytic subunit, glutamate-cysteine ligase catalytic subunit, variant	GSH1	glutamate--cysteine ligase	glutathione biosynthetic process	PF03074.11|GCS[Glutamate-cysteine ligase]	.	Glutamate-cysteine ligase
CNAG_06285	Down	13	-1.30364	1.01558e-05	---	hypothetical protein	---	---	---	.	.	---
CNAG_06276	Down	13	-1.12481	3.09753e-05	---	hypothetical protein	---	---	regulation of transcription, DNA-templated\transcription, DNA-templated	PF04082.13|Fungal_trans[Fungal specific transcription factor domain];PF00172.13|Zn_clus[Fungal Zn(2)-Cys(6) binuclear cluster domain]	.	Amelogenins, cell adhesion proteins, play a role in the biomineralisation of teeth\Atrophin-1 family\DNA translocase FtsK; Provisional\EBNA-3C; Provisional\Gametogenetin\N/A\Protein of unknown function (DUF1421)\cell division protein ZipA; Provisional\fungal transcription factor regulatory middle homology region\sec-independent translocase; Provisional
CNAG_06401	Down	13	-1.05547	0.000176116	---	hypothetical protein, hypothetical protein, variant 1, hypothetical protein, variant 2	---	---	---	PF10165.4|Ric8[Guanine nucleotide exchange factor synembryn]	.	Domain of unknown function (DUF4655)\Guanine nucleotide exchange factor synembryn
CNAG_06404	Down	13	-1.36049	0.00153374	---	hypothetical protein	---	---	---	.	.	chaperone protein DnaJ; Provisional
CNAG_06504	Down	13	-1.3851	0.00491296	---	hypothetical protein	---	---	---	.	.	---

## Sheet: DEG_chr4&13_enrichment
DEGs - in vivo CSF vs YPD												FDR P-value <= 0.05
Up-regulated DEG - Chr4												FDR P-value > 0.05
	ID	Name	Bgd gene count	Set gene count	Result gene list	Pct of bgd	Fold enrichment	Odds ratio	P-value	Benjamini	Bonferroni
	ec00231__PK__KEGG	Puromycin biosynthesis	7	1	CNAG_05102	14.3	40.95	54.26	0.0241994	0.36299	0.36299
Down-regulated DEG - Chr4
	ID	Name	Bgd count	Result count	Result gene list	Pct of bgd	Fold enrichment	Odds ratio	P-value	Benjamini	Bonferroni
	ec00630__PK__KEGG	Glyoxylate and dicarboxylate metabolism	71	2	CNAG_04981,CNAG_05256	2.8	7.18	9.17	0.0295666	0.444741	0.857431
	GO:0006950	response to stress	137	2	CNAG_04981,CNAG_05256	1.5	5.64	6.56	0.0473885	0.181599	0.189554
Up-regulated DEG - Chr13
	ID	Name	Bgd gene count	Set gene count	Result gene list	Pct of bgd	Fold enrichment	Odds ratio	P-value	Benjamini	Bonferroni
	GO:0055085	transmembrane transport	350	4	CNAG_06265,CNAG_06292,CNAG_06323,CNAG_06521	1.1	3.37	4.14	0.0267675	0.256696	0.267675
	ec00791__PK__KEGG	Atrazine degradation	6	1	CNAG_07944	16.7	54.6	76.03	0.0181971	0.200168	0.200168
Down-regulated DEG - Chr13
	ID	Name	Bgd count	Result count	Result gene list	Pct of bgd	Fold enrichment	Odds ratio	P-value	Benjamini	Bonferroni
	ec00791__PK__KEGG	Atrazine degradation	6	1	CNAG_07944	16.7	54.6	76.03	0.0181971	0.200168	0.200168
	GO:0006790	sulfur compound metabolic process	59	1	CNAG_06300	1.7	21.27	28.49	0.0462122	0.132795	0.231061
