# Supplementary material for: Gene Expression of Diverse Cryptococcus Isolates during Infection of the Human Central Nervous System
Source: mBio. 2021 Nov 2;12(6):e02313-21. doi: 10.1128/mBio.02313-21 (PMC8561399; doi:10.1128/mBio.02313-21)
Supplement: TABLE S2 [file mbio.02313-21-st002.xlsx]

## Sheet: gene expression
Gene	NRH5010_hCSF	NRH5015_hCSF	NRH5020_hCSF	NRH5021_hCSF	NRH5027_hCSF	NRH5028_hCSF	NRH5030_hCSF	NRH5031_hCSF	NRH5044_hCSF	NRH5045_hCSF	NRH5056_hCSF	NRH5057_hCSF	NRH5061_hCSF	NRH5063_hCSF	NRH5064_hCSF	NRH5076_hCSF	NRH5081_hCSF	NRH5084_hCSF	PMH1014_hCSF	PMH1033_hCSF	PMH1034_hCSF	PMH1040_hCSF	PMH1049_hCSF	PMH1051_hCSF	PMH1054_hCSF	PMH1055_hCSF	PMH1056_hCSF	PMH1058_hCSF	PMH1062_hCSF	PMH1063_hCSF	PMH1065_hCSF
CNAG_00001	0	0	0	0	0	0	0	0	0	0	0	0	0	0	0	0	0	1	0	3	0	0	0	5	0	0	0	0	0	0	0
CNAG_00002	0	0	0	0	0	0	0	0	0	0	0	0	0	0	0	0	1	0	0	26	0	0	0	0	0	0	0	0	0	0	1
CNAG_00003	434	0	0	0	0	0	0	0	0	0	0	0	0	0	0	0	40	0	0	777	0	226	0	0	0	0	0	0	0	287	389
CNAG_00004	1381	0	0	0	0	46	0	61	0	3	0	0	0	0	0	0	212	0	0	2518	0	1060	363	0	64	0	0	1	0	783	1731
CNAG_00005	561	0	0	0	0	0	0	57	0	2	0	0	0	0	0	0	273	7	0	1386	0	50	0	0	0	0	0	0	0	212	472
CNAG_00006	3209	0	218	0	364	21	199	35	0	219	0	5	0	138	0	148	242	281	134	5890	0	1480	121	2104	121	73	0	0	0	540	3391
CNAG_00007	876	0	0	30	23	0	5	0	0	31	0	0	0	0	0	31	148	31	0	3376	0	159	66	484	2	0	1	0	0	33	262
CNAG_00008	2969	0	341	37	452	117	215	44	0	405	0	78	0	0	0	136	299	343	118	7963	0	1513	168	2088	54	4	0	0	0	514	2372
CNAG_00009	520	0	14	1	93	77	30	0	0	62	0	36	0	0	0	28	85	79	0	2043	0	265	139	370	0	42	0	0	0	44	311
CNAG_00010	4201	0	5	102	198	0	89	89	0	88	0	0	0	61	0	240	228	223	0	11594	0	354	646	578	0	0	0	0	0	86	1235
CNAG_00011	1605	0	0	3	125	0	14	0	0	117	0	0	9	0	0	63	46	87	0	1365	0	498	57	399	0	0	0	0	0	61	914
CNAG_00012	1372.6	0	225	0	154.37	75	51	109	0	115	0	0	0	0	0	51.86	91.98	136	86	4589.72	0	929.37	141	586.85	0	0	0	0	0	141.27	1482.46
CNAG_00013	768.66	0	96	0	21.63	0	11	61	0	40.78	1	0	0	0	0	24.14	65.22	35.35	0	767.25	0	281	13	190.72	0	0	0	0	0	17.73	470.41
CNAG_00014	993.74	0	0	0	32	0	0	0	0	12.22	0	0	0	0	0	2	42.81	5.65	0	678.02	0	98.63	85	335.43	0	0	0	0	0	14	121.13
CNAG_00015	3790	0	44	0	198	0	7	0	0	48	0	63	0	0	0	27	107	115	0	770	0	250	0	798	76	0	0	0	0	335	5606
CNAG_00016	480	0	56	0	48	59	11	0	0	6	0	0	0	0	0	26	80	28	0	416	0	300	0	149	0	0	0	0	0	37	617
CNAG_00017	701	0	4	0	48	0	4	0	0	38	0	0	0	0	0	4	67	34	0	750	0	289	0	357	14	0	0	0	0	58	973
CNAG_00018	2418	0	235	52	123	0	64	95	0	266	0	61	0	0	0	52	139	247	0	7923	0	1232	45	1321	100	1	0	66	0	150	2792
CNAG_00019	326	0	215	0	60	81	35	0	0	0	0	0	0	83	0	24	55	24	0	265	0	111	81	188	242	0	0	0	0	12	194
CNAG_00020	3321	0	339	68	430	31	111	199	0	353	0	0	0	4	0	104	325	171	38	11111	0	2321	137	3089	101	6	120	0	15	280	3353
CNAG_00021	1449	0	0	0	44	31	35	0	0	16	0	0	0	0	0	36	74	46	0	2587	0	291	0	552	16	0	0	0	0	167	709
CNAG_00022	210	0	12	0	46	0	8	21	0	61	0	0	0	0	0	11	46	46	0	1212	0	29	127	198	0	0	0	0	0	11	203
CNAG_00023	3853	0	190	0	81	0	27	3	0	24	0	0	0	63	0	34	217	27	0	6404	0	176	0	199	27	0	0	0	0	42	778
CNAG_00024	27349.2	0	1200	239	2249.83	705.33	3718.45	1299	0	1973.7	127	133	106	185.42	0	839.9	1941.06	2511.48	0	66431.4	0	10779.5	434	13658.7	671	132	255	26	74	7430.61	18345.2
CNAG_00025	1015.83	0	0	9	302.17	254.67	509.55	63	0	22.3	0	29	0	25.58	0	57.1	217.94	255.52	0	4283.62	0	2749.52	37	1830.34	269	0	33	0	0	220.39	2772.79
CNAG_00026	3182	0	88	0	117	0	36	0	0	29	0	0	0	124	0	47	332	107	0	4052	82	359	0	1610	113	0	0	0	0	80	492
CNAG_00027	2124	0	119	0	89	0	2	0	0	156	0	0	0	0	0	32	176	97	0	3456	92	1220	3	908	176	0	112	0	0	201	3666
CNAG_00028	478	0	0	0	9	0	1	0	0	5	0	0	0	0	0	12	197	60	0	1223	0	201	0	119	126	0	0	0	0	11	123
CNAG_00029	143	0	0	0	1	0	0	0	0	2	0	0	0	2	0	5	18	5	0	198	0	15	0	73	0	0	0	0	0	16	67
CNAG_00030	30	0	0	0	9.42	0	0	0	0	0	0	0	0	0	0	6.67	36.17	32.14	0	384.73	0	18	0	6	0	0	0	0	0	2	10
CNAG_00031	704	0	0	0	38.58	0	1	0	0	15	0	0	0	0	0	31.33	127.83	53.86	0	908.27	0	410	0	224	0	0	0	43	0	130	414
CNAG_00032	370.67	0	0	0	8	0	0	0	0	5	0	0	0	0	0	12	25	0	0	90	0	45	0	22	0	0	0	0	0	1	37
CNAG_00033	94.33	0	0	0	0	0	0	0	0	0	0	0	0	0	0	0	0	0	0	0	0	0	0	0	0	0	0	0	0	0	0
CNAG_00034	10890	0	397	147	676	173	293	0	0	495	0	279	0	89	0	309	1377	739	85	21389	0	3169	180	9056	40	0	0	1	4	1349	2145
CNAG_00035	576	0	0	0	13	0	6	0	0	58	0	57	0	90	0	48	83	82	0	2465	0	242	0	270	0	0	0	0	0	40	642
CNAG_00036	990	0	0	0	73	0	10	72	0	140	0	0	2	0	0	22	53	78	31	1458	0	634	0	386	52	0	5	0	0	139	2101
CNAG_00038	1655	0	0	0	49	0	3	105	0	93	0	0	0	0	0	33	78	35	0	819	0	226	37	505	0	0	0	0	0	62	953
CNAG_00039	10543	0	624	0	572	0	634	156	0	175	0	0	0	0	0	204	345	323	0	13019	0	2280	88	1597	2	97	0	0	0	457	3912
CNAG_00040	1549	0	298	0	277	129	155	155	0	119	0	1	0	0	0	103	358.88	125	46	18065	30	1728	347	1008	116	0	93	0	0	1083	1616
CNAG_00043	2142	0	0	0	494	0	12	89	0	741	0	85	0	187	0	97	410	635	0	4651	0	1476	199	3125	0	0	0	0	0	303	5538
CNAG_00044	2512	0	395	0	873.63	0	118	88	0	2043	0	335	104	69	0	58	542.78	1092	0	7872.37	16	1456	337	8491	0	0	0	0	63	831	7303
CNAG_00045	1008	0	43	50	194.37	0	45	0	0	123	0	0	0	0	0	39	90.22	75	0	3511.63	0	361	0	743	0	0	0	0	0	83	1138
CNAG_00046	1499	0	168	0	231.58	81	104	78	0	106	0	130	0	0	0	87	235.22	121.35	0	2929	73	1283	206	1089	0	0	0	0	0	112	1062
CNAG_00047	931	73	0	0	277.42	0	67	114	0	31	0	0	51	0	0	46	89.78	436.65	0	1562	0	94	1	98	0	0	0	0	0	733	1743
CNAG_00048	166	0	0	0	42	0	4	0	0	17	0	0	0	0	0	11	40	61	0	276	0	132	0	36	60	0	0	0	0	126	1566
CNAG_00049	82.82	0	0	0	17.07	0	0	0	0	14	0	0	0	0	0	4.88	19.39	21.82	0	353.7	0	54.64	0	150.03	0	0	0	0	0	8.17	116.48
CNAG_00050	1508.18	0	0	0	10.93	0	0	0	0	23	0	0	0	0	0	9.12	103.61	9.18	0	902.3	0	199.36	0	447.97	0	0	0	0	0	49.83	277.52
CNAG_00051	8271.28	74	208.3	160	637.76	44	333.24	589.97	0	459.33	0	17	1	114	0	250.01	688.29	699.09	0	19062.4	0	3379.06	27	2342.62	123	115	5	99	1	635.5	3776.09
CNAG_00052	720.72	0	87.7	0	265.24	115	317.76	59.03	0	174.67	0	0	0	0	0	130.99	46.71	439.91	0	2202.58	0	499.94	0	421.38	0	0	0	0	0	55.5	1081.91
CNAG_00053	140	0	0	0	20	0	0	4	0	0	0	0	0	0	0	2	49.34	6	0	513	0	93	0	10	0	0	0	1	0	12	207
CNAG_00054	2306	76	262	104	166	0	169	158	0	249	0	126	0	47	0	44	251.66	110	0	1466	0	1497	0	1479	247	0	0	0	56	239	4224
CNAG_00055	4976	0	313	89	232	0	36	0	0	483	0	2	0	0	0	68	406	352	0	5819	0	839	164	2586	112	0	0	0	0	227	2505
CNAG_00056	537	0	0	0	127	0	32	0	0	80	0	0	0	0	0	35	151	124	0	2688	0	472	0	488	0	0	0	0	0	67	885
CNAG_00057	14557	0	544	0	881	650	663	269	0	5582	0	299	34	492	11	158	621	639	50	14331	17	7991	239	11203	817	0	105	1	0	4115	2805
CNAG_00058	1945	0	98	48	229	1	69	18	0	181	0	0	3	92	0	75	356	114	0	5417	0	1324	149	1279	26	1	0	0	0	256	913
CNAG_00059	115	0	0	0	61	0	8	0	0	15	0	0	0	0	0	29	45	50	0	764	0	109	0	85	1	0	0	0	0	10	192
CNAG_00060	2838	0	0	0	210	0	138	0	0	71	0	0	0	0	0	54	95	156	0	1890	0	462	0	913	0	0	0	0	0	559	1242
CNAG_00061	40479	91	1559	92	1784	413	951	500	0	2670	4	227	41	173	8	467	1196	1627	225	40027	249	7513	424	23011	470	130	101	0	3	7251	12399
CNAG_00062	1714	0	331	0	235	94	56	0	0	271	38	0	61	103	0	130	313	182	0	5708	0	1267	246	1483	184	129	0	0	0	188	1899
CNAG_00063	5	0	0	0	37	0	0	0	0	9	0	0	0	0	0	15	48	22	0	651	0	31	0	85	0	0	0	0	0	1	43
CNAG_00064	462	0	0	0	140	0	0	0	0	45	0	0	0	0	0	26	200	50	0	1244	0	94	92	665	0	0	0	0	0	44	290
CNAG_00065	2371.6	0	127	0	142.03	7	69.72	0	0	210.72	0	0	0	0	0	32.65	223.92	98.92	65	4156.18	0	804.85	53	1456.77	0	0	0	0	0	51.81	882.82
CNAG_00066	18865.4	24	1108	199	692.97	82	224.28	342	0	669.28	276	553	0	42	1	309.35	957.08	746.08	68	51159.8	0	6680.15	1262	6859.23	574	5	0	0	0	1278.19	14810.2
CNAG_00067	406	0	0	0	61	0	0	0	0	19	0	0	0	0	0	18	84	56	0	838	0	83	0	223	0	0	0	0	0	37	420
CNAG_00068	4532	70	14	43	37	0	84	69	0	70	0	0	164	90	0	207	739	170	0	13502	0	495	875	1250	71	0	0	0	20	51	690
CNAG_00069	140	0	0	0	5	0	3	0	0	0	0	0	1	0	0	13	31	21	0	519	0	0	24	24	0	0	0	0	0	6	155
CNAG_00070	6416	0	414	0	214	81	113	182	0	112	0	18	0	0	0	107	201	321	27	9344	31	2148	248	1464	72	21	0	0	0	245	4299
CNAG_00072	6173	0	882	0	535	0	112	345	0	739	0	9	46	117	0	226	623	555	1	9380	0	3100	227	4847	278	0	72	0	0	489	5136
CNAG_00073	4279	161	165	0	553	47	459	182	0	626	0	95	0	3	0	149	543	518	0	13243	0	3072	215	3507	159	8	78	1	0	1539	7526
CNAG_00074	6231	0	2	1	960	82	422	488	0	2369	1	112	105	0	21	205	1337	956	26	18340	0	4775	224	7493	262	0	0	1	0	1654	10537
CNAG_00075	307	0	108	0	171	21	49	78	0	182	0	23	0	0	0	30	59	290	0	1005	0	254	0	799	45	0	0	36	0	27	413
CNAG_00076	218	0	100	0	47	0	2	0	0	21	0	0	0	0	0	7	55	5	0	813	0	62	0	50	87	0	0	0	0	16	162
CNAG_00077	67508	0	373	3	585	303	311	0	0	654	15	373	12	418	0	95	3080	124	0	67882	0	1537	500	6625	68	0	0	0	0	1297	8036
CNAG_00078	911	0	122	0	71	5	17	0	0	11	0	0	0	0	0	55	69	62	0	8367	0	351	63	190	0	0	0	0	0	181	1174
CNAG_00079	2449	0	70	3	39	0	74	3	0	79	0	0	0	0	0	27	158	84	0	1494	0	384	452	935	0	0	46	0	0	54	547
CNAG_00080	281	0	0	0	29	0	6	0	0	6	0	0	0	35	0	12	9	17	0	266	0	18	0	21	0	0	0	0	0	2	19
CNAG_00081	3040	0	106	0	312	0	261	0	0	191	0	1	0	0	0	107	237	365	0	8694	0	613	82	1263	0	0	0	0	0	990	1639
CNAG_00082	2451	0	116	0	216	0	106	37	0	159	0	0	0	0	74	79	260	125	0	3171	0	369	70	1289	4	0	87	0	0	222	1127
CNAG_00083	1170	23	213	6	73	0	16	0	0	108	0	0	0	0	0	41	166	94	0	2931	0	358	10	549	0	0	0	0	0	182	926
CNAG_00084	3987.31	0	0	52	257.33	31	151	40	0	149	0	12	0	0	0	66	243.92	154.36	0	7910.03	0	676.9	38	2103.76	0	107	0	0	0	870	1580.76
CNAG_00085	148.69	0	0	0	22.67	0	2	0	0	6	0	0	0	0	0	7	57.08	13.64	0	381.97	0	14.1	0	56.24	0	0	0	0	0	1	28.24
CNAG_00086	820	0	0	0	42	0	25	0	0	1	3	0	0	98	0	25	68	41	0	2761	0	110	223	182	151	0	0	0	0	27	105
CNAG_00087	1307	0	153	0	306	6	93	157	0	553	0	0	0	0	0	84	177	296	0	4486	0	1005	0	1521	0	0	0	0	0	133	2161
CNAG_00088	2760	0	230	0	279	0	142	1	0	126	0	2	0	1	0	89	211	146	0	3813	0	1250	45	2015	1	0	0	0	0	452	1821
CNAG_00089	466	0	0	0	58	0	33	0	0	10	0	0	0	0	0	28	68	35	0	933	0	173	0	210	0	0	0	0	0	25	369
CNAG_00090	1005	0	0	0	126	0	38	0	0	101	0	0	0	0	0	15	67	121	0	3366	0	308	0	251	0	0	0	0	0	72	1166
CNAG_00091	43085	127	723	565	1825	3491	2514	1510	46	22423	478	501	638	1125	0	342	359	2604	33	42673	280	47275	0	51429	5010	5	468	0	37	3908	75029
CNAG_00092	1346	0	156	0	179.68	82	64	0	0	47	0	37	0	0	0	33	207	146.32	0	1315	0	404	73	762	1	0	0	0	0	94	632
CNAG_00093	13266	0	355	410	892.32	312	1059	545	0	3674	4	4	70	80	0	145	220	1159.68	0	12831	1	9277	241	8325	165	64	46	26	0	1498	13985
CNAG_00094	765.33	0	0	0	125.57	0	93.62	0	0	15.49	0	82	0	0	0	69.34	40.67	173.44	0	2377.75	0	66.14	0	312.28	0	1.28	0	0	0	146.88	1944.49
CNAG_00095	2692.67	0	3	28	96.43	72	59.38	0	0	51.51	0	0	0	0	0	77.66	139.33	119.56	0	5096.25	0	689.86	264	1015.72	0	43.72	0	0	0	252.12	1380.51
CNAG_00096	833.91	0	230.85	1.01	155.59	0	16.85	10.78	0	45.97	0	0	2.03	0	0	67.3	71.79	169.77	0	3576.17	0	356.5	94	535.59	1.01	0	0	0	0	145.69	1741.88
CNAG_00097	2316.09	0	676.15	57.99	48.41	3	52.15	282.22	0	124.03	0	0	67.97	0	0	37.7	317.21	120.23	0	5286.83	0	1494.5	43	1256.41	100.99	34	0	0	0	229.31	1470.12
CNAG_00098	1224	0	118	10	87	0	37	2	0	174	0	3	14	112	2	32	195	43	0	2059	0	1288	0	1875	175	0	0	0	0	131	2099
CNAG_00099	434	0	250	2	101	0	14	0	0	16	0	0	0	0	0	19	186	36	0	2250	0	168	104	304	130	0	0	0	0	27	82
CNAG_00100	2987	0	302	2	264	0	74	98	0	539	0	80	0	72	2	114	527	202	0	14607	0	1618	187	2002	52	0	0	0	0	873	2818
CNAG_00101	504	0	0	0	76	0	3	0	0	31	0	0	0	0	0	20	126	24	0	1755	0	253	0	587	87	0	0	0	0	27	251
CNAG_00104	14660	98	954	0	920	167	1126	92	90	137	0	4	0	6	12	607	852	740	0	32394	94	2158	593	3649	1	18	221	0	0	6247	3192
CNAG_00105	161	0	0	0	26	0	3	0	0	1	0	0	0	0	0	8	5	0	0	254	0	93	0	34	0	0	0	0	0	1	0
CNAG_00106	11100	0	0	6	492	14	831	3	0	261	0	8	0	25	0	86	302	101	0	4686	0	439	0	1994	72	67	0	0	0	306	2164
CNAG_00107	2313.27	0	478	15	322	28	628	0	0	440	0	1	0	0	0	30	186.18	184.46	0	790.6	0	613	0	1569.29	55	0	0	0	0	378	5536.68
CNAG_00108	653.73	0	138	0	70	120	36	34	0	138	0	0	0	0	0	34	95.82	60.54	0	2360.4	0	430	0	764.71	0	0	0	0	0	114	742.32
CNAG_00109	402.5	0	240.13	0	52	89	70	0	0	131	0	113	0	0	0	52.86	49	59	108	1094.3	0	399	56	350.8	0	0	0	0	0	30	444
CNAG_00110	44.5	0	70.87	0	25	0	0	0	0	0	0	0	0	0	0	2.14	17	2	0	301.7	0	28	0	28.2	0	0	0	0	0	0	0
CNAG_00111	1874	0	244	0	156	78	44	0	0	218	0	0	0	0	0	93	247	193	4	6927	0	918	50	1285	1	0	2	0	0	324	1299
CNAG_00115	4874	1	0	0	126	4	55	132	0	176	0	0	1	100	0	47	281	105	0	8673	0	2098	205	3216	115	122	7	0	0	424	3117
CNAG_00116	10689.9	12	1362	334	776.13	427	324.95	566	0	520	93	352	200	133	0	153.2	1042.63	465.54	0	24798.2	1	3059.88	3287	7805.8	167	1	158	19	0	1806	2308.06
CNAG_00117	2004.14	0	0	120	95.87	52	20.05	86	1	87	0	19	1	103	0	59.8	233.37	110.46	140	5394.82	0	1009.12	317	1310.2	20	41	77	0	0	501	1274.94
CNAG_00118	763.2	0	78	0	96.1	0	4	0	0	4	0	4	0	0	0	17.07	50.71	39.43	77	1320.83	0	254.19	87	427.85	0	0	0	0	0	21.43	487.92
CNAG_00119	137.8	0	0	0	34.09	0	5	0	0	39	0	0	0	0	0	10.93	29.29	2.57	0	318.17	0	6.81	0	50.15	0	0	0	0	0	3.57	57.08
CNAG_00120	486	0	94	0	33.81	0	6	0	0	50	0	0	0	0	0	16	39	76	0	688	0	126	0	336	0	0	0	0	0	30	449
CNAG_00121	6722	0	741	112	760	0	97	354	0	562	0	42	8	430	0	103	249	614	0	7226	0	2091	527	4022	217	0	0	0	0	581	5697
CNAG_00122	705	0	486	43	60	0	23	0	0	214	0	0	0	0	0	5	66	88	0	5189	0	177	0	1490	105	0	0	0	0	99	953
CNAG_00123	4670	0	245	199	134	0	1	1	0	23	0	0	0	0	0	25	154	41	110	885	0	1060	49	63	180	0	2	0	0	147	2216
CNAG_00124	2757	0	44	0	72	0	5	110	0	122	0	1	0	0	0	46	234	66	0	6659	0	886	133	499	0	0	0	0	0	110	1382
CNAG_00125	323	0	80	0	10	0	5	0	0	18	0	0	0	0	0	11	33	43	0	336	0	72	0	142	0	0	0	0	0	2	90
CNAG_00126	3521	0	230	0	97	0	156	208	0	83	0	141	95	121	0	29	293	165	125	12033	0	1208	17	1524	70	0	82	0	0	34	265
CNAG_00127	560.25	0	159	0	0	0	0	75	0	104	0	16	0	0	0	22	0	0	83	0	0	315.58	0	490.61	62	0	0	0	0	2	77.03
CNAG_00128	662	0	0	0	16	0	0	108	0	5	0	0	0	0	0	82	0	13	0	34	0	247	0	153	0	0	0	0	0	8	162
CNAG_00129	1068	0	285	127	421	0	47	0	0	128	0	178	0	78	0	41	469	526	93	13674	0	909	653	1648	70	0	0	0	0	526	3631
CNAG_00130	17967	7	1883	119	3102	583	5570	1924	0	8560	213	0	213	420	0	556	1279	3142	205	28661	32	17960	437	10419	855	35	168	17	134	3999	26946
CNAG_00131	209.69	0	0	0	70.84	0	0	0	0	10	0	0	0	0	0	16.08	3.47	45.11	0	879.82	0	294.14	0	198	0	0	0	0	0	25	700.39
CNAG_00132	803.31	0	83	0	109.16	0	26	284	0	32	0	0	0	0	0	26.92	121.53	47.89	0	4067.18	0	502.86	77	257	0	0	0	0	16	7	217.61
CNAG_00133	107.75	0	0	0	40.58	0	0	0	0	8.29	0	0	0	0	0	20.39	52.73	22.01	0	347.76	0	19.28	0	333.03	0	0	0	0	0	1.19	10.09
CNAG_00134	847.25	0	108	0	270.42	0	176	122	0	181.71	0	0	0	44	0	72.61	119.27	159.99	0	2462.24	0	729.72	0	1047.97	44	0	0	0	0	419.81	1823.91
CNAG_00135	55	0	0	0	38	0	1	0	0	0	0	0	0	0	0	28	70	29	0	218	0	21	0	70	0	0	0	0	0	15	35
CNAG_00136	7829	136	1150	0	1585	291	518	1064	0	1819	16	232	45	52	2	516	1034	1664	41	49237	0	8254	312	7790	245	6	0	1	0	2664	10236
CNAG_00137	6972	0	0	0	522	126	641	231	0	290	15	3	0	0	0	102	489	270	0	9580	0	3047	81	3407	320	0	0	1	77	144	1376
CNAG_00138	1598	0	246	61	199	0	96	0	0	156	0	21	0	0	0	41	156	86	0	3297	0	942	159	1354	30	0	0	0	0	170	1053
CNAG_00139	2958	0	83	57	489	152	382	280	0	987	82	0	0	23	0	169	270	551	0	9660	0	3533	17	2073	98	50	10	9	0	400	6750
CNAG_00140	1881	0	0	0	140	95	197	30	0	44	0	0	0	0	0	65	258	96	0	5191	0	933	40	968	0	0	0	0	0	420	1398
CNAG_00141	778	63	0	0	30	0	75	0	0	38	0	0	0	0	0	72	130	19	0	2097	0	1118	0	465	0	62	0	0	0	63	1183
CNAG_00142	2072	0	0	0	105	0	108	0	0	16	0	0	0	0	0	84	137	34	0	4128	0	171	3	258	0	0	0	0	0	141	224
CNAG_00143	2024.01	122	319	0	167.96	0	53	27	0	136	0	0	0	0	0	78.82	345.79	126	0	6390.68	0	509.64	358	1204.72	0	0	0	0	0	362	606
CNAG_00144	63.99	0	85	0	9.04	0	0	0	0	22	0	0	0	0	0	2.18	41.21	6	0	2241.32	0	77.36	0	159.28	0	0	0	0	0	0	54
CNAG_00145	162	0	105	0	27	0	9	0	0	23	0	0	0	0	0	16	39	18	0	1408	0	174	0	265	0	0	0	0	0	20	57
CNAG_00146	1390	0	0	0	235	0	16	289	0	247	0	40	0	74	0	87	397	215	0	18908	5	777	80	2005	53	0	0	0	0	109	1425
CNAG_00147	37337	79	2520	690	3650	218	2634	2265	137	2619	102	552	62	626	0	1536	3806	4105	84	114165	242	16609	2500	15391	992	120	24	37	145	23068	36956
CNAG_00148	10265	102	562	397	1063	736	738	373	0	1599	0	288	161	96	1	329	689	1002	0	32597	108	7979	572	7213	163	1	107	0	0	1013	11359
CNAG_00149	2574	0	0	0	158	105	34	12	0	19	0	7	1	0	0	18	501	166	0	765	0	182	119	832	0	0	0	0	0	45	698
CNAG_00150	51750	61	1259	964	713	803	238	623	0	938	7	391	63	192	0	204	791	1065	65	19540	0	9506	203	20039	1274	22	0	0	0	1012	16327
CNAG_00151	1254	0	173	13	110	0	20	0	0	129	0	66	0	19	0	77	110	99	5	4053	0	529	10	944	0	0	0	0	0	161	836
CNAG_00152	1122.42	0	60	168	64.67	0	17.72	0	0	73.11	0	0	0	0	0	44.06	86.35	77.9	0	1919.54	0	346.7	74	832.18	0	0	0	0	0	68.87	793.95
CNAG_00153	1476.57	0	74	0	60.33	0	5.28	0	0	82.89	0	5	0	0	0	39.94	99.65	54.1	0	2456.46	0	376.3	0	1003.82	0	0	0	0	0	33.13	590.05
CNAG_00154	1285.02	0	163	58	145	4	24	0	0	241	0	2	82	5	13	75	177	120	0	6593	0	1064	67	766	54	1	7	0	0	96	1190
CNAG_00155	59	0	53	0	1	0	0	0	0	12	0	0	0	0	0	7	19	9	0	301	0	107	0	40	0	0	0	0	0	73	906
CNAG_00156	8924	51	178	0	529	69	211	183	0	369	0	45	0	7	0	213	510	812	0	13586	0	1823	168	2037	0	0	0	0	2	1078	5343
CNAG_00157	288.49	0	8.16	0	77.13	0	10.9	0	0	21.99	0	0	0	11	0	27.26	101.23	110.65	34	561.24	0	65.71	105.76	82.06	0	0	0	0	0	18.71	262.13
CNAG_00158	1702.51	0	358.84	84	40.87	0	1.1	0	0	119.01	0	0	0	109	0	45.74	125.77	77.35	0	5572.76	0	558.29	21.24	581.94	12	64	0	0	0	102.29	829.87
CNAG_00159	38	23	0	0	29	0	5	0	0	15	0	0	0	0	0	13	32	45	0	97	0	33	0	97	0	0	0	0	0	16	104
CNAG_00160	236	0	0	0	2	0	0	0	0	8	0	0	0	0	0	3	5	8	0	282	0	47	0	81	0	0	0	0	0	8	156
CNAG_00161	89	0	0	0	4	0	4	0	0	16	0	0	0	0	0	6	17	4	0	1167	0	17	0	43	0	0	0	0	0	35	341
CNAG_00162	3268	32	240	0	106	1	614	259	0	118	0	0	39	104	0	167	50	114	0	7125	1	185	37	394	82	98	0	0	0	2321	2230
CNAG_00163	1660	0	88	0	113	0	14	0	0	24	3	0	0	0	0	5	154	113	0	7418	0	274	0	265	81	0	0	0	0	143	2336
CNAG_00164	381	0	179	37	137	12	100	73	0	150	0	0	0	90	0	127	654	849	0	7149	0	1044	40	265	96	0	0	0	0	1398	22439
CNAG_00165	1208	0	101	0	48	0	50	339	0	455	0	0	63	0	0	663	1291	450	151	45708	0	8091	2598	781	0	0	0	0	0	75	610
CNAG_00166	1772	0	91	0	65	75	112	0	0	40	0	0	0	70	0	42	63	89	0	3010	0	552	65	239	0	0	0	0	0	296	744
CNAG_00167	2421	0	277	0	134	0	210	102	0	272	12	0	0	49	0	76	265	191	143	7571	0	1736	0	1408	0	0	112	0	0	286	2883
CNAG_00171	721	0	186	0	113	0	6	0	0	52	0	0	0	0	9	28	110	145	0	2191	0	444	32	526	97	0	0	0	0	127	1625
CNAG_00172	321	0	0	46	37	93	15	0	0	22	0	0	0	0	0	5	56	49	0	1825	0	104	124	465	0	0	0	0	0	197	296
CNAG_00173	1629	0	4	0	129	0	28	0	0	98	0	0	3	0	0	30	79	105	0	3635	0	578	0	988	0	0	0	0	0	53	1052
CNAG_00174	5352	0	316	139	291	119	70	343	0	426	23	0	94	0	0	136	339	316	184	10621	0	2402	126	2922	61	15	0	0	1	387	5198
CNAG_00175	918.58	0	0	0	108.87	0	30	17	0	75	0	1	0	0	0	34	163.44	65.31	11	2264.67	0	274.49	69	604	0	0	28	0	0	46.54	782.73
CNAG_00176	2365.42	0	219	0	185.13	165	26	0	0	103	0	0	0	0	0	62	215.56	246.69	0	11285.3	0	952.51	0	547	0	0	0	0	0	180.46	2720.27
CNAG_00177	138.51	0	0	11	6.1	0	0	0	0	0	0	0	0	0	0	1	5	8.93	0	166	0	46	1	40	0	0	0	0	0	5	68
CNAG_00178	3088.49	0	435	0	144.9	82	205	0	0	186	0	0	0	108	0	91	269	194.07	0	5217	0	840	44	1272	0	0	0	0	0	120	1624
CNAG_00179	343	0	0	0	1	0	0	0	0	0	0	0	0	0	0	0	63	1	0	139	0	0	0	32	0	0	0	0	0	5	148
CNAG_00180	609	0	0	0	64	97	18	0	0	29	0	0	0	0	0	11.31	60.54	57.31	0	540	0	340	0	1050	0	0	0	0	0	49	761.76
CNAG_00181	796	0	53	161	194	0	18	0	0	88	93	0	0	0	0	49.69	133.46	190.69	0	2511	0	495	14	939	0	0	0	0	0	262	1260.24
CNAG_00182	768	0	0	0	77	0	0	0	0	9	0	0	0	1	0	36	90	19	0	924	0	143	0	395	0	51	0	0	0	40	335
CNAG_00183	10441	151	847	100	282	117	514	259	0	779	205	46	80	0	0	318	731	1120	41	7443	68	2557	645	2274	435	0	0	0	0	553	6620
CNAG_00184	3446	0	193	30	356	0	61	0	0	116	0	111	45	0	0	71	453	190	0	4882	0	1403	25	1136	0	0	0	0	0	253	1834
CNAG_00185	1403	0	228	89	357.74	0	26	449	0	100	0	41	0	21	0	96	235.49	184	0	3128	0	1028	300	1007	29	0	0	0	0	146	2875.77
CNAG_00186	49	0	0	0	38.26	0	0	0	0	0	0	0	0	0	0	11	28.51	30	0	259	0	2	0	35	0	0	0	0	0	7	112.23
CNAG_00187	2741	0	0	0	239	0	206	33	0	216	0	3	0	3	0	79	173	200	0	4096	0	562	75	917	63	80	0	0	0	144	1759
CNAG_00188	264	0	3	7	71	0	0	0	0	78	0	0	0	0	0	18	107	32	0	1324	0	299	0	458	0	0	0	0	0	57	499
CNAG_00189	849	0	82	1	67	0	0	0	0	30	0	0	0	0	0	65	203	84	0	1869	0	437	0	524	0	0	0	0	0	111	764
CNAG_00190	3598	0	377	57	406	132	381	89	0	418	0	51	0	152	0	241	383	482	0	8277	0	2329	234	2524	0	3	0	0	0	815	6416
CNAG_00191	541	0	112	0	33	0	21	0	0	14	0	0	0	0	0	22	70	19	0	1746	0	96	0	24	10	0	0	0	0	31	511
CNAG_00192	4299	0	0	0	84.53	0	121	0	0	76	0	0	0	0	0	88	1096.31	61	0	8593	0	594	259	1710	0	0	0	0	0	70	571
CNAG_00193	10575	0	724	149	502.47	0	397	370	0	304	0	8	0	79	0	331	1207.69	761	0	30437	0	3665	443	2959	80	54	4	12	0	1608	11869
CNAG_00194	4160	40	246	0	275	0	120	80	0	146	13	0	0	0	0	116	205	570	0	8236	0	2187	0	987	59	0	0	0	0	845	12653
CNAG_00195	790	0	0	0	58	0	24	0	0	0	0	0	0	0	0	22	57	41	0	1002	0	148	49	206	0	0	0	0	0	14	192
CNAG_00229	1256	0	97	0	224	183	45	0	0	225	0	0	0	0	0	56	63	219	0	1702	0	519	5	1047	0	0	0	0	0	31	594
CNAG_00231	1005.32	0	0	100	22.03	3	33	0	0	11	0	0	0	0	0	34	31.09	14.17	0	768.04	0	244.19	159	431	0	0	0	0	0	24	319.56
CNAG_00232	5234.68	0	804	65	565.97	4	87	14	0	194	0	6	0	0	0	202	787.91	299.83	1	7347.96	21	952.81	609	3966	7	0	0	0	0	771	1145.44
CNAG_00233	533	0	212	127	85	0	0	0	0	30	0	0	0	0	0	28	70	37	0	1204	0	131	0	359	2	0	0	0	0	16	224
CNAG_00234	505	0	214	0	33	0	3	0	0	41	0	0	0	0	0	25	43	16	0	1447	0	93	0	110	0	0	0	0	0	21	288
CNAG_00235	740.12	0	0	92	101.46	42	28.52	0	0	52.01	0	0	0	0	0	80.82	137.08	54.54	0	5768.67	1	1004.71	104	636.07	91.06	0	0	14	0	251.33	320.38
CNAG_00236	1306.88	0	0	0	11.54	0	10.48	0	0	21.99	0	0	0	106	0	6.18	111.92	20.46	0	1212.33	0	175.29	0	722.93	316.94	0	0	0	0	9.67	63.62
CNAG_00237	1959	0	271	8	262	0	129	55	0	72	0	0	16	0	0	85	843	210	0	16522	0	541	36	2887	112	0	11	0	0	1530	958
CNAG_00238	10260	15	782	102	656	4	375	170	0	490	0	29	6	198	1	292	1717	689	0	26561	0	4016	586	7466	117	92	0	4	0	2023	4360
CNAG_00239	7129	80	1028	115	571	51	687	543	0	394	0	70	95	248	0	225	571	618	80	12952	7	2681	229	1700	53	0	31	0	0	835	14328
CNAG_00240	2673	86	239	55	186	0	41	81	0	227	0	0	0	1	0	91	259	196	0	8182	0	996	2	1791	129	0	0	0	0	190	1443
CNAG_00241	1775	0	88	82	119	0	51	0	0	15	0	1	0	0	0	42	92	58	0	2574	0	208	1	464	43	0	0	0	0	220	439
CNAG_00242	114	0	6	0	21	0	2	0	0	0	0	0	0	0	0	14	16	4	0	205	0	28	0	39	0	0	0	0	0	4	84
CNAG_00243	688	0	0	0	46	80	0	0	0	39	137	0	0	0	0	14	101	38	0	1320	0	283	109	364	0	0	0	0	0	14	332
CNAG_00246	989	0	55	0	110	73	30	0	0	175	0	23	0	10	0	52	210	149	0	4583	0	752	163	1234	0	0	75	0	0	99	1174
CNAG_00247	3340.48	0	385.08	0	652.07	0	303.16	529.87	0	167.31	0	0	0	0	0	158.44	247.42	696.4	0	36705.3	0	1407.37	155.86	1989.8	0	96	0	0	0	1775.62	13898
CNAG_00248	796.52	0	282.92	0	213.93	85	75.84	210.13	0	134.69	0	2	0	0	0	81.56	227.58	266.6	0	7525.73	0	776.63	72.14	1171.2	221	63	0	0	0	154.38	1683.98
CNAG_00249	1171	0	69	0	91	43	10	0	0	97	0	95	0	14	0	37	130	100	0	2096	0	423	0	631	9	0	0	0	0	74	699
CNAG_00250	13104	0	169	21	1162	0	166	78	0	667	0	117	123	321	0	94	704	1214	0	37983	0	3144	136	14828	952	74	0	0	0	313	2167
CNAG_00251	271.1	0	0	0	118.42	0	9	0	0	23.66	0	0	0	0	0	6.54	0	123.46	0	293.68	0	56.57	0	38.52	0	0	0	0	0	27.43	397.35
CNAG_00252	266.9	0	66	0	74.58	0	0	1	0	18.34	0	152	0	0	0	45.46	109	88.54	0	506.32	0	80.43	88	151.48	0	0	0	0	0	3.57	144.65
CNAG_00253	1088	0	171	0	174	0	42	82	0	129	0	0	1	1	0	48	133	181	0	3194	0	812	67	570	0	0	0	0	0	237	1781
CNAG_00254	482	0	6	0	26	0	18	0	0	180	0	0	0	71	0	19	15	37	0	1169	0	487	0	644	0	0	0	0	0	74	1203
CNAG_00255	1876	0	0	0	126	77	35	7	0	84	0	104	0	0	0	45	197	100	0	1367	0	539	93	784	0	0	0	0	0	48	718
CNAG_00256	3491	0	152	135	205	45	119	80	0	221	0	65	0	0	0	51	291	148	0	3983	0	736	411	1919	77	0	0	0	0	570	1325
CNAG_00257	1799	2	40	0	133	0	27	0	0	27	4	0	0	73	0	60	226	68	70	5669	0	463	153	273	122	0	0	0	0	104	1352
CNAG_00258	517	0	58	0	86	0	3	5	0	2	0	0	10	0	0	53	106	88	0	4476	0	444	0	173	0	0	0	0	0	38	672
CNAG_00259	1407	0	0	0	48	0	21	0	0	14	0	0	0	0	0	71	74	29	0	2129	0	36	0	261	0	0	0	0	0	178	105
CNAG_00260	2405	0	76	0	204	0	59	27	0	43	0	0	0	0	0	73	191	83	129	3306	0	569	36	689	35	0	0	0	0	194	1562
CNAG_00261	92889.9	258	3311	401	3708.71	914	839.91	691	62	1136	151	76	168	278	0	914.85	2124.78	2878.77	106	34897.8	21	11658.9	1436	17280.4	1798	119	2	0	0	1530.94	24455.5
CNAG_00262	39.08	0	0	0	16.29	0	6.09	0	0	1	0	0	0	0	0	8.15	9.22	11.23	0	343.25	0	31.11	0	39.57	0	0	0	0	0	6.06	71.52
CNAG_00263	441	0	0	0	49	0	6	0	0	30	0	0	87	3	0	42	92	44	0	665	0	183	0	291	0	0	0	0	0	28	508
CNAG_00264	4631	0	59	50	566	87	264	389	0	1464	81	0	17	51	0	545	1118	818	0	42960	3	5275	43	5856	100	0	0	1	0	642	3037
CNAG_00265	1708.47	0	0	0	130.49	0	18.8	0	0	52	0	0	0	0	0	51.75	241.73	84.15	0	5541.74	0	447.15	0	527.6	12.91	0	0	0	0	51.79	481.55
CNAG_00266	561.53	0	149	0	94.51	4	3.2	0	0	80	16	0	0	114	0	37.25	129.27	73.85	0	1717.26	0	349.85	0	599.4	3.09	0	0	0	0	43.21	480.45
CNAG_00267	565.4	0	38	0	56	0	4	145	0	67	0	0	0	0	0	47.28	110.47	70.53	0	2202.7	0	260	108	450	53	0	0	0	0	25	451
CNAG_00268	6693.6	0	300	241	331	184	332	77	0	414	0	0	0	0	0	241.72	1089.53	452.47	0	17810.3	0	2420	164	3646	134	0	0	0	0	1076	2389
CNAG_00269	342	0	0	0	2	0	4	0	0	4	0	0	0	31	0	0	105	3	0	2782	0	536	114	97	105	0	0	0	0	164	2957
CNAG_00270	966.72	0	120	0	121.14	0	0	0	0	16	0	0	0	95	0	15.01	159.31	46.09	0	849.21	0	295	0	312.58	0	0	0	0	0	63	357.21
CNAG_00271	753.28	0	40	0	146.86	0	4	0	0	69	0	0	2	0	0	49.99	146.69	79.91	0	1942.79	0	282	0	691.42	0	0	0	0	0	47	423.79
CNAG_00272	3080.92	0	613	40	387.46	0	22	152	0	289	0	5	0	0	0	213	507.7	345.36	97	8794.86	100	1339	66	1790	2	2	0	0	0	1556	2981
CNAG_00273	80.08	0	0	0	14.54	0	0	0	0	0	0	0	0	0	0	20	69.3	26.64	0	766.14	0	117	0	144	0	0	0	0	0	12	145
CNAG_00274	368.34	0	263	41	42.89	0	13.35	0	0	8.59	0	0	0	0	0	37.86	210.16	54.77	0	2246.98	0	882.15	16	148.37	0	0	0	0	0	111.31	1920.09
CNAG_00275	1053.57	0	278	0	46.91	0	23.65	0	0	32.41	104	5	0	0	0	39.5	195.53	47.74	28	3021.85	0	514.41	0	344.14	48	0	0	0	0	71.21	947.02
CNAG_00276	448.08	0	64	0	76.2	0	0	0	0	7	0	0	0	0	0	44.65	137.31	68.5	0	2465.17	0	246.44	0	193.49	0	0	0	0	0	36.48	565.89
CNAG_00277	114	0	0	0	7.75	0	0	0	0	2	0	0	0	3	0	25	17.22	12	0	201	0	20	28	135	0	0	0	0	0	11	99
CNAG_00278	284	0	0	0	7.25	0	14	0	0	26	0	0	0	0	0	18	88.78	42	0	655	0	176	0	182	0	0	0	0	0	30	402
CNAG_00279	3449	0	57	0	255	0	121	72	0	212	0	0	0	0	0	51	282	90	0	2575	0	907	138	1824	49	0	0	0	0	237	1514
CNAG_00280	2161	0	72	0	293	0	50	57	0	75	0	91	0	40	0	131	338	155	0	4431	0	695	60	1637	3	0	0	0	0	174	1070
CNAG_00283	6479	0	290	1	270	4	87	102	0	421	0	0	0	0	0	70	465	319	0	8013	0	1482	309	2095	100	1	0	0	0	215	3473
CNAG_00284	112	0	29	0	19	0	0	0	0	25	0	0	0	0	0	16	77.98	37	0	1806	0	110	65	125	0	0	0	0	0	41	789
CNAG_00285	3296	1	328	26	348	36	52	98	0	164	0	0	0	0	0	87	115.02	232	0	4340	0	1552	332	1243	45	0	0	0	42	279	5032
CNAG_00286	2502	0	117	0	409	0	260	0	0	123	0	0	0	108	0	73	194	300	0	3170	0	520	4	836	0	0	0	0	0	210	1240
CNAG_00287	1345	0	52	0	299	74	80	1	0	278	0	3	0	74	0	49	340	115	0	2725	0	671	92	1135	0	0	0	0	0	105	927
CNAG_00288	230	0	0	0	59	0	0	0	0	0	0	0	0	0	0	29	43	30	0	529	0	29	2	199	0	0	0	0	0	42	308
CNAG_00289	265	0	0	0	59	0	4	0	0	42	0	0	0	0	0	13	85	29	0	312	0	49	0	244	0	0	0	0	0	2	59
CNAG_00290	2691	2	143	0	171	74	6	0	0	192	0	0	0	103	0	37	438	199	0	3649	0	448	191	1859	86	0	0	0	0	60	897
CNAG_00291	814	0	0	0	136	0	17	42	0	65	4	25	0	0	0	74	160	89	0	1997	0	358	0	529	1	0	0	0	0	100	1094
CNAG_00292	5581	0	80	0	118	0	26	0	0	52	0	0	0	53	0	73	359	89	0	3077	0	484	76	666	0	0	0	0	0	296	447
CNAG_00293	1315	0	203	0	116	0	24	0	0	76	0	68	0	10	0	60	342	91	0	2563	0	542	0	569	0	0	0	0	0	106	1077
CNAG_00294	2500	0	66	150	177	0	64	0	0	157	0	2	27	0	0	57	235	143	2	5873	13	823	132	953	39	40	0	0	0	140	1422
CNAG_00295	0	0	0	0	0	0	0	0	0	0	0	0	0	0	0	0	0	0	0	0	0	0	0	0	0	0	0	0	0	0	0
CNAG_00299	918.31	0	261	29	202.31	5	45.26	43	0	46.38	0	0	0	0	0	70.46	201.88	122.16	128	4419.01	0	957.99	79	435.83	0	0	0	0	0	54	647.25
CNAG_00300	16159.7	0	382	155	2089.69	106	134.74	132	0	703.62	0	141	0	0	0	235.54	1862.12	970.84	0	15718	83	10193	372	15705.2	512	0	122	0	0	495	7366.75
CNAG_00301	56020	7	764	825	3851	362	441	2604	36	3003	300	280	111	279	14	349	1434	3547	143	28126	3	12339	1123	18205	844	74	8	0	80	3402	59207
CNAG_00302	397.8	0	180	8	106.7	0	55.38	353	0	124	8	419	0	182	0	199.58	464.4	189.7	175	5766.37	0	857.68	0	507.28	0	0	137	0	0	48.93	911.19
CNAG_00303	137.2	0	0	0	29.3	0	47.62	0	0	8	0	0	0	0	0	6.42	16.6	3.3	0	1158.63	0	231.32	1	60.72	0	0	0	0	0	58.07	444.81
CNAG_00304	116	0	0	0	9	0	0	0	0	0	0	0	0	0	0	3	46	14	0	177	0	84	0	38	0	0	0	0	0	7	126
CNAG_00305	1984	0	0	0	147	0	4	0	0	269	0	0	0	0	0	32	327	91	0	4841	0	796	49	1105	101	0	0	0	0	102	959
CNAG_00306	1261	83	0	0	201	0	131	0	0	875	0	0	7	1	0	35	79	199	0	6460	0	526	59	338	0	187	0	0	0	1991	1792
CNAG_00307	793	0	0	0	181	0	30	0	0	31	0	0	0	0	0	30	199	137	0	566	0	259	25	550	0	0	0	0	0	35	545
CNAG_00308	1262	0	240	0	170	0	23	0	0	97	0	0	0	76	0	56	225	135	0	4936	0	512	77	652	139	0	0	0	0	81	1570
CNAG_00309	1906	0	291	129	193	1	175	236	0	135	36	93	3	199	0	60	338	151	0	7499	0	1431	79	700	0	0	0	0	0	244	2674
CNAG_00310	698	0	0	0	119	0	11	97	0	15	0	0	0	0	0	44.04	75	70	0	1100	0	402	0	212	0	0	0	0	0	52	658
CNAG_00311	161371	300	871	100	83834	184	6520	1586	1	2944	3	300	71	1388	0	12308	49507	55063	607	75020	67	20442	1647	26835	2994	24	643	17	86	56599	86323
CNAG_00312	191	0	34	0	45	0	5	0	0	26	0	0	0	0	0	17	66	25	0	977	0	89	0	185	0	0	0	0	0	33	339
CNAG_00313	1707.72	0	143	0	197.79	49	5	0	0	47	0	0	0	0	0	45.48	180.13	52.18	0	3627.1	0	947.1	0	814.24	69	0	0	0	0	82.7	1271.48
CNAG_00314	462.28	0	0	41	166.21	56	20	0	0	88	0	0	0	0	0	34.52	99.87	87.82	0	2130.9	0	518.9	0	270.76	145	0	0	0	32	171.3	1191.52
CNAG_00315	800	0	445	155	1138	530	610	3067	0	183	0	0	506	537	0	124	117	502	0	13232	0	949	0	1192	153	0	241	0	0	978	15395
CNAG_00316	260.82	0	0	0	79.12	0	6.55	0	0	31.17	0	0	0	0	0	10.64	33.02	35.18	0	489.63	0	140.19	0	398.21	0	0	0	0	0	28.04	267.01
CNAG_00317	631	0	0	0	57	0	48	0	0	56	0	0	0	0	0	18	66	53	0	1598	0	286	0	295	0	0	0	0	0	33	783
CNAG_00318	675	0	186	63	156	0	31	64	0	77	0	0	138	0	0	49	68.82	81	0	1497	0	361	0	704	18	27	0	0	0	53	779
CNAG_00319	2188	0	167	4	178	0	42	80	0	161	0	85	0	0	0	25	208.18	99	0	3867	0	937	112	1286	0	0	0	0	0	114	1023
CNAG_00320	808	0	224	0	39	21	8	74	0	33	0	0	0	0	0	23	151	77	0	3159	0	207	189	455	39	0	0	0	0	62	489
CNAG_00321	624	0	0	0	35	0	0	0	0	15	0	0	0	0	0	27	29	24	0	1523	0	175	51	294	0	0	0	0	0	19	295
CNAG_00322	545	0	112	0	99	0	13	81	0	62	0	181	0	0	0	28	76	55	0	2149	0	476	6	324	0	0	0	0	0	60	704
CNAG_00323	0	0	0	0	6	0	0	0	0	0	0	0	0	0	0	0	4	0	0	31	0	0	0	9	0	0	0	0	0	0	0
CNAG_00326	2893	0	118	0	430	0	287	294	0	188	0	0	0	0	0	156	220	284	0	5031	0	1086	53	879	97	0	0	16	0	282	1837
CNAG_00327	44	0	0	0	16	0	5	0	0	1	0	0	0	0	0	2	28	4	0	352	0	18	0	76	2	0	0	0	0	4	50
CNAG_00328	3179.44	0	270	0	316.97	1	214.83	4	0	230.57	7	7	0	0	0	128.11	241.31	260.43	0	6666.27	13	1321.8	71	660.42	82	0	47	0	0	294.19	4519.08
CNAG_00329	198.56	0	0	0	45.03	21	5.17	64	0	42.43	0	0	0	0	0	23.89	44.69	56.57	0	1531.73	0	99.2	0	164.58	0	0	0	0	0	28.81	325.92
CNAG_00330	2673.64	0	11	0	164.37	0	65.12	132	0	74.47	0	64	0	2	0	62.15	157.5	113.09	0	4441.62	0	390.6	185.38	458.02	40	0	0	0	0	126.02	880.78
CNAG_00331	107.36	0	0	0	1.63	0	28.88	51	0	17.53	0	0	0	0	0	90.85	67.5	38.91	0	3924.38	0	560.4	141.62	447.98	0	0	0	0	0	288.98	118.22
CNAG_00332	2538	0	245	0	72	72	27	461	0	44	0	3	0	0	0	177	968	144	0	13601	65	2451	476	449	64	0	0	0	0	140	2201
CNAG_00333	596	0	0	0	29	0	0	0	0	10	0	0	0	0	0	11	32	15	0	832	0	95	0	144	0	0	0	0	0	9	134
CNAG_00334	40906.7	2	1593	102	2482.27	871	1300.44	223	15	1757	5	405	7	400	0	873	3593.69	1889.96	0	68082.8	145	6778.65	1381	30058.8	251	12	29	11	48	11855.9	6808.46
CNAG_00335	1092.34	0	83	0	181.73	0	60.56	0	0	135	0	0	0	0	0	79	306.31	129.04	0	4060.18	0	667.35	213	656.19	0	0	0	0	0	88.06	1116.54
CNAG_00336	929	0	6	49	35	0	18	86	0	72	0	0	0	0	0	39	183	134	142	4625	0	450	38	337	0	0	0	0	0	32	504
CNAG_00337	6383	0	292	119	400	49	577	120	0	376	0	1	1	73	0	229	719	315	0	17212	0	2836	667	1386	68	0	0	0	83	411	2697
CNAG_00342	2991	81	188	102	157	32	66	40	0	155	0	17	0	79	0	69	269	194	61	7101	0	829	426	2251	0	0	0	0	0	70	1262
CNAG_00343	482	0	51	0	24	0	9	0	0	5	0	0	0	0	0	15	55	31	0	818	0	212	0	112	0	10	0	0	0	24	584
CNAG_00344	1003.06	0	0	0	113	93	20	0	0	31	0	0	0	0	0	33	57	78	0	2848	0	509	47	450	183	0	0	0	0	33	646
CNAG_00345	1807.94	0	3	0	25	0	13	0	0	69	0	0	0	0	0	45	86	74	0	2385	0	160	0	993	132	0	0	0	0	80	586
CNAG_00346	828	0	242	0	66	0	32	34	0	68	0	0	87	0	0	22	94	71	0	1090	0	310	171	217	0	0	0	0	0	33	380
CNAG_00347	2958.98	0	382.84	142.7	316.28	0	77.41	136.39	0	263.06	0	0	1	0	0	108.3	284.13	174.83	0	6087.73	92	769.1	73.96	1536.37	0	0	0	0	0	87.74	1052.33
CNAG_00348	2670.02	12	284.16	43.3	249.72	7	138.59	173.61	0	64.94	0	1	0	46	0	51.7	143.87	116.17	0	2610.27	0	627.9	72.04	782.63	65	0	0	0	0	129.26	2064.67
CNAG_00349	2278	0	0	7	58	0	119	0	0	53	0	0	0	0	22	33	134	33	0	1011	0	133	0	907	5	0	0	1	0	9	94
CNAG_00351	338	0	0	0	11	0	2	0	0	1	0	0	0	0	0	17	34	24	0	717	0	82	0	64	0	0	0	0	0	17	185
CNAG_00352	541	0	0	0	17	0	7	0	0	33	0	0	0	0	0	33	41	32	0	591	0	152	0	265	0	0	0	0	0	20	254
CNAG_00353	397	0	0	0	111	0	11	0	0	103	0	0	0	0	0	35	144	94	0	1868	0	187	106	528	0	0	0	0	0	11	178
CNAG_00354	5419	0	452	25	786	164	336	316	0	567	1	0	59	146	0	209	1005	776	7	18282	0	2481	194	4978	111	0	0	68	0	1106	7385
CNAG_00355	968	0	1	0	104	0	6	38	0	40	2	4	0	0	0	31	131	65	0	1261	0	499	104	350	0	0	0	0	0	42	649
CNAG_00356	4927	0	188	228	328	66	395	126	0	345	0	120	0	40	6	172	336	257	0	10721	0	2641	289	3046	157	0	0	0	0	783	3803
CNAG_00357	209.48	0	0	0	68.66	0	15	0	0	19	0	0	0	0	0	10	58.64	38.31	0	1023.92	0	110.04	0	320.96	0	0	0	0	0	55.07	247.82
CNAG_00358	599.52	0	17	0	64.34	0	10	0	0	1	0	0	0	0	0	54	107.36	50.69	0	1668.08	0	169.96	0	306.04	86	0	0	0	0	15.93	247.18
CNAG_00359	626	0	0	30	70	0	22	0	0	21	0	1	3	0	0	21	232	15	0	3885	0	318	271	771	108	0	0	0	0	5	42
CNAG_00360	700	0	123	0	164	0	21	67	0	184	0	0	0	47	0	32	130	118	0	1815	0	448	0	642	0	0	0	0	0	118	1290
CNAG_00361	4165	0	364	258	524	56	129	250	0	294	1	70	0	0	0	116	366	314	0	7799	19	1601	229	1706	96	70	0	0	144	267	3472
CNAG_00362	653	0	323	0	55	34	7	0	0	62	0	0	0	0	0	33	98	59	0	1529	0	563	38	483	0	0	0	0	0	62	1153
CNAG_00363	29839.6	90	1206	864	1901.05	931	916	1735	5	2883	113	980	52	354	9	689.04	1521.1	1849.96	0	43083.4	198	14563.4	781	11253.6	625	105	210	0	1	1817.53	21404
CNAG_00364	283.42	0	0	0	66.95	0	21	0	0	29	0	0	0	0	0	53.96	87.9	61.04	0	1528.63	0	140.56	109	337.35	0	2	0	0	0	71.47	351.98
CNAG_00365	1096	0	0	60	111	0	9	0	0	249	0	0	0	0	0	39	203	155	0	5695	0	852	110	1127	0	0	0	0	0	120	983
CNAG_00366	99	0	0	0	5	0	0	0	0	18	0	0	0	0	0	6	22	3.24	0	341	0	121	0	170	0	0	0	0	0	8	150
CNAG_00367	435	0	0	0	40	0	6	82	0	9	0	0	0	0	0	9	58	16.76	0	626	0	242	0	152	1	0	0	0	0	15	285
CNAG_00368	1258	0	0	39	137	4	2	284	0	121	0	0	0	0	0	38	165	111	0	3330	0	1283	16	593	2	0	0	0	0	94	1213
CNAG_00369	2176	0	26	0	210	0	9	0	0	64	0	0	0	0	0	56	155	136	0	3602	0	583	65	533	0	0	0	0	0	95	1457
CNAG_00370	4327	4	1028	4	603	28	116	0	0	297	0	6	31	217	0	256	1134	749	193	11250	0	1879	354	4076	115	43	33	10	69	538	1500
CNAG_00371	528	6	48	0	77	0	7	139	0	54	0	0	0	0	0	20	49	180	0	1539	0	878	0	182	88	0	0	0	0	426	5571
CNAG_00372	2650.23	0	520.79	92	267.15	33.26	101.61	80.69	0	197.21	0	0	0	0	0	120.22	423.99	265.82	0	10018.1	0	1205.94	31.25	1771.85	173.72	0	0	0	0	214.91	2704.85
CNAG_00373	5573.77	27	2545.21	150	950.85	250.74	141.39	685.31	0	1751.79	41	239	106	333	0	47.78	1187.01	719.18	308	13020.9	156	3401.06	1052.75	5824.15	965.28	0	0	0	85	1390.09	14362.1
CNAG_00374	7002	0	343	0	644	13	220	229	0	786	0	0	1	119	0	241	580	774	0	17963	0	1821	0	3022	61	0	96	0	12	553	6669
CNAG_00375	1369	0	0	0	92	0	58	82	0	146	0	0	2	0	0	61	254	119	0	4568	0	731	0	677	0	0	0	0	0	117	961
CNAG_00376	201.39	0	0	126	30.53	0	0	0	0	4	0	0	0	0	0	3.34	1.1	6.21	0	229.41	0	38.75	0	110.42	0	0	0	0	0	0	0
CNAG_00377	2353.61	0	258	70	253.47	0	150	0	0	50	0	55	0	39	0	94.66	447.9	150.79	0	9500.59	8	804.25	74	671.58	32	0	0	0	0	218	606
CNAG_00378	134	0	0	0	5	0	0	0	0	0	0	0	0	0	0	17	18	0	0	377	0	0	0	13	0	0	0	0	0	0	0
CNAG_00383	4124.43	0	584	87	379.77	1	51	0	0	428	0	111	0	94	0	199.12	889.2	411.57	0	14505.8	0	2391	530	2570	0	0	0	0	0	819	2417.46
CNAG_00384	215.57	0	43	0	26.23	0	0	0	0	0	0	0	0	77	0	5.88	39.8	13.43	24	808.22	0	132	0	85	0	0	0	0	0	12	148.54
CNAG_00385	925	1	247	0	277	64	59	0	0	89	0	0	0	0	0	93	321	107	0	2535	0	805	0	997	0	0	0	0	0	129	698
CNAG_00386	4624	0	58	30	192	0	160	33	0	133	0	8	0	0	0	104	415	300	0	9661	0	1070	53	2024	9	71	0	0	0	1004	1491
CNAG_00387	929	0	3	0	63	0	0	0	0	40	0	102	0	0	0	36	60	45	0	1846	0	264	218	489	0	0	0	0	0	34	700
CNAG_00388	3164	0	0	0	259	5	44	0	0	260	0	0	0	0	0	67	418	182	0	6819	0	739	242	2033	123	0	0	0	0	326	1249
CNAG_00389	1236.8	0	114	107	144.5	0	49	0	0	114	0	0	0	91	0	60.58	133.56	82.88	0	4068.29	0	1073.67	0	778.33	22	0	0	0	46	144.13	1393.57
CNAG_00390	1543.76	0	584	44	342.76	0	156	170	0	239	0	0	84	4	0	147	234.72	294.84	0	5174.65	0	1085.51	273	1594.64	0	0	0	0	0	175.68	1797.64
CNAG_00391	288.24	0	0	0	21.24	0	0	0	0	0	0	0	0	0	0	11	77.28	16.16	1	598.35	0	25.49	79	222.36	0	0	0	0	0	2.32	115.36
CNAG_00392	260	32	0	43	45	16	0	0	0	13	0	0	0	0	0	19	49	35	0	1052	0	220	0	263	0	0	0	0	0	23	354
CNAG_00393	12488	9	750	55	1134	134	414	379	0	1398	2	113	51	174	0	108	398	1083	0	15466	0	6299	96	3021	359	0	0	0	0	2505	20002
CNAG_00394	810.82	0	0	0	21.72	0	47.99	0	0	12.66	96.6	0	0	0	0	20.44	62.89	27.11	0	538.27	0	37.64	0	161.03	0	0	0	0	0	11.76	198.98
CNAG_00395	1715.18	0	84	0	261.28	0	48.01	89	0	38.34	6.4	3	0	121	0	73.56	183.11	118.89	0	2084.73	0	1033.36	0	304.97	1	0	8	0	0	73.24	936.02
CNAG_00396	3506	0	0	0	150	0	5	29	0	311	0	39	0	0	0	67	200	143	1	2918	0	510	20	2669	0	0	0	0	0	252	988
CNAG_00397	1218	0	145	0	130	0	5	0	0	0	57	0	0	0	0	44	68	194	0	785	0	246	0	245	0	0	0	0	0	183	2414
CNAG_00398	4609	0	123	0	282	0	29	0	0	112	0	0	0	170	0	113	234	127	0	2233	0	833	237	1200	57	0	0	0	0	166	1594
CNAG_00399	1666	0	0	0	134	0	5	0	0	334	0	5	0	0	0	47	303	92	0	1025	0	227	139	1270	76	0	0	0	0	71	1070
CNAG_00400	909.52	0	0	3	157.97	194	11	0	0	265.39	0	9	0	0	0	13.96	177.77	43.56	0	788.23	0	167.79	0	2160.17	37	0	0	0	0	59.14	944.1
CNAG_00401	947.48	0	21	30	218.03	33	0	272	0	83.61	0	0	0	78	0	115.04	216.23	170.44	0	3825.77	0	693.21	131	725.83	56	0	0	0	0	125.86	1805.9
CNAG_00402	13652	1	1072	0	1227	376	955	634	0	1486	15	72	5	0	0	455	972	1439	83	31866	27	5379	398	10145	67	0	10	8	4	1819	15504
CNAG_00403	802	0	0	0	207	0	30	9	0	79	0	0	0	0	0	43	85	148	0	2454	0	270	0	386	0	4	0	0	0	219	885
CNAG_00404	2296	0	144	0	179	0	25	3	0	223	0	0	0	0	0	85	230	266	0	8306	0	994	36	1215	1	106	0	0	0	156	2826
CNAG_00405	2464	0	223	0	231	16	21	99	0	144	0	0	0	0	0	63	289	179	25	8618	0	1096	175	1514	1	18	159	0	0	168	1828
CNAG_00406	119	0	0	0	37	0	1	0	0	1	0	0	0	48	0	5	49	6	0	1318	0	174	119	197	134	0	0	0	0	10	259
CNAG_00407	33229	0	790	488	1493	236	1077	409	0	1138	0	0	1	150	0	773	2024	2320	209	24738	0	7479	875	4672	1905	0	0	6	0	2976	45053
CNAG_00408	721	0	88	0	158	2	35	0	0	20	0	0	0	0	0	60	190	123	0	1604	0	113	124	137	0	0	0	0	0	440	716
CNAG_00409	405	0	0	0	48	0	15	0	0	47	0	0	0	0	0	18	79	29	0	1282	0	84	79	200	0	47	0	0	0	14	285
CNAG_00410	1968	0	54	165	281	0	118	9	0	289	1	0	4	0	0	92	286	266	0	8737	96	1102	130	2056	100	0	0	8	0	206	2177
CNAG_00411	476	0	26	0	81	0	7	0	0	54	0	0	0	0	0	27	133	70	0	2304	0	301	58	548	0	0	0	1	0	73	1179
CNAG_00412	10	0	0	0	9	0	6	0	0	0	0	0	0	0	0	5	0	0	0	31	0	0	0	0	0	0	0	0	0	0	10
CNAG_00413	8989	0	154	0	201	72	222	0	0	424	0	0	74	1	0	172	380	229	0	9994	1	1692	206	2239	0	90	0	0	0	923	1783
CNAG_00414	450	0	0	0	34	0	0	0	0	20	0	0	0	0	0	22	64	13	0	1142	0	149	0	209	66	0	0	0	0	11	161
CNAG_00415	594.11	0	12	0	52.83	0	19.52	0	0	32.75	0	0	0	47	0	48.07	163.55	74.58	0	2645.28	0	377.61	4	295.26	0	0	0	0	0	95.15	389.21
CNAG_00416	483.89	0	0	0	82.17	0	12.48	0	0	28.25	0	0	0	0	0	42.93	42.45	26.42	0	2954.72	0	386.39	0	273.74	0	0	0	0	0	103.85	682.79
CNAG_00417	12505	0	579	39	852	0	342	291	0	635	0	1	0	92	0	380	1437	833	113	34187	48	5127	772	10170	131	0	0	1	0	1676	5584
CNAG_00418	20558	0	402	105	837	305	435	118	0	108	2	76	0	124	1	219	1196	284	22	30165	3	1937	238	4523	87	72	83	0	0	1977	1903
CNAG_00419	157	0	0	0	14	0	1	0	0	20	0	0	0	0	0	2	18	6	0	148	0	19	0	22	0	0	0	0	0	1	20
CNAG_00420	282.42	0	116	0	78.39	0	13.94	0	0	60	0	0	0	0	0	38.19	105.66	31.91	0	939.36	0	163.3	0	371.02	0	3	0	0	0	12.27	206.83
CNAG_00421	697.58	0	0	110	122.61	63	40.06	0	0	1	0	0	0	0	0	51.81	60.34	76.09	0	906.64	0	147.7	0	219.98	0	0	0	0	0	109.73	399.17
CNAG_00422	1117	0	72	0	202	41	47	228	0	59	0	2	0	36	0	68	183	124	0	6056	0	982	4	557	93	0	119	0	0	130	1567
CNAG_00423	18	0	0	0	23	0	0	0	0	0	0	0	0	0	0	5	5	10	0	315	0	36	0	37	0	0	0	0	0	2	20
CNAG_00424	927.36	0	75	32	212.62	0	62	149	0	170	0	0	0	2	0	25.24	119	118	76	2775	12	566	165	1089	0	0	1	0	0	111	1089
CNAG_00425	23.64	0	0	0	3.38	0	0	0	0	0	0	0	0	0	0	6.76	0	0	0	0	0	0	0	0	0	0	0	0	0	0	0
CNAG_00426	2886	0	0	0	150	0	17	0	0	209	0	6	0	0	0	28	153	99	10	3305	0	449	35	1562	0	0	0	0	0	60	1164
CNAG_00427	2701	0	0	10	122	0	21	0	0	104	0	0	0	0	0	18	143	78	0	5821	0	499	0	1054	117	0	0	0	0	49	1112
CNAG_00428	994.8	0	109	0	119.04	0	32.64	0	0	78	6	0	0	0	0	46	134.91	50.37	0	3738.33	0	238.87	19.1	973.71	0	0	0	0	0	201.11	337.93
CNAG_00429	1013.2	0	0	0	8.96	0	49.36	0	0	0	0	0	0	0	0	0	8.09	46.63	0	980.67	0	3.13	99.9	42.29	0	0	0	0	0	136.89	19.07
CNAG_00430	210	0	0	0	9.12	0	0	0	0	1	0	0	0	0	0	13.96	40.68	17.21	0	717	0	39	0	124	59	0	0	0	0	3	74
CNAG_00433	3949	0	0	0	182	0	24	174	0	23	0	85	45	0	0	72	379	182	0	7177	0	544	223	998	86	0	0	0	0	301	4605
CNAG_00434	361.32	0	0	0	15.45	0	18.62	0	0	0	0	0	0	0	0	20.68	19.04	15.61	0	853.73	0	18.24	0	121.15	0	0	0	0	0	3	45.52
CNAG_00435	170.68	0	0	0	55.55	21	11.38	0	0	11	0	0	0	0	0	13.32	42.96	40.75	0	492.27	0	101.76	0	49.85	0	0	0	0	0	8	150.48
CNAG_00436	2822	0	3	0	196	0	31	1	0	94	0	19	0	28	0	57	347	122.64	47	5584	0	1187	90	1145	0	0	0	0	0	276	1380
CNAG_00437	181	0	56	0	12	0	3	0	0	14	0	0	0	0	0	26	99	20	0	580	0	52	44	70	0	0	0	0	0	42	162
CNAG_00438	1058.5	0	52.25	0	42.18	0	2.68	0	0	35.92	0	0	0	0	0	52.84	76.28	50.69	0	1247.91	0	138.44	0	321.26	138	0	0	0	0	21.55	440.67
CNAG_00439	2110.5	0	121.75	0	190.82	0	3.32	159	0	185.08	0	0	0	0	0	49.16	258.72	143.31	0	9394.09	0	792.56	182	1821.74	0	0	0	0	0	184.45	1747.33
CNAG_00440	282	0	0	0	51	0	0	0	0	27	0	0	0	0	0	12	46	47	0	1273	0	103	0	450	0	0	0	0	0	93	324
CNAG_00441	17430	0	368	322	796	13	178	311	0	236	0	0	0	30	1	374	1499	323	0	19430	136	2515	1050	4272	109	0	0	0	0	1827	2381
CNAG_00442	1899	0	119	0	36	0	34	414	0	598	0	43	0	0	0	120	346	532	0	12594	0	257	345	1217	58	0	0	0	0	278	896
CNAG_00443	560	0	0	0	23	0	21	0	0	13	0	0	0	0	0	10	65	39	0	751	0	148	0	149	0	0	0	0	0	36	298
CNAG_00444	12	68	0	0	10	0	0	0	0	0	0	0	0	0	0	0	27	2	0	80	0	11	0	6	0	0	0	0	0	0	3
CNAG_00445	12890	0	352	263	1064	10	1044	547	0	702	0	0	0	44	0	341	827	1167	0	18617	0	3411	30	3121	70	0	159	0	0	920	10320
CNAG_00446	16	0	0	0	7	143	0	0	0	0	0	0	0	0	0	7	1	3	0	45	0	6	0	18	0	0	0	0	0	1	18
CNAG_00447	1553	0	334	0	202	0	20	0	0	215	0	0	0	0	0	106	303	173	0	4713	0	1120	0	1015	0	0	0	0	1	261	1218
CNAG_00448	2244	0	70	2	402	113	102	44	0	250	0	0	0	5	0	104	257	278	0	5073	0	2578	119	1767	0	0	0	0	0	335	2379
CNAG_00449	2681	0	98	1	75	0	42	0	0	17	1	0	0	0	0	40	182	87	0	2992	0	234	17	802	1	0	0	0	0	68	272
CNAG_00450	3458	0	3	40	221	0	47	4	0	387	0	63	0	0	0	49	849	260	1	3700	0	1559	10	7056	0	0	0	0	0	191	540
CNAG_00451	173	0	78	0	12	0	0	0	0	2	0	0	0	0	0	10	21	14	0	1807	0	1	45	56	0	0	0	0	0	6	53
CNAG_00452	64	0	157	0	44	0	11	0	0	4	0	0	0	0	0	11	5	263	2	396	0	36	0	9	2	0	0	0	0	267	913
CNAG_00453	5242	0	4	184	268	0	1248	67	1	121	100	0	3	48	1	321	150	737	0	1983	0	875	0	1269	616	0	0	0	0	731	1637
CNAG_00454	43	0	0	0	7	0	0	0	0	0	0	0	0	0	0	4	1	14	0	31	0	14	0	34	0	0	0	0	0	0	7
CNAG_00455	3249	0	106	0	226	13	75	174	0	70	0	0	0	0	0	120	230	272	0	8559	11	1596	7	410	0	0	0	0	0	142	1200
CNAG_00456	48289	235	15789	798	4187	592	2670	18350	6	16932	648	283	488	1256	10	8067	13591	24853	471	958043	205	124242	11541	32666	2382	10	272	110	1	8082	138136
CNAG_00457	50500	193	2349	212	2117	440	931	1041	4	2264	0	355	61	212	9	1569	3203	5731	1	65188	218	7184	1345	20513	1101	11	16	124	0	15068	90427
CNAG_00458	3964	0	162	0	3503	0	32	185	0	156	0	77	0	0	0	512	3076	1490	17	6628	0	881	83	1597	0	0	0	0	0	231	1047
CNAG_00460	1320	0	0	0	49	0	0	109	0	135	0	29	0	0	0	54	158	123	0	3160	0	126	256	1434	0	0	0	0	0	56	342
CNAG_00461	1610	33	112	0	179	33	26	304	0	311	1	10	0	116	0	95	348	137	0	6035	0	1647	4	1760	110	96	0	0	0	153	2103
CNAG_00462	263	0	0	0	94	0	6	0	0	26	0	0	0	0	0	15	162	92	0	7959	0	52	73	320	0	0	0	0	0	354	534
CNAG_00463	2	0	0	0	0	0	0	0	0	0	0	0	0	0	0	0	0	0	0	41	0	0	0	0	0	0	0	0	0	0	2
CNAG_00464	4836	0	41	50	410	103	79	16	0	237	0	144	1	2	0	148	603	404	0	15642	0	2459	88	1815	122	11	0	0	9	1039	4163
CNAG_00465	3985	18	136	0	998	221	634	52	0	722	0	99	139	118	0	179	225	906	0	7013	0	2141	211	2516	195	0	58	0	0	435	6267
CNAG_00466	643.24	0	16.65	0	147.96	103	45.78	0	0	116.47	0	0	0	0	0	76.55	37.91	102.81	0	1336.46	0	315.64	43	458.48	0	0	0	0	0	73.84	622.04
CNAG_00467	459.76	0	53.35	0	81.04	0	27.22	3	0	74.53	0	0	0	0	0	25.45	120.09	49.19	0	2252.54	0	324.36	0	316.52	0	41	0	0	0	86.16	596.96
CNAG_00468	1579	0	191	5	207	9	39	126	0	206	0	0	0	3	0	60	182	189	0	4409	0	730	148	1327	195	0	0	2	0	66	933
CNAG_00469	1862	0	296	53	236	103	70	232	0	263	0	0	1	164	0	74	147	164	0	3389	79	833	18	1686	247	0	0	0	0	175	2966
CNAG_00470	202	0	0	0	68.93	0	5	0	0	24	0	0	0	208	0	25.12	51.58	40.48	0	515.62	0	70.9	0	224.11	0	0	0	0	0	44	124.37
CNAG_00471	946	0	2	0	79.07	54	33	99	0	153	0	0	0	0	0	42.88	72.42	61.52	0	1698.38	0	261.1	0	738.89	0	0	0	0	0	51	804.63
CNAG_00472	921.22	0	0	76	50	0	0	0	0	75	0	0	0	0	0	16	124	10	0	776	0	286	0	156	0	0	0	0	0	30	330
CNAG_00473	1226.78	0	199	0	236	83	31	10	0	42	0	0	0	0	0	74	270	88	0	1009	0	362	1	320	8	0	0	0	0	15	293
CNAG_00474	1222	4	0	0	24	0	3	0	0	50	0	0	0	0	0	196	126	36	0	1854	0	438	4	1455	25	114	0	0	0	8	163
CNAG_00475	586	0	208	0	39	0	54	53	0	98	0	59	0	0	0	29	237	32	0	844	0	288	10	482	26	0	0	0	0	334	5645
CNAG_00476	257.12	0	0	0	19.83	0	10	0	0	1	0	0	0	0	0	2	7	3.05	0	1155.55	0	22	0	53.89	0	0	0	0	0	5	71.7
CNAG_00480	3585	0	308	28	651	203	203	321	0	405	0	5	1	3	0	97	254	352	0	9942	0	1631	63	1216	235	0	0	0	0	277	2993
CNAG_00481	0	0	0	0	0	0	0	0	0	0	0	0	0	0	0	0	0	0	0	0	0	0	0	0	0	0	0	0	0	0	0
CNAG_00482	2836	0	214	110	227	0	144	14	0	379	0	55	0	1	0	57	315	230	0	7158	0	1270	334	2684	134	0	0	0	0	536	2196
CNAG_00483	55208.5	103	2454.42	892	3604.88	1356	1321.96	1593.28	0	4197.79	47	260.64	242	795.54	0	706.25	3834.84	2356.91	0	84041	61	21842.5	1777	35087.4	1288.64	153	186	1	6	9430.29	30560.2
CNAG_00484	1276.48	0	277.58	0	311.12	0	44.04	236.72	0	102.21	0	1.36	0	19.46	0	155.75	170.16	484.09	50	6942	0	1466.48	0	623.56	56.36	0	51	0	23	263.71	2659.84
CNAG_00485	7588	0	305	179	1260	353	578	545	110	1335	13	0	96	226	0	343	646	1363	0	8452	1	4884	118	7508	497	0	0	0	0	464	7798
CNAG_00486	617	0	53	104	27	0	34	0	0	31	0	0	0	0	0	35	93	92	0	701	0	184	0	101	11	1	0	0	0	26	188
CNAG_00487	957.19	0	0	0	18.84	0	48.03	0	0	15.87	0	0	0	0	0	11.27	25.76	41.25	0	1047.37	0	219.06	117	33.72	0	102	0	0	0	11.54	352.59
CNAG_00488	2990.81	0	104	71	159.16	0	70.97	77	0	105.13	0	0	0	0	0	64.73	159.24	129.75	0	1277.63	0	462.94	0	1764.28	0	0	0	0	0	123.46	2097.41
CNAG_00490	4108.84	66	301	2	1225.34	78	89.55	397	0	78	0	1	0	177	0	201.7	210.95	1443.11	0	8658.68	0	816.38	0	509.32	0	1	0	0	0	2119.91	9363.6
CNAG_00491	724.91	0	27	0	90.21	0	60.29	0	0	25	0	39	0	0	0	22.48	101.42	110.06	0	628.15	0	150.62	0	250.32	0	0	0	0	0	126.09	353.4
CNAG_00492	201.9	0	0	0	4	0	2.04	0	0	0	0	0	0	0	0	7.98	19	24.65	0	257.81	0	69	0	54	13	0	0	0	0	0	5
CNAG_00493	4193	0	432	239	423	104	174	0	0	254	0	0	0	100	0	160	443	438	12	13621	0	1663	213	1778	277	0	53	0	0	514	4782
CNAG_00495	1021	0	39	39	71	0	0	74	0	30	0	0	0	36	0	9	44	7	0	1130	0	154	0	366	0	0	0	0	0	15	295
CNAG_00496	428.89	0	0	0	102.92	0	12	16	0	78	0	31	0	0	0	42.22	93.14	71.53	0	1554.63	0	411	0	652	0	0	0	0	0	35	449
CNAG_00497	5898.11	51	614	95	935.08	274	1199	648	0	2370	114	110	152	272	0	282.78	322.86	1366.47	0	18906.4	111	9456	0	5286	85	14	0	0	0	1466	20612
CNAG_00498	3721	0	360	0	415	45	86	90	0	273	0	0	43	0	0	102	210	292	0	14094	0	1059	9	2704	38	0	33	0	0	235	3146
CNAG_00499	1357.45	0	180	0	487.83	0	62.3	163	0	102.08	0	49	0	0	0	25.63	70.48	393.98	0	7271.47	0	330.25	0	216.85	0	0	0	0	0	465.02	2351.11
CNAG_00500	4690.55	0	91	0	404.17	88	75.7	237	0	345.92	0	0	1	106	0	74.37	110.52	276.02	0	6043.53	0	1589.75	105	2429.15	171	0	0	0	1	617.98	3267.89
CNAG_00501	286	0	0	0	8	0	0	0	0	1	0	0	0	0	0	0	7	9	0	223	0	20	0	75	0	0	0	0	0	1	30
CNAG_00502	403	0	195	51	86	0	56	5	0	81	0	0	8	0	0	27	141	45	0	2330	2	207	103	285	0	0	0	0	0	23	503
CNAG_00503	7623	0	126	90	345	0	173	230	0	229	0	0	0	0	0	212	316	526	3	7816	0	1243	36	1328	60	6	0	13	0	118	2242
CNAG_00504	1484	0	97	121	66	36	82	0	0	137	0	0	0	0	0	62	80	123	0	2778	0	442	187	538	129	0	0	0	0	180	811
CNAG_00505	1503	0	98	0	250	0	69	0	0	84	0	103	0	0	0	56	109	161	0	2551	0	137	42	560	0	0	0	0	0	15	188
CNAG_00506	903	0	0	0	145	0	4	61	0	33	0	73	0	0	0	61	113	122	104	3155	0	524	0	267	0	0	0	0	0	46	511
CNAG_00507	87	0	0	0	7	0	0	0	0	1	0	0	0	0	0	10	0	0	0	128	0	10	0	19	0	0	0	0	0	2	16
CNAG_00508	3646	1	245	52	344	34	130	227	0	217	2	0	0	26	1	101	256	254	0	9473	32	1500	329	1532	124	1	0	18	0	172	2706
CNAG_00509	3176	0	25	1	110	34	50	56	0	161	0	14	0	104	1	46	184	102	0	5876	0	1004	0	1914	0	0	0	0	0	246	887
CNAG_00510	90	0	0	0	26	0	0	0	0	0	0	0	0	0	0	7	46	17	0	181	0	80	0	127	0	0	0	0	0	2	44
CNAG_00511	213	0	0	0	8	0	6	23	0	0	0	0	0	0	0	12	19	18	0	392	0	41	0	208	0	0	0	0	73	12	109
CNAG_00512	1099	0	112	0	60	2	16	0	0	50	0	0	0	0	0	51	119	46	0	2035	0	516	173	492	0	1	0	0	0	80	534
CNAG_00513	1252	0	64	0	56	6	31	91	0	9	0	1	0	86	0	31	63	25	0	1621	0	152	61	201	0	0	0	0	0	188	79
CNAG_00514	1461	0	49	41	80	0	18	0	1	243	0	0	0	0	0	40	124	64	0	5020	0	840	88	736	171	0	0	0	0	199	1248
CNAG_00515	2634	0	0	0	311	0	28	0	0	199	0	1	0	109	0	1	54	25	0	4505	0	357	0	1934	110	0	0	0	0	107	1580
CNAG_00516	330	0	0	0	14	0	0	0	0	6	0	129	0	0	0	2	24	3	0	1211	0	113	0	191	0	0	0	0	0	31	347
CNAG_00517	1173	0	0	0	214	0	95	0	0	53	0	0	0	170	0	53	117	132	0	3496	0	427	11	281	0	0	0	0	0	243	2225
CNAG_00519	2014	19	200	63	106	0	182	0	0	115	2	0	0	124	47	58	287	49	222	1702	89	1817	208	1970	380	112	72	0	126	65	540
CNAG_00520	7284	48	136	0	371	49	320	0	0	405	0	0	0	0	0	129	393	299	20	24162	20	1984	116	3153	0	71	0	0	0	178	3148
CNAG_00521	11481	0	654	274	518	27	294	1162	0	1374	137	188	88	50	0	175	262	584	0	14787	0	5383	226	6323	306	0	1	0	0	690	10712
CNAG_00522	11117	29	817	312	869	272	755	1712	0	7078	40	160	45	85	0	327	280	1822	104	33943	0	10430	176	13803	224	0	0	14	42	6026	17230
CNAG_00523	560	0	115	0	65	0	36	0	0	19	0	109	0	0	0	28	57	68	0	1110	0	215	82	266	0	0	0	0	0	41	801
CNAG_00524	1570	0	54	0	372	0	39	0	0	134	0	0	0	0	0	85	94	470	2	4494	0	554	233	443	43	0	0	0	0	282	2708
CNAG_00525	1441.75	0	46	0	159.34	0	33.02	0	0	89	0	0	8	205	0	41	89.34	42.55	0	3736	0	760.04	0	493.07	0	0	0	0	0	210	1196.37
CNAG_00526	250.25	0	0	0	53.66	0	7.98	0	0	3	0	0	0	0	0	8	12.66	4.45	0	283	0	70.96	0	15.93	0	0	0	0	0	0	5.63
CNAG_00527	2460	0	55	0	242	0	101	296	0	124	0	0	0	0	0	90	181	139	0	4759	0	692	46	995	197	0	0	0	0	329	1161
CNAG_00528	587	0	74	0	121	4	11	0	0	50	0	0	0	3	0	19	99	119	0	4120	8	553	14	561	72	0	0	0	0	105	1386
CNAG_00529	1053	0	0	198	132	0	65	0	0	17	0	0	0	0	0	112	60	215	0	2298	0	275	0	680	0	0	0	0	0	46	822
CNAG_00531	35311	86	4639	899	8052.85	1118	1372	6311	0	10469	394	680	701	871	278	3520.68	10508.8	15144.5	457	355507	451	22247	6381	32307	1973	153	324	0	69	9191	47112
CNAG_00532	1147	0	0	0	96	0	85	0	0	28	0	0	0	0	0	20	219	72	0	1828	0	88	0	564	0	32	0	0	0	60	898
CNAG_00533	2800.35	0	299	0	196.12	0	90	202	0	97	0	88	0	127	114	73	246.26	202.95	0	5090.01	0	939	242	2200	42	58	0	0	0	270	2945.62
CNAG_00534	1007.65	0	161	6	321.88	287	48	275	0	70	0	71	0	0	0	53	366.74	140.05	0	1269.99	0	318	17	614	0	0	0	29	0	20	448.38
CNAG_00535	1764	0	34	0	89	0	25	23	0	69	0	2	0	0	0	32	142	61	0	4031	0	543	274	1163	1	0	0	0	1	90	791
CNAG_00536	193	0	2	0	66	0	0	0	0	11	0	0	0	0	0	25	61	51	0	1079	0	91	0	194	0	0	0	0	0	15	285
CNAG_00537	3401.02	0	141	0	517.99	0	18	24	0	43	0	0	31	0	0	107.09	151.71	430.71	0	4312	0	358	0	382	0	2	0	0	0	818	2910.7
CNAG_00538	342.98	0	0	0	162.01	0	16	0	0	0	0	0	0	0	0	20.91	69.29	45.29	0	761	0	146	38	297	0	0	0	0	0	24	194.3
CNAG_00539	14988	1	322	92	295	50	1222	425	0	976	377	99	5	88	0	227	1039	865	80	5232	47	1591	192	12563	3642	56	0	0	3	352	1414
CNAG_00540	172	0	0	0	3	0	0	0	0	10	0	0	0	0	0	4	34	1	0	915	0	107	0	84	0	0	0	0	0	7	88
CNAG_00541	1669	0	2	0	26	0	3	29	0	8	0	0	0	0	0	26	108	24	0	2799	0	120	18	175	0	0	0	0	0	23	487
CNAG_00542	286	0	12	42	36	0	7	0	0	1	0	0	0	0	0	34	63	53	0	1363	0	50	0	67	0	0	0	0	0	27	530
CNAG_00543	2318.24	0	42	0	256.77	11	48.49	118	0	51.76	0	84	0	0	0	100.15	215.51	289.39	0	2582.29	0	337.81	39	883.89	4	5	0	0	0	212.72	1983.03
CNAG_00544	3715.76	0	32	3	973.23	0	351.51	42	0	263.24	0	0	0	0	0	174.85	615.49	396.61	0	4064.71	0	818.19	171	1293.11	0	70	0	0	0	345.28	3453.97
CNAG_00545	2722	0	686	123	413	44	168	238	0	226	0	0	13	0	0	186	351	336	0	9835	0	1271	0	1639	92	0	0	0	0	382	2362
CNAG_00546	14798	65	699	378	3118	464	1364	281	0	852	5	283	136	315	0	270	1381	1814	49	27465	0	7788	596	5973	349	4	0	0	34	3144	42122
CNAG_00547	12587	0	2172	107	817	55	306	0	0	417	34	305	88	0	0	104	1226	833	43	24418	0	5621	701	4502	217	0	0	1	0	3914	72213
CNAG_00549	0	0	0	0	0	0	0	0	0	0	0	0	0	0	0	0	0	0	0	0	0	0	0	0	0	0	0	0	0	0	0
CNAG_00550	684	0	1	0	40	0	2	0	0	4	0	104	0	0	0	11	31	40	0	3920	0	712	0	116	90	0	0	0	0	76	1368
CNAG_00551	4899	0	181	1	368	107	135	16	0	280	0	22	5	43	1	148	640	376	0	13983	0	1498	205	2842	107	55	0	0	0	501	3743
CNAG_00554	1624	0	108	0	195	0	31	393	0	199	0	153	3	0	0	92	134	134	0	3398	0	859	0	1458	141	91	0	0	0	251	1791
CNAG_00555	675	0	166	10	327	18	57	0	0	144	0	0	0	0	0	77	96	88	0	805	0	422	1	292	13	0	0	0	0	78	823
CNAG_00556	2317	0	85	25	281	0	88	0	0	210	0	0	0	0	0	135	358	288	0	6917	0	954	125	1662	0	0	0	0	0	339	1882
CNAG_00557	545	0	55	0	49	0	17	62	0	15	0	0	0	0	0	17	113	52	0	880	0	127	23	394	0	0	0	0	0	31	449
CNAG_00558	7430	0	562	42	561	51	228	172	0	539	0	0	0	105	0	186	864	493	0	17048	2	2266	598	2715	226	4	0	0	0	1002	5094
CNAG_00559	7913	0	420	0	181	0	127	92	3	88	0	43	0	0	0	132	376	245	0	1391	0	472	133	1700	21	0	0	0	0	162	2324
CNAG_00560	1504	0	74	49	295	73	62	84	0	58	0	2	0	0	0	75	238	133	0	1924	0	980	0	678	24	0	0	0	0	73	1588
CNAG_00561	642	0	0	0	64	12	5	0	0	11	0	0	0	0	0	39.56	114.54	56.69	0	1113	0	179	0	361	0	0	0	0	0	104	622
CNAG_00562	844	0	7	0	109	0	19	159	0	69	0	0	0	0	0	24.44	123.46	85.31	0	1047	0	147	0	628	0	0	0	0	0	39	451
CNAG_00563	1887	0	46	0	340	0	102	4	0	183	0	0	0	0	0	54	166	304	0	3986	13	468	76	2245	108	52	0	0	0	42	645
CNAG_00564	908	0	0	0	236	94	35	0	0	79	68	117	0	0	0	39	392	230	0	9240	0	853	0	2302	72	0	0	0	0	177	2811
CNAG_00565	5720	0	783	0	946	332	194	187	0	502	40	3	13	390	0	369	714	616	0	12406	0	3206	74	4186	75	0	0	0	0	2220	3358
CNAG_00566	1026	0	227	35	168	92	19	11	2	438	0	0	0	82	0	96	239	249	0	4681	0	1205	0	1636	0	0	0	0	0	231	2458
CNAG_00567	221	0	0	0	32	0	0	0	0	28	0	0	0	0	0	14	16	37	0	449	0	42	0	91	0	0	0	0	0	13	189
CNAG_00568	219	0	0	0	26	0	12	0	0	0	0	0	0	0	0	7	34	35	0	265	0	30	0	119	0	0	0	0	0	19	336
CNAG_00569	1839.29	0	227	0	57.19	0	39	0	0	146	0	186	0	0	0	45	103.29	64.33	0	3093.87	8	227	0	665	7	0	0	0	0	118	527
CNAG_00570	7739.71	0	157	66	310.81	0	65	93	0	608	0	1	0	0	0	95	318.71	264.67	0	8181.13	0	1795	208	6022	349	83	0	0	0	303	3300
CNAG_00571	2034	0	454	70	205	2	60	77	0	66	0	0	0	1	0	110	202	115	67	3537	11	794	0	1029	0	0	0	0	0	120	1514
CNAG_00572	1951.6	0	211	0	182.12	0	17.16	130	0	134.98	0	1	0	0	0	81.41	121.64	103.41	0	4913.88	0	632.73	0	603.43	92	0	0	0	0	157.54	1418.07
CNAG_00573	185.4	0	0	0	86.88	87	22.84	0	0	52.02	0	0	0	0	0	33.59	67.36	45.59	0	1093.12	0	17.27	1	255.57	0	0	0	0	0	55.46	322.93
CNAG_00574	2513	0	226	0	332	41	254	3	0	170	0	0	0	0	0	91	316	247	0	5205	132	1162	0	1124	0	0	0	0	0	405	2834
CNAG_00575	611	0	0	0	817	0	176	1653	0	833	0	98	119	507	2	72	1	380	0	12788	0	2069	0	1874	0	0	0	0	0	26	383
CNAG_00576	577	0	100	0	88	65	35	42	0	130	0	0	0	0	0	35	49	32	0	1918	0	463	111	489	0	0	0	0	0	40	211
CNAG_00577	263	0	69	0	90	0	21	0	0	47	0	0	0	0	0	25	70	58	0	800	0	196	1	193	0	0	0	0	0	20	294
CNAG_00580	4291	0	346	0	237	0	204	60	0	21	1	75	0	0	0	90	162	134	0	4692	0	703	71	803	0	0	0	0	0	705	2548
CNAG_00581	24941	0	1114	219	2109	188	565	545	0	3198	77	163	1	537	13	756	2771	2468	13	55335	8	14488	1280	16138	469	6	0	0	0	1371	13952
CNAG_00582	983	0	112	0	194	38	16	132	0	62	0	0	0	53	0	53	255	107	0	1113	0	405	0	870	0	0	0	0	0	58	622
CNAG_00583	13134	0	243	8	1051	195	216	103	0	820	1	112	0	110	1	277	1177	643	4	20168	0	10856	585	6409	293	0	0	0	0	648	10126
CNAG_00584	2872.75	0	806	113	487.5	20	141.53	0	0	128.99	0	0	0	13	0	99.08	223.57	357.88	0	2592.72	0	1306.67	70	1110.73	117	0	0	0	0	239.95	2837.58
CNAG_00585	870.25	0	13	0	5.5	0	13.47	0	0	1.01	0	0	0	0	0	18.92	20.43	4.12	0	1059.28	0	17.33	0	156.27	0	0	0	0	0	2.05	16.42
CNAG_00586	714	0	0	0	7	1	0	0	0	0	0	0	0	0	0	6	9	0	0	134	0	157	1	640	63	0	0	0	0	17	258
CNAG_00587	877	0	80	0	70	0	14	341	0	9	0	0	0	77	0	25	30	134	0	2095	0	2410	87	1104	124	0	0	0	0	18	494
CNAG_00588	1388	0	130	0	145	34	71	0	0	1	436	132	0	72	0	133	122	266	0	1839	0	3820	0	380	276	0	1	0	0	1298	23240
CNAG_00589	570	0	76	0	54	0	3	0	0	29	0	0	0	7	1	26	50	40	0	1785	0	527	0	311	116	0	0	0	0	36	719
CNAG_00590	1719	0	14	0	95	0	26	0	0	59	0	0	0	0	0	34	122	61	0	5856	68	697	15	762	0	0	0	0	0	81	518
CNAG_00591	233	0	0	0	37	0	0	0	0	0	0	0	0	0	0	2	4	3	0	576	0	166	0	86	0	0	0	0	0	26	428
CNAG_00592	819	0	24	0	42	0	3	0	0	45	0	0	0	0	0	29	107	67	0	2088	0	410	1	374	0	0	0	0	0	64	930
CNAG_00593	2795.17	0	173	0	82.98	74	10	1	0	59.51	0	0	0	158	0	46.66	126.54	123.05	0	2953.04	0	454.65	94.39	786.67	0	0	0	0	0	66.5	1163.41
CNAG_00594	5603.83	0	313	218	228.02	0	67	0	0	356.49	189	81	0	0	0	116.34	434.46	246.95	0	14395	0	1872.35	65.61	2045.33	87	0	0	0	0	326.5	3687.59
CNAG_00595	783	0	47	0	108	139	46	189	0	61	0	0	89	0	0	17	53	98	0	2026	0	478	87	911	48	0	0	0	0	119	1522
CNAG_00596	281	0	93	0	50	0	8	0	0	11	0	0	0	1	0	4	47	7	0	421	0	227	0	123	0	0	0	0	0	24	359
CNAG_00597	368	0	877	1	648	0	46	452	0	118	114	0	72	0	0	328	756	1596	89	19259	0	699	55	101	0	0	0	0	0	424	899
CNAG_00598	472	0	1	0	32	0	68	0	0	18	0	0	0	0	0	13	72	33	0	428	0	12	0	53	0	0	0	0	0	333	4700
CNAG_00599	2425	0	0	1	140	60	63	6	0	33	0	0	49	0	0	79	214.83	127	0	3756	0	361	0	759	54	0	0	0	0	220	1301
CNAG_00600	2676	0	0	66	180	101	27	88	0	211	0	0	0	0	0	68	532.17	232	0	10179	0	1034	241	1380	0	0	0	15	0	197	1174
CNAG_00601	47103	0	324	60	3176	2	182	430	0	1589	0	169	39	247	28	231	2012	2555	159	27901	164	8376	308	8444	483	89	0	0	0	1861	31925
CNAG_00602	1479	0	0	0	230	37	74	0	0	59	0	0	0	0	0	59	187	158	0	4470	0	418	82	867	0	0	0	0	0	205	732
CNAG_00603	2102	0	145	0	75	0	133	169	0	12	0	0	0	0	0	43	99	46	0	2392	0	212	140	353	0	0	0	0	0	145	187
CNAG_00604	1076	0	205	0	160	0	33	0	0	118	0	0	0	0	0	36	166	61	0	2655	3	250	20	266	0	0	0	0	0	25	643
CNAG_00605	18166	59	61	107	574	0	363	197	0	590	0	69	83	14	2	139	556	411	0	18579	0	4522	0	3697	526	0	90	0	0	767	10167
CNAG_00606	735	0	77	1	174	0	68	88	0	35	1	0	0	80	0	33	145	120	0	2827	0	381	85	465	69	0	0	0	0	107	723
CNAG_00607	1915	0	0	0	44	0	100	75	0	13	0	1	0	0	0	39	115	69	0	2462	0	259	48	250	0	0	0	0	0	85	390
CNAG_00608	641.4	0	0	0	25.78	0	12	0	0	10	0	0	0	0	0	38.73	65.52	48.18	0	1894.56	0	549	8	286.76	0	0	0	0	0	44.62	225.61
CNAG_00609	2997.6	0	1	0	121.22	0	58	30	0	17	0	0	55	0	0	33.27	151.48	56.82	0	1662.44	0	353	4	870.24	55	0	0	0	0	156.38	743.39
CNAG_00612	2503.39	0	65	56	411.82	0	531.35	133	0	162	0	1	0	9	0	104.96	207.66	355.37	126	4165.49	137	425	149	641.85	92	0	0	2	0	1831	1895.3
CNAG_00613	341.61	0	0	0	22.18	0	2.65	0	0	0	0	0	0	0	0	31.04	21.34	7.63	0	1439.51	0	0	0	178.15	0	0	0	0	0	43	48.7
CNAG_00614	261.1	0	0	53	37.94	0	19.62	0	0	10.22	0	0	0	0	0	6.04	0	52.68	0	332.87	0	1.78	0	21.57	0	0	0	0	0	19.1	242.6
CNAG_00615	1211.9	0	84	0	103.06	0	34.38	0	0	71.78	0	0	0	0	0	54.96	104	31.32	0	1769.13	0	362.22	0	829.43	69	0	0	0	0	64.9	855.4
CNAG_00619	320	0	0	0	58	0	17	0	0	1	0	0	0	0	0	13	60	41	0	737	0	79	0	106	0	0	0	0	0	21	337
CNAG_00622	1363	0	0	0	80	31	14	0	0	134	1	0	0	0	0	38	186	92	0	2800	0	361	0	1310	0	0	0	0	7	151	1506
CNAG_00623	1403	0	151	43	73	0	17	194	0	43	0	139	0	64	0	38	137	76	0	2148	0	533	0	733	0	0	0	0	0	113	911
CNAG_00624	557	0	39	83	103	0	45	14	0	44	0	0	0	0	0	17	54	52	0	1403	0	255	78	545	40	0	0	0	0	28	590
CNAG_00625	6601	0	298	166	499	202	82	425	0	1251	5	0	7	0	0	231	689	598	0	25573	0	3293	928	6253	217	1	49	0	0	590	6923
CNAG_00626	644	0	0	115	408	154	168	151	0	1102	0	0	0	26	0	78	172	426	0	5667	0	2379	96	4085	139	0	0	0	0	238	3800
CNAG_00627	117.59	0	0	0	41.16	0	5	0	0	0	0	0	0	0	0	4.11	13.96	39.08	0	256.92	0	40	0	188.93	0	0	0	0	0	30.39	579.57
CNAG_00628	607.41	0	118	0	33.84	0	3	0	0	1	0	0	0	0	0	32.89	68.04	24.92	0	667.08	0	124	0	76.07	0	0	9	0	0	13.61	393.43
CNAG_00632	1462	0	264	0	175	0	34	0	0	72	0	0	0	0	0	39	361	126	0	3085	0	650	45	1077	87	0	0	0	0	145	573
CNAG_00633	4943.64	0	0	0	293.59	75	70.69	0	0	118.53	0	0	0	0	0	103.3	327.23	238.67	14	12006.8	0	1622.95	210.79	1236.63	93	3	0	0	0	234.99	1208.19
CNAG_00634	2321.36	0	279	40	213.41	43	45.31	2	0	269.47	0	137	0	77	0	79.7	192.77	157.33	0	4080.19	0	1414.05	298.21	1263.37	0	0	79	0	0	267.01	1904.81
CNAG_00635	6200	0	500	92	821	48	94	411	0	498	0	65	102	0	0	241	610	721	0	16455	0	3992	239	3775	82	1	0	0	0	1027	11238
CNAG_00636	1046	0	18	0	57	121	12	0	0	15	14	0	0	0	0	14	120	83	94	4071	0	307	0	194	0	0	0	0	0	331	4973
CNAG_00637	904	0	979	0	479	0	140	243	0	68	1	0	34	0	0	194	237	465	0	13917	0	1121	63	434	41	0	43	0	0	497	7316
CNAG_00638	2253	0	22	69	774	120	365	889	0	785	0	78	0	17	0	97	290	866	0	5180	0	1859	76	1760	147	7	0	1	0	492	6587
CNAG_00639	341	0	0	0	91	0	9	0	0	25	0	16	0	1	0	24	50	73	0	1608	0	130	0	295	52	0	0	0	0	15	155
CNAG_00640	14410	2	1325	162	1320	500	312	489	0	550	1	694	202	287	0	365	2061	879	136	29125	1	5331	4417	13948	478	1	86	0	95	1984	3766
CNAG_00641	3599	0	257	151	170	0	73	92	0	251	0	7	87	0	0	159	271	226	15	11428	0	1166	233	1981	0	0	0	0	0	447	2966
CNAG_00642	6574	86	427	93	194	80	132	347	0	286	0	1	0	2	9	117	436	195	0	16384	0	2451	516	2019	88	0	0	0	0	288	5054
CNAG_00643	2075.22	0	124	0	78	0	72	0	0	82	0	0	0	0	0	93	109.67	95.42	0	2874.21	0	462	16	427	0	0	0	0	0	205	195.42
CNAG_00644	4600.27	0	126.94	80	409.91	46	109.81	55.34	0	598.29	0	41	10	84	0	189.72	522.06	602.94	0	12117.2	0	1643.78	374	3440.67	118	0	0	0	0	864.51	1899.79
CNAG_00645	1467.68	0	251.06	71	65.8	0	16.19	67.66	0	122.71	0	58	0	0	0	26.28	126.59	79.64	38	2287.54	0	455.22	125	781.33	0	0	16	0	0	175.49	933.79
CNAG_00647	625	0	13	0	104.84	0	32	0	0	12	0	0	0	0	0	17	227.9	43	0	1901.73	0	227	0	291	0	0	0	0	0	9	66.58
CNAG_00648	1225	0	258	0	253	0	68	74	0	56	0	0	1	100	0	49	134	127	0	3383	0	801	0	629	1	0	0	0	0	112	1870
CNAG_00649	5217	0	91	0	315	49	99	12	0	256	0	99	96	2	0	121	789	281	0	8679	0	933	279	4220	0	1	0	0	0	311	1364
CNAG_00650	2218	0	133	18	305	110	66	0	5	304	0	0	0	0	0	113	299	237	0	6330	0	1083	59	2177	0	58	0	0	0	248	1964
CNAG_00651	1442	0	388	0	313	0	15	98	5	59	0	0	0	0	0	116	154	475	0	8952	0	1072	10	358	145	0	76	0	0	736	7226
CNAG_00652	662	0	87	0	74	0	17	0	0	15	0	0	0	0	0	80	201	52	0	2454	0	405	320	651	9	0	0	0	0	137	2318
CNAG_00653	623	0	22	0	83	0	84	123	0	20	0	98	0	0	0	107	192	19	61	14539	0	2100	396	366	105	0	0	0	0	116	1874
CNAG_00654	3282	0	446	115	120	64	439	475	0	293	0	0	0	80	0	209	535	256	0	1497	0	1536	0	929	100	0	0	0	0	305	4417
CNAG_00655	12254	0	181	83	602	343	214	0	0	451	98	6	0	256	0	194	1518	460	0	18238	0	3110	206	8547	245	0	0	0	0	1025	2097
CNAG_00656	16423	8	674	1	1217	143	371	72	0	790	1	0	96	106	5	385	2128	850	75	25227	0	2364	341	10273	1	0	0	1	0	2328	2677
CNAG_00657	0	0	0	0	0	0	0	0	0	0	0	0	0	0	0	0	0	0	0	0	0	0	0	0	0	0	0	0	0	0	0
CNAG_00658	1287	0	179	0	69	70	8	0	0	91	0	71	0	0	0	10	147.17	67	0	5036	0	666	67	913	0	0	0	0	0	134	1962.67
CNAG_00659	289.85	0	0	0	13.99	0	0	0	0	10	0	0	0	0	0	5.73	87.91	14.13	0	405.07	0	33.13	0	72.99	0	0	0	0	0	2	145.02
CNAG_00660	1654.15	0	0	57	91.01	12	40	69	0	81	0	2	0	3	0	58.27	133.92	76.87	0	6314.93	0	422.87	169	809.01	0	0	0	0	0	33	526.31
CNAG_00661	939.08	0	10	0	67.08	0	4	26	0	84.18	0	0	0	43	0	36.11	91.34	78	0	3375.62	0	318.15	1	293.93	0	0	0	0	0	90.48	641.34
CNAG_00662	4508.92	0	143	49	178.92	163	95	25	0	47.82	0	71	2	0	0	43.89	289.66	114	0	4610.38	0	921.85	238	1945.07	0	0	0	0	0	238.52	4096.66
CNAG_00663	3853	0	0	0	270	1	141	15	0	20	0	59	0	1	0	41	322	37	0	3474	0	691	53	1053	332	0	0	0	0	106	1229
CNAG_00664	679	0	0	0	13	0	5	0	0	0	1	0	0	0	0	14	24	13	0	642	0	215	2	95	0	0	0	0	0	1	37
CNAG_00665	4131.43	0	120	12	182.41	66	66	22	0	402	0	186	0	0	0	136	333.75	290.25	0	8412	0	1315	36	3072	20	76	0	0	0	402	2043
CNAG_00666	8692.57	0	770	158	413.59	260	294	158	0	550	0	147	47	0	0	244	674.25	666.75	0	18379	2	2828	560	3591	100	46	0	0	0	626	7446
CNAG_00667	990	0	84	0	132	0	18	0	0	93	2	0	0	0	0	18	126	69	0	2370	0	182	52	694	0	0	0	0	0	39	477
CNAG_00668	31029	0	1238	435	1470	242	634	569	0	919	287	4	67	72	0	1892	1457	6109	50	32388	0	3583	527	6546	263	53	45	1	0	2296	39712
CNAG_00669	1375	0	0	0	48	0	11	0	0	8	0	42	0	0	0	32	102	31	0	2672	90	283	2	226	142	0	0	0	0	33	223
CNAG_00670	1012.95	0	164	0	45.94	0	12	0	0	4	0	0	0	0	0	22.6	56.48	27.8	0	3075.36	0	345	0	381.89	0	0	0	0	0	20.25	391.57
CNAG_00671	2736.05	0	83	42	197.06	12	35	105	0	185	0	0	0	0	0	67.4	189.52	141.2	0	6940.64	0	1261	170	2216.11	0	59	44	0	0	74.75	1278.43
CNAG_00672	6947	0	709	0	496	413	135	2	0	430	0	0	0	281	0	163	897	322	0	11187	13	1693	262	7318	144	0	79	0	0	751	1031
CNAG_00673	1395	0	205	43	180	134	59	52	0	245	0	0	0	28	0	56	146	142	0	3418	0	977	2	1818	0	0	0	0	0	116	1051
CNAG_00674	4914	0	766	298	294	185	421	699	0	248	221	94	0	136	0	537	1519	713	110	25696	10	17774	279	2636	80	0	0	0	0	645	10958
CNAG_00675	440	0	62	0	61	0	0	122	0	19	0	40	0	46	0	53	78	28	0	2012	0	421	0	282	0	0	0	0	0	164	884
CNAG_00676	216	0	0	0	55	0	2	125	0	10	0	0	0	0	0	16	50	5	0	564	0	169	0	169	0	0	0	0	0	34	274
CNAG_00677	69	0	0	0	5	0	0	0	0	1	0	0	0	0	0	15	16	0	0	271	0	187	0	26	0	0	0	0	0	13	254
CNAG_00678	1017	0	138	0	175	0	16	96	0	158	0	37	0	66	0	53	154	129	0	2164	0	269	21	1403	1	0	65	0	0	216	1941
CNAG_00679	438	0	515	0	227	0	10	0	0	44	0	0	0	0	0	161	104	1141	0	1879	0	539	0	129	0	0	0	0	0	417	4831
CNAG_00680	87	1	0	0	41	0	1	0	0	1	0	0	0	0	0	39	65	41	0	1206	0	65	24	43	0	0	0	0	0	107	253
CNAG_00681	290	0	0	0	34	47	11	0	0	5	0	0	0	0	0	35	119	44	0	3820	0	225	0	69	0	0	0	0	0	115	285
CNAG_00682	6329	215	613	186	521	96	212	261	0	513	62	119	105	18	0	220	983	422	66	26154	0	6050	253	3468	101	101	98	0	105	348	6243
CNAG_00683	2149	0	99	14	184.28	0	80	92	0	167	0	0	0	0	0	56.77	226.4	148.59	0	4745.2	0	662	247	936	0	0	45	1	0	285	1222
CNAG_00684	968	0	100	0	72.72	0	1	1	0	93	0	0	24	43	0	30.23	44.6	87.41	0	2782.8	0	434	0	1104	1	0	0	0	0	81	775
CNAG_00685	2236.24	0	225	0	305.71	71	238.23	267	0	179	10	11	0	54	0	100.68	165.62	268.06	1	7227.22	2	937.15	153	927	23	0	0	0	0	1069	2372.28
CNAG_00686	16471.8	34	782	118	1878.29	967	1880.77	854	0	5584	0	83	0	468	0	388.32	417.38	2235.94	3	28875.8	73	11910.9	157	10321	590	167	0	39	0	2411	26595.7
CNAG_00687	883.26	0	198	3	172	7	83	35	0	154	0	0	0	0	0	95.24	282	120	0	7010.19	0	1347	79	282	130	0	0	0	0	85	1729.45
CNAG_00688	315.74	0	1	0	43	0	7	0	0	10	0	0	0	0	0	33.76	46	38	0	1252.81	0	364	0	255	0	0	0	0	0	36	602.55
CNAG_00689	1829	0	0	0	390	87	378	12	0	241	116	91	0	54	0	138	191	276	0	11807	0	2010	142	745	140	0	0	0	0	468	7072
CNAG_00690	1140.37	0	85	0	123.78	0	19	0	0	51	0	0	0	0	0	18.17	88.46	73.29	0	2618.04	0	435.08	19	881.67	0	0	0	0	0	59	721.12
CNAG_00691	1285.63	0	194	0	183.22	0	27	24	0	139	0	0	0	49	0	83.83	254.54	169.71	0	9403.96	0	1853.92	78	1373.33	200	0	1	0	0	245	2534.88
CNAG_00692	836	0	0	0	106	0	14	0	0	74	0	0	0	0	0	40	108	43	0	3053	0	428	10	747	20	0	0	0	0	104	704
CNAG_00693	3817	0	231	0	191	110	63	20	0	181	0	0	0	0	0	81	193	119	0	5304	0	623	316	763	0	0	0	0	0	211	2063
CNAG_00694	2105	0	72	0	167	1	156	11	0	103	1	86	0	0	0	70	294	138	16	5506	0	871	168	1300	26	0	0	1	0	383	2136
CNAG_00695	813	0	0	0	63	0	0	0	0	42	0	0	0	0	0	31	95	92	0	1380	0	263	0	239	0	0	0	0	0	45	270
CNAG_00696	4975	0	90	192	537	76	60	432	0	397	0	60	0	0	0	175	426	813	0	9826	0	2028	252	2759	20	0	59	0	0	347	4301
CNAG_00697	702	90	347	0	191	0	143	167	0	147	0	0	0	0	0	73	366	180	44	5485	0	584	147	547	141	0	20	0	0	154	1561
CNAG_00698	3193	0	504	105	550.32	0	414	372	0	328	0	58	100	48	0	190	448	418	85	13711	0	2992	432	1894	248	0	0	0	0	317	5692
CNAG_00699	17999	4	83	0	247.68	308	4087	179	0	1796	0	0	0	0	0	73	377	249	0	24258	0	1854	693	754	807	61	1	0	0	76	1336
CNAG_00700	6132	138	166	35	454	77	73	0	3	190	0	66	4	0	0	148	758	265	147	16348	14	2206	179	3439	99	1	0	0	64	1713	2556
CNAG_00701	1821	0	185	126	136	0	8	0	0	11	0	0	0	25	0	9	454	35	0	2316	0	229	181	634	0	0	0	0	0	2	37
CNAG_00702	1624	0	162	0	191	116	73	0	0	53	0	0	0	0	0	59	968	66	0	7092	0	506	76	562	0	0	0	0	2	24	422
CNAG_00703	5854	0	338	10	515	139	134	0	0	109	0	0	109	43	0	109	862	246	126	9401	0	1254	294	2422	2	60	53	3	0	536	1240
CNAG_00704	4474	0	108	118	298	18	89	156	0	164	0	0	0	0	0	177	533	211	0	9144	0	998	239	1671	0	0	0	1	0	143	2408
CNAG_00705	849	0	118	22	81	0	12	73	0	29	0	0	0	0	0	32	125	59	0	2280	0	341	19	608	0	26	0	0	0	128	443
CNAG_00706	893	0	0	0	62	33	33	55	0	7	0	0	0	0	0	32	89	22	0	2382	0	94	0	125	0	0	0	0	0	130	266
CNAG_00707	1556	0	0	0	135	0	25	0	0	48	0	0	0	0	0	57	178	42	0	1852	0	442	0	407	0	0	0	0	0	71	432
CNAG_00708	512	0	0	0	45	0	35	0	0	7	0	0	0	0	0	10	72.21	21	0	901	0	108	0	199	0	0	0	0	0	74	287
CNAG_00709	186	0	112	0	59	0	0	0	0	34	0	0	0	0	0	11	79.79	64	35	2031	0	503	75	79	120	0	0	0	0	37	625
CNAG_00710	594	0	0	67	161	0	41	86	0	43	0	1	0	0	0	26	172	146	1	3267	1	1544	0	230	16	0	0	0	0	177	2897
CNAG_00711	419	0	58	0	90	0	5	2	0	42	0	0	0	0	0	24	42	94	0	1014	0	263	0	547	0	0	0	0	0	33	531
CNAG_00712	1030	0	154	0	130	0	137	1	0	29	0	0	0	0	0	45	70	82	0	1522	0	167	0	230	0	0	0	0	0	50	341
CNAG_00713	737	0	0	0	108	0	21	0	0	124	0	0	0	0	0	49	280	69	0	2120	0	278	0	1362	0	0	0	0	0	93	1008
CNAG_00714	210	0	0	0	17	0	2	0	0	0	0	0	0	0	0	0	26	0	0	73	0	0	0	14	25	0	0	0	0	1	43
CNAG_00715	17	0	0	0	53	0	0	0	0	1	0	0	0	0	0	13	45	26	0	142	0	0	0	55	121	0	0	0	0	4	55
CNAG_00716	1435	0	150	0	255	58	74	126	0	50	0	0	0	150	0	45	287	80	29	3813	0	106	90	1941	227	0	0	0	0	585	634
CNAG_00717	3000	0	33	30	396	165	96	106	0	146	0	0	64	0	0	99	202	151	0	4235	0	846	0	1399	34	0	0	0	0	182	3365
CNAG_00718	1426	0	87	7	118	77	23	0	0	77	0	0	0	0	0	56	180	130	7	5895	0	1257	8	1105	70	0	0	0	0	258	2645
CNAG_00719	4204.16	117	453	105	149.15	0	39.29	0	0	23	0	0	0	89	0	59	252.82	70.97	97	10185.3	18	452.92	221	1002.47	0	0	0	0	0	69.59	305.64
CNAG_00720	1417.84	0	61	0	172.85	3	57.71	0	0	7	0	0	0	16	0	95	142.18	137.03	0	4666.69	0	302.08	61	383.53	0	53	27	0	0	29.41	309.36
CNAG_00721	2239.43	0	152	0	135	170	23	823	0	137	0	0	0	147	0	181	498.7	241	34	16202.5	0	2585	571	2091	97	0	0	0	0	252	584
CNAG_00722	221.57	0	0	0	54	0	3	0	0	25	0	0	0	0	0	20	79.3	43	0	579.5	0	64	0	127	0	0	0	0	0	13	208
CNAG_00723	282	0	0	0	47	0	4	1	0	49	0	0	0	18	0	36	92	36	0	1716	0	151	3	212	51	0	0	0	0	44	503
CNAG_00726	74	0	0	0	1	0	50	0	0	11	0	0	0	0	0	0	6	16	0	128	0	0	0	39	0	0	0	0	0	39	53
CNAG_00727	1167	0	0	0	95	36	277	0	0	22	0	10	14	0	0	54	115	50	0	1327	0	391	131	188	383	0	0	0	13	111	911
CNAG_00728	457	0	0	77	38	0	0	0	0	12	0	0	0	0	0	19	111	97	0	485	0	0	0	57	0	0	0	0	0	7	17
CNAG_00729	35	0	0	0	0	0	0	0	0	0	0	0	0	0	0	7	0	0	0	10	0	0	0	0	0	0	0	0	0	0	0
CNAG_00730	41323	4	4739	345	1558	234	405	66	0	885	0	937	0	2	1	509	3167	739	0	88236	151	14346	318	10732	3586	579	0	0	0	2853	40199
CNAG_00732	8894	0	157	190	386	56	376	59	0	22	0	11	0	132	0	256	320	272	0	2036	0	2807	0	1052	61	0	0	0	0	187	2990
CNAG_00733	1111	0	382	0	98	0	19	25	0	66	0	0	0	250	0	52	230	126	0	3466	0	556	0	1040	0	0	0	0	0	58	455
CNAG_00734	2205.64	0	0	0	148.44	0	33.21	81.71	0	82.51	0	103	0	0	0	60.55	125.25	117.15	0	5413.84	0	349.2	0	709.77	0	0	119	0	0	107.46	548.26
CNAG_00735	1267.36	0	498	0	345.56	0	95.79	101.29	0	38.49	0	0	0	0	0	168.45	126.75	385.85	0	18611.2	0	1072.8	52	218.23	20	0	0	0	0	606.54	5251.74
CNAG_00736	1435	0	0	0	139	63	1	0	0	83	0	0	0	0	0	39	136	79	0	2528	0	336	8	641	54	0	0	0	0	45	408
CNAG_00737	5250	0	101	0	152	0	36	4	0	125	0	60	0	91	0	79	213	58	0	5003	0	720	0	1691	319	9	70	26	5	112	1841
CNAG_00738	42	0	0	0	0	0	0	0	0	0	0	0	0	0	0	1	4	5	0	1030	0	5	0	0	0	0	0	0	0	0	15
CNAG_00739	443	0	0	0	101.75	6	1	0	0	48	0	15	0	0	0	32.4	83.56	53.56	0	2638.39	0	248	0	1009.6	21	0	0	0	0	31	460
CNAG_00740	10009	11	473	119	505.25	78	164	172	0	498	8	78	0	0	0	187.6	822.44	620.44	156	17257.6	0	1488	6	3704.4	1	83	0	0	0	937	3864
CNAG_00741	5577	1	498	86	783	94	438	753	0	342	0	8	1	0	1	225	742	441	0	16264	14	3310	186	3614	155	0	165	2	0	3229	3309
CNAG_00742	3422	0	0	0	242	11	52	15	0	86	0	0	0	0	0	78	296	254	0	7135	0	848	120	546	2	0	0	0	0	178	793
CNAG_00743	1749	0	0	0	87	0	39	0	0	79	0	0	0	34	0	47	217	96	0	3310	0	331	224	1059	0	0	0	0	0	152	514
CNAG_00744	3311	0	1	0	90	79	190	0	0	83	0	0	1	0	0	73	147	171	0	2613	0	811	138	844	19	0	1	0	0	105	955
CNAG_00745	16497	61	913	330	1451	293	753	283	0	1963	26	75	121	108	99	209	819	1779	20	29345	130	2113	679	10830	314	41	0	1	0	3948	16768
CNAG_00746	2105	0	0	0	226	93	53	0	0	172	0	0	0	75	0	90	511	170	0	7311	0	2155	25	1607	0	66	128	0	0	164	1064
CNAG_00747	7212	0	111	5	331	42	44	6	0	417	54	0	0	0	0	95	623	307	0	10356	0	1630	379	7525	561	0	0	0	0	914	1953
CNAG_00748	162	0	28	9	30	41	14	0	0	65	0	90	0	0	0	7	48	38	0	1231	0	482	90	241	0	0	0	0	0	45	520
CNAG_00749	3029	0	0	0	84	1	49	0	0	49	59	0	0	97	0	7	1385	10	0	25929	0	126	19	885	98	0	0	0	0	89	532
CNAG_00750	350	0	0	5	11	0	14	0	0	53	0	0	0	0	0	6	61	22	0	757	0	59	0	294	0	0	0	0	0	15	136
CNAG_00751	135	0	35	0	0	0	0	0	0	1	0	0	0	0	0	9	8	2	0	27	0	22	0	20	0	0	0	0	0	4	42
CNAG_00752	524.52	0	0	121.6	15.18	0	4.45	0	0	66.36	0	0	0	0	0	22.07	79.56	22.09	0	2709.38	0	79.13	0	495.63	0	0	0	0	0	33.15	136.62
CNAG_00753	1990.48	0	4	36.4	158.82	0	27.55	0	0	94.64	0	0	0	0	0	79.93	163.44	162.91	0	4151.62	0	888.87	448	763.37	2	0	0	0	0	132.85	1610.38
CNAG_00754	2290	0	140	13	365	4	254	0	0	57	0	67	0	74	0	136	263	173	0	8945	0	244	61	918	0	2	0	0	0	1184	626
CNAG_00755	160	0	116	0	36	0	9	0	0	38	0	0	0	0	0	20	64	35	0	1885	0	72	1	230	0	0	0	0	0	8	158
CNAG_00756	656	0	80	0	45	0	10	101	0	84	0	0	0	0	0	8	64	28	0	1386	0	197	131	635	2	0	0	0	0	35	422
CNAG_00757	2007	0	529	0	330	33	106	131	0	548	0	0	0	140	0	89	296	398	0	11623	0	1169	150	2730	1	0	17	0	0	700	3731
CNAG_00758	6400	0	0	86	95	63	3	0	0	5	0	0	0	0	0	7	221	18	0	2105	0	127	130	412	0	0	0	0	0	115	1374
CNAG_00759	1188	0	0	0	8	0	1	0	0	9	0	0	0	0	0	11	28	10	0	360	88	8	0	53	0	0	0	0	0	10	186
CNAG_00760	1184	0	0	0	167	0	65	189	0	251	0	0	0	0	0	74	205	135	0	5270	0	929	44	1610	0	8	0	0	0	149	1090
CNAG_00761	304	0	0	0	36	0	26	0	0	13	0	57	0	0	0	14	53	32	0	528	0	54	0	62	0	0	0	0	0	14	98
CNAG_00762	2135	49	0	0	104	0	89	60	0	38	0	67	0	0	0	41	121	68	0	3728	0	243	0	327	0	0	0	0	0	552	347
CNAG_00764	2039	0	1	0	60	0	45	0	0	25	0	0	0	1	0	35	119	56	0	4624	0	65	94	410	0	0	0	0	0	295	156
CNAG_00765	2600	0	462	68	155	163	87	0	0	113	0	173	0	87	0	37	498	21	0	827	0	1089	16	1219	198	0	0	0	0	840	14019
CNAG_00766	1362	0	218	123	77	0	17	0	0	1114	0	0	0	0	0	34	116	215	0	4083	0	814	61	3608	0	0	0	0	2	221	2803
CNAG_00768	3305.28	0	14.32	8	173.51	0	149.3	0	0	457.68	0	105.15	0	0	0	54.48	292.14	187.61	0	3777.22	0	1108.31	6.49	1802.15	0	0	0	0	0	356	2454.64
CNAG_00769	6713.72	85	18.68	50	862.49	133	635.7	291	0	358.32	0	141.85	0	75	0	145.52	734.86	580.39	50	8916.78	27	2974.69	213.51	3789.85	49	156	102	0	0	972	4344.36
CNAG_00770	854	0	0	0	136	2	6	0	0	29	0	0	0	0	0	20	127	112	0	4294	0	763	72	343	0	2	0	0	0	124	1059
CNAG_00771	2586	0	325	0	384	91	113	0	0	115	26	0	66	837	0	134	648	290	0	4644	0	555	32	2684	210	0	0	0	0	484	466
CNAG_00772	1386	0	91	0	258	0	65	0	0	225	0	0	0	0	0	103	222	224	0	4472	0	1187	108	1592	80	0	52	0	0	191	1699
CNAG_00773	468.88	0	92	0	84.96	0	30	0	0	42.3	0	0	0	0	0	33.29	66.34	24.81	0	1586.33	0	243.77	16	174.08	113	0	0	0	0	54.12	501.39
CNAG_00774	4398.12	0	321	297	236.04	0	91	52	0	109.7	0	29	0	41	0	192.71	752.66	301.19	0	7714.67	90	969.23	386	2394.92	96	0	0	0	0	605.88	441.61
CNAG_00775	2449	0	136	80	34	0	62	0	0	15	0	73	0	0	0	24	111	40	0	3277	0	165	157	418	90	0	0	0	0	99	45
CNAG_00776	45258	26	179	531	1203	879	827	0	0	835	3	153	1	297	34	134	1730	562	0	17549	104	24171	60	16676	1000	102	127	0	90	230	1252
CNAG_00777	20048	1	304	38	957	91	213	363	0	778	0	70	0	390	0	244	1204	640	0	59421	0	3389	393	8867	86	63	0	0	106	697	9818
CNAG_00778	6230	0	501	123	493	66	208	872	0	482	0	43	0	87	0	177	627	446	4	26663	23	3581	288	3282	142	104	0	0	0	577	7106
CNAG_00779	5810	0	1038	41	585	136	179	20	0	256	35	148	0	88	0	209	897	336	0	11792.9	0	1654	282	6035	27	0	0	0	0	470	1045
CNAG_00780	1697	0	98	0	140	49	92	0	0	18	0	127	0	0	0	71	216	106	0	4328.1	0	371	269	318	0	0	0	0	0	12	289
CNAG_00781	296	0	0	0	91	0	24	0	0	17	0	0	0	103	0	42	112	26	0	622	0	200	25	138	0	0	0	0	0	10	273
CNAG_00782	1505	0	165	0	146	0	25	1	0	9	0	71	0	1	0	33	105	67	0	2962	0	359	160	731	87	41	0	0	0	47	966
CNAG_00783	226	0	106	0	52	0	14	0	0	13	0	0	0	104	0	16	49	45	0	849	0	130	1	178	0	0	0	0	0	25	192
CNAG_00784	429.8	0	0	0	21.43	0	3.06	48	0	24.4	0	0	0	0	0	13.1	15.68	14.94	0	1064.34	0	72.77	0	524.23	0	0	0	0	0	25.58	218.06
CNAG_00785	22479.2	6	762	4	1009.57	390	907.94	584	0	410.6	3	161	10	151	3	398.9	1493.84	575.06	5	33719.7	0	3205.23	260	7758.77	253	0	0	0	0	5712.42	5005.94
CNAG_00786	254	0	0	0	34	0	0	0	0	11	0	0	0	0	0	18	48.48	21	0	149	0	31	0	282	0	0	0	0	0	4	61
CNAG_00787	3344	91	102	0	304	0	59	0	0	250	0	0	99	0	0	131	405	314	0	8935	0	1619	251	2007	0	53	0	0	0	221	1906
CNAG_00788	7005	0	294	0	348	93	90	0	0	91	0	1	0	0	0	136	897	258	6	12565	0	2896	261	5011	29	0	0	0	0	464	1292
CNAG_00789	0	0	0	0	0	0	0	0	0	0	0	0	0	0	0	0	0	0	0	0	0	0	0	0	0	0	0	0	0	0	0
CNAG_00790	1278.67	0	9	97	136.92	68	1	0	0	138	0	0	0	0	0	46	334	140.7	0	3957.76	0	309	92	1700	38	0	0	0	0	47	444.39
CNAG_00791	7121.33	0	116	1	166.08	58	23	78	0	6	56	44	0	0	0	120	257	461.3	0	4763.24	0	588	0	447	222	0	0	0	0	75	1374.61
CNAG_00792	4487	30	223	64	295	159	86	378	0	282	1	55	20	0	0	147	893	364	77	26260	0	2165	412	2155	0	27	0	0	0	329	1239
CNAG_00793	622	0	0	0	23	0	1	0	0	17	0	0	0	0	0	50	87	64	0	1387	0	107	0	443	0	0	0	0	0	51	200
CNAG_00794	1190	0	59	12	80	0	11	0	0	81	0	0	0	0	0	34	169	67	0	2851	0	863	0	335	0	0	0	0	0	36	329
CNAG_00795	31	0	0	0	0	0	0	0	0	0	0	0	0	0	0	0	16	4	0	70	0	4	0	8	0	0	0	0	0	4	11
CNAG_00796	13291	0	1076	0	629	0	444	113	8	153	60	0	0	145	0	247	652	1406	0	27275	2	1330	81	993	55	723	164	7	0	596	3821
CNAG_00797	9491	0	451	0	1317	84	87	0	0	242	0	0	1	6	0	270	232	2860	0	15237	0	933	263	2184	22	0	0	0	0	5520	12655
CNAG_00798	1186.8	0	0	0	99.1	0	0	0	0	2	0	0	0	0	0	10.9	25.56	23.64	0	515.11	0	128.59	0	163.71	48	0	0	0	0	0	14.71
CNAG_00799	121041	0	2437	857	5074	443	1150	19	0	5081	3	253	289	682	1	117	1435	1009	25	63629	58	15280	2440	57018	1533	176	0	8	175	876	11134
CNAG_00800	157	0	0	0	111	72	0	0	0	5	0	0	0	0	0	6	23	10	0	3355	0	31	0	56	0	0	0	0	0	8	242
CNAG_00801	97	0	0	0	6	0	0	0	0	0	0	0	0	0	0	0	1	0	0	94	0	58	0	10	0	0	0	0	0	14	237
CNAG_00802	1064	0	208	0	92	0	51	0	0	29	0	89	0	0	0	14	31	59	0	1045	0	246	0	533	0	0	0	0	0	29	622
CNAG_00803	2780	0	475	399	537	277	101	158	0	726	0	0	38	23	0	183	264	442	0	10073	0	1559	536	2637	117	0	60	0	0	271	3989
CNAG_00804	228	0	0	0	41.58	0	1	0	0	44	0	0	0	0	0	28	79.96	64	0	1734.47	0	244	0	507	0	0	0	0	0	77	244
CNAG_00805	2787	0	93	149	180.42	0	61	0	0	166	0	158	0	0	0	74	219.04	139	0	4392.53	7	834	82	1296	58	0	0	0	0	131	2180
CNAG_00806	3874	0	26	0	532	100	73	0	0	227	0	0	0	10	0	92	487	423	0	2238	0	929	72	910	1	0	0	0	0	270	1935
CNAG_00807	5885.62	0	262	156	516.51	381	258	94	0	2763.94	0	107	0	0	0	294.18	554.55	1226.81	1	24070.9	0	5188.89	406	11386.6	24	0	76	0	0	885.78	15064.1
CNAG_00808	324.38	0	0	0	131.49	0	24	0	0	10.06	0	0	0	0	0	47.82	129.45	92.19	0	942.11	0	153.11	103	232.35	0	0	0	0	0	9.22	202.94
CNAG_00809	33142	1	303	91	1304	13	2538	548	0	321	6	95	73	30	12	480	1038	935	164	25398	0	2643	217	4650	0	0	13	0	0	9654	7060
CNAG_00810	559	0	48	0	51	0	10	49	0	80	0	0	0	35	0	21	82	31	0	3459	0	287	0	498	0	0	0	0	0	25	389
CNAG_00811	1539	0	94	0	94	0	58	0	0	97	0	0	0	0	0	24	154	130	0	3765	0	798	109	1771	0	0	0	0	0	120	677
CNAG_00812	1872	54	836	0	235	44	119	96	0	70	0	13	0	0	92	141	291	287	0	6473	0	1201	91	966	41	0	0	0	96	233	3240
CNAG_00813	0	0	0	0	4	0	0	0	0	0	0	0	0	0	0	0	0	1	0	0	0	1.21	0	0	0	0	0	0	0	0	0
CNAG_00814	0	0	0	0	0	0	0	0	0	0	0	0	0	0	0	0	0	0	0	0	0	66.79	0	4	1	0	0	0	0	0	0
CNAG_00815	57917.7	51	3784	1117.47	2257.97	626	4435.76	3185	0	8834.54	472	653	109	54	1	2003.86	8896.32	8453.5	155	60990.1	103	23501.4	3243	72790.5	1341	76	125	99	89	5992.07	99669.4
CNAG_00816	4186.29	6	154	74.53	455.03	0	338.24	1	3	345.46	0	0	0	88	2	105.14	406.68	350.5	0	5824.86	13	1001.57	20	1834.51	287	5	44	0	0	777.93	4089.55
CNAG_00817	484	0	259	0	102	0	30	0	0	53	0	0	0	0	0	29	71	47	0	3091	0	391	1	291	3	0	0	0	0	20	547
CNAG_00818	3465	0	249	0	293	0	56	0	0	71	0	99	0	0	0	85	165	100	0	3973	0	553	0	522	68	0	103	0	111	38	455
CNAG_00819	401	0	13	0	319	0	26	5	0	1	0	0	0	0	0	65	237	133	0	519	0	71	0	102	0	0	0	0	0	78	75
CNAG_00820	554	0	0	0	19	0	3	53	0	29	0	0	0	0	0	12	87	38	0	1615	0	283	0	443	0	0	0	0	0	12	226
CNAG_00821	4514	0	435	5	383	157	119	3	0	179	0	177	0	214	0	91	562	249	0	6711	0	862	126	2991	0	32	119	0	0	415	830
CNAG_00822	2119	0	0	0	118	0	59	0	0	49	0	0	0	40	0	37	185	110	0	3817	0	128	0	629	0	0	0	0	0	223	620
CNAG_00823	823	0	0	0	54	0	2	0	0	0	0	0	0	52	0	9	48	41	0	900	0	295	0	214	0	0	0	0	0	5	160
CNAG_00824	873	0	49	0	111	0	51	0	0	68	0	54	0	0	0	59	174	104	0	1805	0	417	67	427	0	0	0	0	0	197	1150
CNAG_00825	756.17	0	0	0	197.76	0	56.42	70	0	149.58	0	6	0	0	0	46.61	48.51	127.66	0	691.21	0	492.95	0	340.8	0	123	0	0	0	285.22	660.7
CNAG_00826	1906.83	0	248	1	135.24	0	130.58	0	0	42.42	0	0	0	0	0	5.39	10.49	108.34	0	267.79	0	219.05	28	367.2	0	0	0	0	0	167.78	3872.3
CNAG_00827	837	7	54	0	115	0	24	0	0	8	0	0	0	0	0	3	19	40	0	92	0	145	0	30	0	0	0	0	0	78	1192
CNAG_00828	856	0	116	0	34	0	88	57	0	62	0	0	0	0	0	32	30	31	0	688	0	255	0	188	0	0	23	0	0	230	795
CNAG_00829	1537	0	0	0	169	121	75	39	0	48	0	63	0	0	0	37	260	136	0	2209	0	728	93	881	66	0	0	0	0	188	1516
CNAG_00830	523	0	170	0	66	0	57	0	0	53	0	0	0	0	0	29	132	147	0	1932	0	126	0	382	0	0	0	0	0	159	1195
CNAG_00831	2691	0	63	0	214	0	50	73	0	197	0	0	0	2	0	33	135	68	0	3189	0	834	75	1968	37	0	0	0	0	82	1229
CNAG_00832	731	0	123	16	69	38	22	132	0	33	0	0	0	85	0	49	46	121	0	708	0	1398	0	410	0	0	0	0	0	228	3758
CNAG_00833	113	0	0	0	7	0	4	0	0	0	0	0	0	0	0	10	0	0	0	10	0	7	0	0	0	0	0	0	0	4	64
CNAG_00834	1575	0	1	0	105	3	79	179	0	472	0	50	117	96	2	67	32	234	0	1600	0	1251	0	2031	164	0	0	0	0	269	3145
CNAG_00835	1076	0	0	0	89	0	35	0	0	35	0	0	0	0	0	47	96	47	0	1428	0	428	147	383	91	0	0	0	0	46	836
CNAG_00836	406	0	0	0	21	0	0	0	0	0	0	0	0	0	0	4	27	11	0	407	0	26	0	74	0	0	0	0	0	9	90
CNAG_00837	1427	1	103	0	154	0	61	0	0	60	0	0	0	0	0	25	121	92	2	3437	0	407	105	762	0	0	0	0	0	80	1090
CNAG_00838	99	0	0	0	4	0	0	0	0	0	0	0	0	0	0	0	2	1	0	292	0	0	0	2	0	0	0	0	0	0	26
CNAG_00839	187	0	111	0	30	0	3	0	0	0	0	0	0	0	0	8	26	28	0	457	0	43	0	44	75	0	0	0	0	7	137
CNAG_00840	19	0	0	0	0	0	0	0	0	0	0	0	0	0	0	3	9	1	0	216	0	16	0	0	0	0	0	0	0	3	13
CNAG_00841	1052	0	301	175	49	0	90	19	0	42	0	0	0	67	0	54	150	110	0	2250	0	427	40	370	38	0	0	0	0	67	988
CNAG_00843	74	0	0	0	3	0	0	0	0	1	0	0	0	0	0	6	12	3	0	364	0	6	0	54	0	0	0	0	0	18	138
CNAG_00844	309	0	91	0	1	0	0	0	0	1	0	0	0	0	0	4	12	27	0	491	0	27	0	87	115	0	0	0	0	45	795
CNAG_00845	1705	0	77	0	34	0	102	0	0	5	0	0	0	0	0	36	49	52	0	1742	0	107	50	217	0	0	0	0	0	77	166
CNAG_00846	474	0	0	0	43	0	13	0	0	1	0	0	0	0	0	32	17	31	0	1214	0	15	0	116	0	0	0	0	0	11	74
CNAG_00847	306.02	0	0	0	44.23	0	2	0	0	8	0	0	0	0	0	10	26	22.04	0	1130	0	131	0	540	94	0	0	0	0	13	252.02
CNAG_00848	141425	322	1330	2705	8631.77	5353	10696	3088	28	23982	328	788	1096	2179	35	1918	405	9061.96	183	105052	449	59791	6	72567	10218	65	839	57	116	8044	114685
CNAG_00849	98	0	0	0	8	0	0	0	0	0	0	0	0	0	0	0	22	0	0	118	0	3	0	58	0	0	0	0	0	3	64
CNAG_00850	427	0	0	0	13	0	1	0	0	44	0	0	0	0	0	0	40	9	0	2282	0	85	0	269	90	0	0	0	0	16	293
CNAG_00851	615	0	28	0	95	0	20	0	0	465	0	0	0	0	0	26	30	110	0	1453	0	521	0	1661	1	0	0	0	0	74	1150
CNAG_00852	4952	0	11	0	226	22	257	43	0	81	0	0	0	0	0	70	187	181	1	2742	0	1129	95	1198	43	14	0	0	0	189	2321
CNAG_00853	485	0	0	0	30	0	13	0	0	27	0	0	0	0	0	35	62	12	0	1171	0	147	90	332	0	0	0	0	0	12	219
CNAG_00854	545	0	47	0	83	0	9	74	0	110	0	0	0	0	0	18	84	50	0	1201	0	295	0	977	0	0	0	0	0	17	27
CNAG_00855	1296	0	106	0	194	0	88	76	0	189	0	51	0	138	0	69	194	150	41	4110	0	1240	37	1044	0	0	0	0	0	147	2048
CNAG_00858	362	0	0	0	40	0	9	0	0	7	0	0	0	0	0	15	117	46	0	467	0	218	15	131	0	0	0	0	0	0	13
CNAG_00859	0	0	0	0	0	0	0	0	0	0	0	0	0	0	0	0	6	4	0	0	0	30	0	0	0	0	0	0	0	0	0
CNAG_00860	13	0	1	0	24	0	27	0	0	33	0	0	0	0	0	6	39	34	0	279	0	59	38	72	0	0	0	0	165	1	89
CNAG_00861	0	0	0	0	0	0	0	0	0	0	0	0	0	0	0	0	0	0	0	0	0	6	0	0	0	0	0	0	0	2	49
CNAG_00862	51	0	0	0	0	0	0	0	0	0	0	0	0	0	0	12	0	14	0	110	0	113	0	80	0	0	0	0	0	12	142
CNAG_00863	30	0	0	0	0	0	1	0	0	1	0	0	0	0	0	8	0	3	0	261	0	71	0	68	75	0	0	0	0	3	51
CNAG_00864	150.54	0	164	0	266.5	0	130.9	239	0	1.65	0	0	0	0	0	87.7	9.23	280.2	0	1480.2	0	212.79	66	81.47	0	1	0	0	0	51.34	822.44
CNAG_00865	0	0	0	0	0	0	0	0	0	0	0	0	0	0	0	0	0	0	0	0	0	0	0	0	0	0	0	0	0	0	0
CNAG_00866	17325	0	272	152	811	418	168	166	0	1570	0	25	0	260	0	283	181	1837	16	8319	0	7545	155	10438	843	0	0	0	0	1033	12492
CNAG_00867	119	0	0	0	16	0	0	0	0	0	0	110	0	20	0	16	16	39	0	61	0	49	0	80	0	0	0	0	0	23	447
CNAG_00868	0	0	0	0	0	0	0	0	0	0	0	0	0	0	0	0	0	0	0	0	0	0	0	0	0	0	0	0	0	0	0
CNAG_00869	2073	3	1061	229	176	0	209	429	0	208	116	99	0	47	0	224	262	270	5	18338	0	1053	500	694	179	0	233	0	99	950	2332
CNAG_00870	237	0	0	0	1	0	0	0	0	0	0	0	0	0	0	9	30	6	0	130	0	206	0	82	0	0	0	0	0	17	165
CNAG_00871	3827	1	364	233	152	63	28	0	0	322	15	0	0	0	0	69	413	289	0	5336	0	1262	38	1934	0	0	2	2	0	100	1704
CNAG_00872	5599.81	0	201.15	0	234.09	0	120.77	62.87	0	397.99	0	0	2.16	0	0	106.28	388.3	278.57	0	6896.51	0	742.65	169.95	2367.12	51.74	0	11	0	155	168.57	1810.56
CNAG_00873	22595.2	0	248.85	256	393.91	449	322.23	231.13	0	571.01	92	306	68.84	152	0	148.72	405.7	455.43	31	12622.5	13	5306.35	475.05	1539.88	469.26	0	0	0	0	267.43	3890.44
CNAG_00874	5300	1	43	0	184	165	108	1	0	274	8	0	0	0	0	75	240	141	0	10221	0	604	149	1372	59	0	0	2	0	158	472
CNAG_00875	2311	0	125	95	47	4	52	0	0	57	0	0	0	46	0	28	24	48	0	1191	0	334	0	419	0	0	0	0	0	68	927
CNAG_00876	6898	0	109	42	55	275	10	0	0	1	0	110	0	0	0	52	53	24	0	1057	0	432	69	183	0	0	0	0	0	53	1060
CNAG_00877	2065.81	0	176	0	46.41	0	11	0	0	49	0	0	0	0	0	5	30.98	49.74	0	1663.32	0	202.82	90	315	0	0	0	0	0	74.77	627.47
CNAG_00878	511.19	0	0	0	6.59	0	0	0	0	12	0	0	0	0	0	4	37.02	14.26	0	568.68	0	62.18	0	20	0	0	0	0	0	18.23	321.53
CNAG_00879	30544	0	1516	202	1639	991	365	1689	0	1673	13	203	18	121	11	423	2065	3631	236	105023	73	10339	1044	11103	302	12	9	0	0	5915	12838
CNAG_00883	2275	0	6	0	41	2	17	37	0	104	0	0	0	6	0	199	455	478.65	0	13070	0	721	248	451	0	0	0	2	0	170	480
CNAG_00884	3153	0	192	0	233	0	35	19	0	295	0	0	103	0	0	135	223	272	0	12022	0	1001	88	1420	0	0	0	0	0	307	1288
CNAG_00885	0	0	0	0	0	0	4	0	0	0	0	0	0	0	0	1	4	0	0	11	0	0	0	8	0	0	0	0	0	0	0
CNAG_00886	9234	9	318	107	580	179	839	91	0	100	0	0	1	142	1	235	896	335	83	18635	0	2491	322	3092	234	0	0	0	0	1442	2002
CNAG_00887	66.1	0	0	0	15.61	0	0	0	0	3.11	0	0	0	0	0	2.57	5.03	0	0	417.55	0	27.48	0	19.17	0	0	0	0	0	0	1.09
CNAG_00888	691.9	0	5	0	234.39	2	45	77	0	31.89	0	0	0	0	0	53.43	109.97	126	0	1698.45	0	178.52	0	384.83	0	0	0	0	0	56	401.91
CNAG_00889	676	0	68	14	72	0	5	89	0	21	0	0	0	0	0	24	41	52	0	2925	0	108	49	258	0	0	0	0	0	16	305
CNAG_00890	1126	0	429	15	143	49	11	0	0	168	1	55	0	0	0	24	184	275	0	5358	0	473	68	1534	39	0	0	0	0	221	2329
CNAG_00891	7883	0	349	0	990	0	1090	218	0	612	0	80	0	308	0	430	416	910	0	31932	0	2171	280	3696	363	0	0	0	0	1861	6322
CNAG_00892	222	0	100	0	16	0	1	3	0	12	0	0	0	0	0	13	39	24	0	1302	0	65	0	141	0	0	0	0	0	9	235
CNAG_00893	1770	0	0	82	202	0	208	126	0	91	0	0	0	2	0	34	66	136	0	1604	0	387	68	433	0	0	0	0	0	76	1252
CNAG_00894	2720	0	281	0	282	0	44	0	0	86	0	1	0	0	0	68	715	296	0	1884	0	678	20	628	0	0	0	0	0	76	617
CNAG_00895	40985	0	153	0	23	126	124	0	0	57	0	4	0	81	0	400	823	453	0	2734	0	112	30	1260	0	0	0	0	0	4	96
CNAG_00896	677	0	51	0	143	1	52	0	0	569	14	0	0	0	0	44	216	410	0	5437	0	161	0	797	0	0	0	0	0	79	1226
CNAG_00897	32934	18	1562	137	4031	177	270	486	0	2529	98	721	196	249	0	596	3707	3113	96	83950	119	8098	1230	16072	308	0	2	4	0	3377	26519
CNAG_00898	127	0	7	0	19	0	2	0	0	1	0	0	0	0	0	0	25	15	0	355	0	70	0	45	0	0	0	0	0	23	357
CNAG_00899	2051	0	0	0	54	0	52	106	0	34	0	0	0	86	0	42	96	54	0	5368	0	202	155	602	99	0	0	0	0	132	201
CNAG_00900	703	0	0	0	25	0	0	0	0	19	0	0	0	0	0	6	19	9	0	268	0	32	0	101	0	0	0	0	0	6	116
CNAG_00901	1284.25	0	0	0	131.85	0	79.48	0	0	72.47	0	0	0	0	0	19.07	73.05	62.3	0	2302.89	0	425.46	0	452.54	0	0	0	0	0	45.73	668.35
CNAG_00902	590.75	0	22	0	64.15	43	1.52	395	0	73.53	0	0	0	25	0	38.93	107.95	77.7	0	1722.11	0	225.54	0	737.46	0	0	0	0	0	66.27	697.65
CNAG_00903	709	0	62	0	8	0	12	0	0	15	0	0	0	0	0	38	41	70	0	345	0	236	0	157	0	0	39	0	0	3	188
CNAG_00904	662	0	41	0	8	0	95	0	26	7	0	0	0	0	0	31	42	11	0	2711	0	282	0	279	0	35	0	0	0	4	94
CNAG_00905	409	0	0	43	38	0	14	0	0	4	0	0	0	0	0	58	2	151	0	224	0	561	1	65	0	0	0	0	0	26	456
CNAG_00906	8984	3	504	119	414	155	207	100	0	83	24	61	0	36	0	209	648	286	9	24449	1	1365	331	1556	429	0	0	0	0	425	1194
CNAG_00907	481	0	0	0	54	0	3	0	0	0	0	0	0	0	0	47	55	31	0	246	0	122	0	10	0	0	0	0	0	18	277
CNAG_00908	84	0	2	87	4	0	5	0	0	5	0	0	0	0	0	6	9	6	0	0	0	18	0	0	0	0	0	0	0	7	114
CNAG_00909	298	0	18	0	44	16	29	0	0	7	0	94	0	0	0	15	47	24	0	1531	0	135	18	230	136	0	0	0	0	35	616
CNAG_00911	46	0	0	0	4	0	0	0	0	0	0	0	0	0	0	0	8	9	0	760	0	34	0	5	0	0	0	0	0	8	134
CNAG_00914	10355	0	41	70	739	111	645	107	0	226	0	55	0	100	0	112	462	430	30	7973	0	5286	305	2425	119	0	44	0	0	200	1722
CNAG_00915	1311.33	0	121	21	61.09	0	34	0	0	140	179	0	0	84	0	14	6	32.88	6	582.27	0	534.27	5	98	0	0	0	0	0	12.06	225.96
CNAG_00916	773.67	0	0	0	77.91	0	11	0	0	40	0	0	0	0	0	47	121	59.12	0	1987.73	0	410.73	42	560	89	0	125	0	0	205.94	493.04
CNAG_00917	2306	0	14	0	170	0	72	0	0	158	0	0	0	35	0	57	117	217	0	3045	0	678	105	1219	0	0	0	0	0	335	977
CNAG_00919	593	0	0	0	46	0	6	66	0	47	0	0	0	37	0	32	309	42	0	1352	0	955	0	258	154	0	0	0	0	16	152
CNAG_00920	1261	5	0	0	139	0	35	208	0	233	0	2	2	0	0	46	59	109	0	2513	0	689	49	2124	2	0	0	0	0	117	2016
CNAG_00921	3506	0	368	42	407	39	457	395	0	685	3	5	0	0	0	98	197	188	0	4579	20	2614	0	3816	256	1	0	0	0	137	2167
CNAG_00922	1344	0	0	0	68	0	29	0	0	101	109	0	0	0	0	29	55	68	0	2785	0	418	93	1279	70	0	0	0	0	42	688
CNAG_00923	2602	0	23	0	143	0	54	40	0	173	0	0	0	0	0	49	128	47	0	2892	0	853	0	2120	0	0	0	0	0	281	956
CNAG_00924	0	0	0	0	2.9	0	0	0	0	0	0	0	0	0	0	5.66	0	0	0	0	0	0	0	1.2	0	0	0	0	0	0	0
CNAG_00925	1016	0	0	146	69.1	0	10	0	0	1	0	0	0	0	0	4.34	49	43	0	765	0	8	0	355.8	0	0	0	0	0	16	420
CNAG_00926	4121	0	256	58	180	148	25	0	0	176	0	0	0	142	0	10	324	94	0	5127	0	752	84	2264	56	1	0	0	0	90	1650
CNAG_00927	596	0	1	0	82	0	15	0	0	49	0	0	0	0	0	33	45	43	0	1008	0	227	0	294	0	0	0	0	0	37	625
CNAG_00928	1807.06	0	104	0	104.57	0	107.69	43.49	0	57.88	0	62	0	1	0	67.73	115.79	147.4	0	4503.41	0	675.59	161	565.26	0	0	0	0	0	123.12	1554.24
CNAG_00929	1635.94	0	154	0	199.43	0	178.31	333.51	0	62.12	0	2	0	0	0	64.27	229.21	110.6	0	2848.59	0	696.41	0	565.74	55	0	0	0	0	95.88	991.76
CNAG_00930	10225	0	509	72	279	1	49	29	0	156	0	0	0	115	0	182	1433	289	53	23882	0	1341	410	5149	199	82	2	0	0	2103	1713
CNAG_00931	70	0	0	121	16	0	2	0	0	3	0	0	0	0	0	5	70	6	0	256	0	48	0	43	0	0	0	0	0	5	71
CNAG_00932	4101	0	113	7	93	0	3	68	0	129	0	80	115	24	0	15	61	91	0	4192	0	1665	0	1706	141	0	0	0	0	140	2416
CNAG_00933	373	0	34	0	43	0	0	0	0	32	0	0	0	0	0	34	64	21	0	2549	0	108	0	161	0	0	0	0	0	29	742
CNAG_00934	587	0	0	0	15	0	1	0	0	17	0	0	0	0	0	4	54	12	0	1489	0	28	0	68	0	0	0	0	0	16	209
CNAG_00935	7309	0	48	58	345	84	118	85	0	799	2	144	0	1	0	57	453	258	3	13641	0	2868	222	7012	0	0	4	0	0	172	2458
CNAG_00936	1817	0	46	45	188	0	72	64	0	90	0	0	0	17	0	51	357.89	47	0	11350	0	483	115	685	24	0	0	0	6	46	747
CNAG_00937	58	0	0	0	8	0	0	61	0	3	0	0	0	0	0	7	4.11	5	0	1647	0	294	0	15	0	0	0	0	0	0	1
CNAG_00938	1547.98	0	98	8	191	0	119	0	0	81	0	1	0	5	0	53	124	93	0	2679.02	0	377	68	623	5	1	0	0	0	157	1018
CNAG_00939	1.02	0	0	0	0	0	0	0	0	0	0	0	0	0	0	4	0	0	0	32.98	0	13	0	0	0	0	0	0	0	0	0
CNAG_00940	3547	0	156	0	302	0	476	82	0	186	0	84	98	43	0	123	193	242	0	6649	0	1202	405	1493	78	0	0	0	0	975	2468
CNAG_00941	93	0	0	0	3	0	2	0	0	2	0	0	0	0	0	3	4	10	0	90	0	23	0	57	0	0	0	0	0	3	78
CNAG_00960	8290	0	406	102	854	268	249	425	0	603	27	0	1	0	0	266	644	843	18	13987	0	2847	368	2880	119	144	54	0	0	1974	5993
CNAG_00961	5812	0	61	23	509	96	130	259	0	1051	0	11	0	2	0	66	60	549	0	4316	0	3530	0	4869	106	0	0	0	0	455	6808
CNAG_00964	269	0	0	0	38	0	5	0	0	8	0	0	0	0	0	11	16	13	0	899	0	20	0	147	0	0	0	0	0	7	98
CNAG_00966	1472	0	107	75	52	0	5	0	0	23	0	0	0	0	0	23	71	24	0	765	0	472	1	190	0	0	0	0	0	44	136
CNAG_00967	610	0	158	19	96	0	5	83	0	151	0	0	12	105	0	26	95	147	0	2396	0	332	0	760	0	0	0	0	0	64	975
CNAG_00968	208.28	0	0	2	25.66	0	17.44	0	0	41.59	0	0	0	0	0	23.78	5.4	14.11	0	743.41	0	108.18	73	371.46	0	0	0	0	0	48.18	447.42
CNAG_00969	410.72	0	0	0	31.34	0	2.56	0	0	55.41	0	0	0	0	0	21.22	63.6	56.89	0	971.59	0	144.82	0	257.54	0	0	0	0	0	17.82	356.58
CNAG_00970	4813	0	373	95	423	80	248	241	0	782	0	0	0	131	0	187	579	465	93	12759	0	2609	472	3848	59	0	0	0	0	818	4374
CNAG_00971	157	0	0	0	61	0	7	0	0	59	0	60	0	0	0	10	40	73	0	971	0	177	0	239	0	0	0	0	0	31	439
CNAG_00972	351.73	0	0	0	174.5	0	18	1	0	50	0	99	0	0	0	28.18	92.07	43.77	0	2587.66	0	64	88	245.48	0	0	0	0	0	110.97	296.03
CNAG_00973	360.27	0	134	0	95.5	0	0	0	0	0	0	0	0	0	0	15.82	30.93	44.23	0	617.34	0	150	0	46.52	104	0	0	0	0	5.03	101.97
CNAG_00974	224	0	0	0	12	0	9	0	0	0	0	0	0	0	0	5	31	5	0	377	0	45	0	21	0	0	0	0	0	8	209
CNAG_00975	1337	0	94	0	14	0	20	0	0	24	0	0	0	0	0	52	152	27	0	1932	0	103	98	472	0	0	0	0	0	20	507
CNAG_00976	10869	0	3	0	195	0	43	46	0	96	0	0	0	0	0	118	505	264	0	8496	0	907	62	2131	0	0	0	0	0	1372	599
CNAG_00977	1880	0	105	0	182	0	64	0	0	260	0	40	0	83	0	100	571	273	0	6381	0	705	313	2589	15	0	0	0	0	247	754
CNAG_00978	623.56	0	0	0	143.31	0	19.07	0	1	327.34	0	49	0	0	0	30.2	197.2	58.74	0	10581.5	0	304.28	25	1508.26	94.87	13	0	0	0	326.58	876.12
CNAG_00979	9724.44	0	218	121	90.69	30	286.93	797	3	46.66	112	0	30	0	0	3137.8	473.8	3657.26	0	26195.5	0	881.72	74	153.74	3.13	0	0	0	0	46.42	725.88
CNAG_00980	0	0	0	0	0	0	0	0	0	0	0	0	0	0	0	0	0	0	0	5	0	0	0	0	0	0	0	0	0	0	0
CNAG_00981	952	0	83	101	64	19	18	114	0	116	0	0	124	23	0	35	86	80	0	2820	0	300	0	488	0	0	0	0	0	85	1525
CNAG_00982	1156	0	111	0	117	0	77	0	0	43	0	2	0	0	0	22	174	84	0	2708	0	432	33	883	0	0	0	0	0	45	936
CNAG_00983	2429	0	111	65	280.42	5	23	64	0	167	70	0	0	0	0	90.94	248.72	172.86	0	6034.09	0	1058	87	1050	0	0	0	0	0	299.1	2363.47
CNAG_00984	25852	4	292	948	2040.58	737	740	1787	0	7632	107	419	336	309	0	407.06	226.28	2157.14	0	27648.9	0	11256	315	16362	788	28	10	1	0	1271.9	16432.5
CNAG_00985	798	0	0	0	49	0	3	97	0	76	0	0	0	0	0	8	61	48	0	578	0	300	0	331	0	0	0	0	0	34	447
CNAG_00986	211	0	42	0	11	0	2	0	0	11	0	0	0	0	0	8	94	6	0	509	0	195	0	200	0	0	0	0	0	50	259
CNAG_00987	192	0	0	0	35	0	3	0	0	14	0	0	0	0	0	35	44	42	0	620	0	132	0	194	0	0	0	0	0	5	65
CNAG_00988	8668	4	940	86	689	118	210	83	0	627	0	73	34	369	0	181	828	728	0	24138	136	3530	282	4557	327	0	3	0	0	1926	9784
CNAG_00989	696.96	0	153	0	53.87	0	16.84	0	0	9.17	0	0	0	0	0	25.36	66.14	85	0	2059.66	0	223.3	4	361.51	0	0	0	0	0	150.81	709.15
CNAG_00990	4187.04	0	111	222	267.13	457	246.16	200	0	481.83	0	82	65	60	0	104.64	476.86	429	143	5881.34	0	1696.7	269	3026.49	380	0	0	0	0	332.19	1605.85
CNAG_00991	180	0	0	0	27	0	10	92	0	12	12	0	0	0	0	26	104	45	0	1416	0	121	0	111	0	0	0	0	0	22	297
CNAG_00992	5600.59	0	306	0	436.84	97	273.74	0	0	412.44	0	80	3	0	0	210.78	860.32	671.88	0	11642.8	0	725.82	222	4214.61	0	7	10	0	0	1368.5	1229.81
CNAG_00993	564.41	1	0	0	51.16	0	2.26	103	0	46.56	0	0	0	0	0	26.22	176.68	46.12	0	1398.22	0	353.18	0	676.39	0	0	0	0	0	39.5	385.19
CNAG_00994	558	0	0	0	170	0	29	5	0	17	0	0	0	102	0	30	295	94	0	1188	0	257	64	452	110	0	0	0	0	67	410
CNAG_00995	53793	4	1847	817	4536	2604	3147	6793	0	21438	333	617	269	1348	9	1117	733	6547	312	127793	0	42581	309	29819	2956	90	101	4	4	7336	63475
CNAG_00996	3490.26	0	383	0	371.76	4	237	321	0	640	0	0	0	169	0	127.52	419.54	212.36	0	10508.4	171	2387	374	1676.03	168	0	0	0	0	333	1769.4
CNAG_00997	245.74	0	0	0	30.24	0	5	0	0	0	0	0	0	0	0	5.48	65.46	73.64	0	532.57	0	33	0	118.97	10	0	0	0	0	13	234.6
CNAG_00998	6131	0	290	320	353	382	131	94	0	438	0	0	0	0	0	183	335	511	68	16362	0	2031	349	3144	0	39	0	0	0	277	4718
CNAG_00999	326	0	122	0	43	0	10	0	0	54	0	0	0	0	0	12	42	41	0	1832	0	262	0	221	0	0	0	0	0	45	648
CNAG_01000	2972	0	321	0	270	140	28	42	0	343	0	0	0	42	0	141	353	277	0	12758	1	1295	575	1995	29	0	0	0	0	304	2021
CNAG_01001	662	1	56	0	80	0	27	0	0	0	0	0	0	16	0	3	30	44	0	1339	0	185	0	220	0	0	0	0	0	41	609
CNAG_01002	867	0	120	0	102	154	6	9	0	39	0	0	0	0	0	29	190.82	88	0	4744	133	299	1	286	0	0	0	0	0	103	1417
CNAG_01003	2185	0	0	1	148	0	114	0	0	415	0	0	0	51	0	88	589.18	249	158	6726	0	1203	172	3654	47	0	0	0	0	605	670
CNAG_01004	3170	0	52	0	187	135	30	1	0	157	0	111	73	0	0	114	135	193	53	2765	0	2002	37	199	92	0	0	0	0	193	3571
CNAG_01005	2830	0	122	46	348	102	185	180	0	215	2	0	0	166	0	95	425	187	0	3952	0	813	106	795	69	0	390	0	0	72	887
CNAG_01006	996	0	0	0	65	0	117	0	0	97	0	0	0	0	0	37	191	90	0	2464	0	857	53	647	0	0	0	0	0	82	1209
CNAG_01007	1021	0	276	0	178	195	106	0	0	442	0	0	0	0	0	53	91	179	0	2143	0	713	53	724	0	0	0	0	0	167	2185
CNAG_01008	582	0	0	73	38	0	3	0	0	20	0	0	0	27	0	14	73	45	0	3729	0	497	0	508	145	0	0	0	0	159	2418
CNAG_01009	3357	0	78	146	207	0	42	6	0	166	0	8	0	55	0	119	667	257	0	16487	0	1214	59	1683	0	0	0	0	0	129	1593
CNAG_01010	2639.48	0	117	107	424.61	138	60	46.47	0	197.62	0	0	1	114	0	151.62	358.72	342.82	0	5079.18	0	1401.87	150	1842.27	0	0	0	0	0	165.97	2481.74
CNAG_01011	707.52	0	0	0	69.39	0	28	84.53	0	122.38	0	0	0	0	0	20.38	43.28	45.18	0	1087.82	0	256.13	1	519.73	102	0	0	0	0	11.03	171.26
CNAG_01012	604.73	0	0	0	77.01	0	67	0	0	24	0	0	0	0	0	17	67	67.2	0	962	0	249	0	304	0	0	0	0	0	56	1000
CNAG_01013	2687.27	0	39	14	285.99	0	70	121	0	261	0	146	0	37	0	87	112	420.8	0	3778	0	1153	76	1544	313	0	0	0	0	148	2324
CNAG_01014	37919	0	739	311	560	179	393	763	0	1238	0	257	1	103	0	288	1210	1609	52	12492	82	4610	676	4231	458	64	5	0	3	888	7067
CNAG_01015	4859	0	374	10	303	125	174	223	0	493	79	0	84	1	0	82	220	326	0	9058	0	1624	166	2725	117	0	0	0	0	222	4126
CNAG_01016	17283	0	212	182	574	143	309	335	0	976	0	357	80	166	120	124	531	540	86	17881	0	3998	126	6370	199	1	1	0	6	507	7121
CNAG_01017	2487	0	20	72	293.04	0	102	79	0	133	0	0	0	0	0	118	376	221.9	0	10003	0	1090	261	887	125	0	0	2	0	274	1563
CNAG_01018	6829	1	548	0	409.96	0	375	303	0	131	0	112	11	0	4	183	371	327.1	0	9070	0	1161	0	1917	109	0	0	0	0	1246	2594
CNAG_01019	11264	4	332	81	570	1	828	203	0	1456	0	0	65	467	0	167	1144	532	17	14676	52	8427	575	10529	402	98	43	1	0	864	15832
CNAG_01020	1322	0	111	0	58	0	24	0	0	105	0	0	0	0	0	50	143	74	0	2518	0	309	0	782	0	0	0	0	0	32	541
CNAG_01021	3075	0	62	0	133	36	50	0	0	158	0	0	0	0	0	55	274	93	0	3974	0	497	0	1177	0	0	0	0	0	217	818
CNAG_01022	961	0	170	0	169	3	48	2	0	250	0	0	0	1	0	123	124	303	0	2582	0	678	0	1174	0	0	0	0	0	258	1075
CNAG_01023	1349.99	0	571.91	0	209.44	114	42.8	83.72	0	86.2	0	0	0	0	0	66.86	211.36	304.97	93	6073.12	0	1133.1	0	418.98	132	0	39	0	0	318.01	4825.34
CNAG_01024	1233.01	0	2.09	31	192.56	6	25.2	183.28	0	72.8	0	0	0	50	0	121.14	114.64	146.03	0	2056.88	0	337.9	0	531.02	0	2	0	0	0	31.99	710.66
CNAG_01025	1872	0	86	98	131.14	119	76	309	0	178	66	0	0	0	0	86	312.08	207.29	0	8989	0	1834	8	1130	172	0	0	0	0	221	3401.69
CNAG_01026	3454	0	39	0	132.86	2	46	125	0	247	0	69	0	0	0	56	197.92	65.71	0	13009	0	2189	282	955	0	0	0	0	0	171	2202.31
CNAG_01027	5123	0	391	124	261	180	90	85	0	616	78	146	112	84	0	69	223	251	0	13557	0	3525	20	2456	74	0	0	1	0	469	7132
CNAG_01028	566	0	0	0	52	116	14	2	0	13	0	73	0	0	0	28	67	63	0	1192	0	122	0	512	3	0	0	0	0	33	455
CNAG_01029	523	0	122	97	83	0	204	91	0	190	0	0	0	0	0	46	186	229	10	3229	40	552	269	323	0	0	0	0	0	118	1757
CNAG_01030	408	0	207	0	60	0	45	0	0	35	0	0	0	0	0	24	36	33	0	1060	0	172	0	182	0	0	0	0	0	27	485
CNAG_01031	9979	0	324	41	1197	294	991	1029	0	8800	105	87	197	0	27	179	250	2290	10	5373	0	8974	36	12858	83	0	21	0	1	1383	19443
CNAG_01032	1730.61	0	45	0	57.56	63	40.57	0	0	94	0	0	0	0	0	38.41	127.49	145.32	0	1579.5	0	739.52	0	208.06	0	0	0	0	0	250.59	4770.9
CNAG_01033	364.39	0	107	0	26.44	0	11.43	0	0	8	0	0	0	0	0	25.59	46.51	52.68	0	1283.5	0	54.48	0	172.94	0	0	0	0	0	11.41	137.1
CNAG_01034	172	0	0	0	8	0	0	0	0	10	0	0	0	0	0	5	10	3	0	137	0	16	0	86	0	0	0	0	0	5	148
CNAG_01035	927	0	186	0	286.81	0	46	0	0	45	0	0	0	30	0	63.32	227	80.91	56	1808	0	572	64	1116	43	0	0	0	0	63	570
CNAG_01036	429	0	0	0	138.19	0	19	194	0	79	0	0	0	19	0	33.68	79	61.09	0	1160	0	224	90	630	0	0	2	0	0	115	491
CNAG_01037	741.77	0	0	0	107.88	0	14.89	0	0	82.54	0	0	0	0	0	16.73	133.39	109.34	0	2813.45	0	293.9	0	656.82	0	0	1	0	0	58.98	684.21
CNAG_01038	1585.23	0	59	89	109.12	40	66.11	155	0	147.46	0	0	0	117	0	74.27	158.61	153.66	48	2945.55	0	540.1	142	946.18	50	0	0	0	0	99.02	1031.79
CNAG_01039	6744	0	626	99	494	54	1039	89	0	1419	0	74	0	30	0	429	624	1291	179	14847	0	3138	361	3471	99	0	0	0	0	611	5816
CNAG_01040	363	0	1	0	38	0	13	0	0	11	0	0	0	0	0	31	81	25	0	2607	0	155	0	5	0	0	0	0	0	56	1150
CNAG_01041	210	0	19	0	40	0	13	0	0	71	0	0	0	0	0	45	41	56	17	2160	0	37	0	116	0	0	0	0	0	8	100
CNAG_01042	145	0	0	0	29	0	0	0	0	1	0	0	0	0	0	4	6	4	0	71	0	42	0	16	0	0	0	0	0	12	72
CNAG_01043	11200	0	118	58	1193	230	546	586	0	2573	1	44	0	557	0	429	770	1193	0	12229	0	6011	85	9882	576	0	0	9	0	519	6775
CNAG_01044	13630	0	46	0	213	11	104	17	0	243	0	9	0	113	0	173	114	418	0	5038	0	1281	0	2332	502	110	0	0	0	487	7953
CNAG_01045	1498	0	28	0	113	0	20	0	0	81	0	0	0	10	0	59	220	142	0	2950	0	767	2	952	89	0	0	0	0	112	1097
CNAG_01046	2060.56	0	152.09	61.81	275.9	0	86.44	38.68	0	218.59	0	0	0	124.33	0	80.24	162.62	151.42	0	3933.37	0	1217.98	90	1491.51	0	0	63	2.06	0	146.49	1838.9
CNAG_01047	5289.44	0	450.91	337.19	987.1	435	20.56	545.32	0	1864.41	0	0	0	5.67	0	187.76	109.38	1719.58	0	4104.63	0	3752.02	0	5361.49	145	0	0	19.94	0	410.51	7442.1
CNAG_01048	1139	0	103	49	27	0	68	0	0	204	0	0	0	2	0	30	36	81	0	1638	0	344	0	532	57	0	0	0	0	87	1475
CNAG_01049	646	0	0	0	72	0	36	0	0	16	0	0	0	40	0	53	135.88	57	0	528	0	52	0	253	0	0	0	0	0	11.26	222.98
CNAG_01050	591	0	0	0	34	0	49	0	0	82	0	0	0	2	0	16	103.12	87	0	2663	0	318	0	370	0	0	0	0	0	103.74	751.02
CNAG_01051	975	0	116	0	130	93	23	72	0	99	0	30	0	0	0	40	241	141	0	4391	0	676	0	725	0	0	0	0	0	48	488
CNAG_01052	30331.4	0	465	367	3325.69	1685	2621	3427	0	8674	110	268	354	6	23	474	1141.47	4226.42	5	20592.8	96	20109.4	80	7615.63	311	0	5	2	32	1669	16562.7
CNAG_01053	3432.6	0	300	0	319.31	32	42	308	0	292	1	45	24	0	0	78	371.53	370.58	0	12318.2	0	1347.59	90	1885.37	0	1	0	0	0	307	2418.35
CNAG_01054	655	0	0	0	61.48	0	19	23	0	62	0	0	0	0	0	18	57	60.2	0	1966	0	276	0	438	0	0	0	0	0	61	494
CNAG_01055	14990	1	29	0	342.52	0	87	149	0	299	0	76	0	0	1	150	222	421.8	0	11601	0	1108	174	1864	85	0	89	0	0	892	14853
CNAG_01056	8	0	0	0	4	0	0	0	0	17	0	0	0	0	0	13	0	16	0	59	0	0	0	86	0	0	0	0	0	1	31
CNAG_01057	548	0	182	0	160	0	5	0	0	33	0	0	0	0	0	47	134	80	0	2347	0	505	73	491	0	0	0	0	0	172	997
CNAG_01058	527	0	48	0	31	0	35	0	0	26	0	0	0	0	0	7	84	17	0	1358	0	164	0	426	0	0	0	0	0	84	245
CNAG_01059	2395	0	244	0	157	50	66	0	0	39	0	32	0	0	97	28	146	93	0	5728	0	1077	0	1405	0	0	0	0	0	686	10947
CNAG_01060	2302.1	0	193	1	375.91	13	64	190	0	126	0	0	0	56	0	60.83	426.87	181.95	0	3995.23	0	1246.37	331	2912.78	43	0	0	0	0	602	2013.89
CNAG_01061	592.9	0	149	0	17.09	0	33	0	0	0	0	0	0	0	0	14.17	38.13	25.05	0	524.77	0	286.63	0	97.22	0	0	0	0	0	8	126.11
CNAG_01062	5070	0	407	0	657	77	207	325	0	211	0	138	63	0	0	100	369	453	0	13841	0	1048	358	2933	203	0	0	2	53	493	3317
CNAG_01063	2981	0	450	106	280	178	57	0	0	329	0	0	0	0	0	83	371	342	0	12354	0	1818	97	1506	0	0	0	0	0	426	3926
CNAG_01064	599.22	0	0	0	47.94	0	0	0	0	54	0	0	0	0	0	15.9	37.58	48.36	0	690.54	0	56.49	136	322.98	48	0	0	0	0	13	279.7
CNAG_01065	347.78	0	104	0	24.06	0	2	253	0	14	0	0	0	0	0	16.1	37.42	38.64	0	2165.46	0	34.51	0	139.02	0	0	0	0	0	13	206.3
CNAG_01069	1054.66	0	236	0	106.62	0	21.09	0	0	67.62	0	111	0	0	0	58.73	195.2	158.76	0	4263.15	0	360.28	0	664.21	68.57	0	0	0	0	211.75	1250.19
CNAG_01070	97	0	0	0	16	0	9	0	0	1	0	0	0	0	0	6	35	36	0	1598	0	0	0	67	0	0	0	0	0	2	58
CNAG_01071	652	0	0	0	97	0	7	115	0	81	0	0	0	0	0	36	111	105	0	3753	0	288	0	475	0	0	0	0	0	44	617
CNAG_01072	731	0	0	0	46.2	0	9	0	0	81	0	0	0	0	0	25	43.58	44	0	1312.71	0	62	0	304	0	0	0	0	0	11	154
CNAG_01073	703	0	0	0	12.8	0	4	0	0	110	0	0	0	0	0	5	45.42	56	0	1967.29	0	24	1	701	0	0	0	0	0	6	151
CNAG_01074	452	0	0	0	12	0	16	0	0	1	0	0	0	0	0	17	15	17	0	739	0	152	0	64	0	0	0	0	0	45	147
CNAG_01075	292	0	0	0	3	0	2	0	0	0	0	0	0	0	0	5	19	30	0	202	0	0	0	25	0	0	0	0	0	92	255
CNAG_01076	1667	0	117	0	45	0	37	113	0	6	0	0	0	0	0	18	43	30	0	885	0	0	93	310	0	0	0	0	0	18	160
CNAG_01077	540	0	0	0	0	0	0	0	0	0	0	0	0	0	0	0	2	0	0	46	0	0	0	11	0	0	0	0	0	2	9
CNAG_01078	1283	0	0	0	6	0	0	0	0	15	0	0	0	0	0	6	17	6	0	539	0	58	0	160	0	0	0	0	0	15	196
CNAG_01079	905	0	0	0	23	0	2	0	0	37	0	0	0	0	0	18	53	31	0	364	0	5	0	116	0	0	0	0	0	43	35
CNAG_01080	763	0	0	0	49	0	18	0	0	29	0	0	0	0	0	20	47	39	0	2260	0	45	0	204	0	0	0	0	0	13	234
CNAG_01081	530	0	0	0	12	0	0	1	0	3	0	0	0	0	0	7	30	6	0	1986	0	149	0	67	0	0	0	0	0	75	160
CNAG_01082	10423	0	834	13	763	55	588	603	0	944	0	59	0	53	0	121	362	512	0	11384	84	4711	185	3011	346	0	0	0	0	696	9974
CNAG_01083	3085	0	528	23	647	84	311	95	0	272	0	0	0	0	0	120	569	276	0	6847	0	1944	82	1780	12	0	0	0	0	339	2055
CNAG_01084	1925	0	204	20	74	0	64	0	0	42	0	0	0	0	0	18	87	52	0	2007	0	268	0	367	0	0	0	23	0	65	439
CNAG_01085	293	0	103	0	28	0	0	126	0	14	0	0	0	0	0	22	45	43	0	1094	0	99	0	174	0	0	0	0	0	21	312
CNAG_01086	247	0	0	0	37	0	5	0	0	5	0	0	0	0	0	18	77	46	0	1371	0	128	8	244	40	0	0	0	0	20	211
CNAG_01087	5366	55	323	72	564	0	524	183	0	397	51	90	0	0	0	191	488	515	0	13539	0	2501	348	3113	236	0	0	0	0	1626	14240
CNAG_01088	1715	0	60	0	64	0	51	64	0	75	72	0	0	41	0	77	171.21	225	0	2680	0	672	149	992	88	0	0	0	0	244	3057
CNAG_01089	877	0	186	0	62	0	16	119	0	20	0	61	0	67	0	43	79.79	33	0	1234	0	125	51	369	0	0	0	0	0	40	410
CNAG_01090	3766	0	0	0	1	2	0	0	0	13	0	0	0	0	0	4	31	0	0	219	0	253	0	126	58	0	113	0	0	30	481
CNAG_01091	3341	0	652	135	334	115	55	11	0	231	0	0	0	106	0	108	457	242	0	8106	1	1673	192	1791	137	0	0	1	0	372	1598
CNAG_01092	1200	0	385	6	117	0	32	111	0	86	0	1	0	28	0	30	83	81	0	2115	1	563	179	421	21	0	1	0	0	37	533
CNAG_01093	683	0	3	0	13591	0	42	0	0	35	0	0	0	0	0	2854	9214	9461	0	1304	0	113	0	306	0	0	0	0	0	28	311
CNAG_01094	2571	0	166	0	222	0	145	0	0	52	0	0	0	0	0	83	230	175	0	2163	5	354	180	471	0	3	0	0	0	125	901
CNAG_01095	1307	0	147	0	412	0	84	169	0	56	0	0	11	2	0	49	146	121	0	2091	0	847	108	1023	0	0	0	0	0	121	2130
CNAG_01096	592.48	0	0	0	49.4	0	15.74	0	0	35.23	0	0	0	0	0	7.79	81.92	14.56	0	1542.19	0	221	0	707.09	0	0	0	0	0	13.19	417.3
CNAG_01097	2843.52	0	50	88	242.6	1	113.26	60	0	382.77	0	1	0	128	0	62.21	89.08	204.44	0	3867.81	0	996	11	2333.91	0	0	0	0	0	152.81	2404.7
CNAG_01098	3211	0	1	0	108	0	246	0	0	118	0	0	4	0	0	55	102	115	0	6374	0	795	33	793	0	0	0	0	0	232	919
CNAG_01099	2380	0	49	0	159	0	27	92	0	130	1	0	22	0	0	61	178	114	0	4445	0	766	310	1330	13	0	0	45	0	182	1152
CNAG_01100	2884	0	0	0	281	106	26	146	0	218	0	0	0	0	0	100	242	209	0	6505	0	1003	52	1521	86	0	3	2	0	122	2078
CNAG_01101	961	0	2	0	119	0	62	2	0	73	0	109	80	0	0	45	201	147	31	7445	0	467	4	501	0	0	4	0	0	70	595
CNAG_01102	27955	31	1295	156	1597	1295	872	2684	85	9260	81	85	130	667	0	399	384	2167	150	16154	333	5707	37	37660	1653	1	343	0	0	957	14292
CNAG_01103	187	0	0	0	36	0	4	0	0	43	0	39	0	0	0	28	53	47	0	634	0	72	0	129	0	0	0	0	0	37	186
CNAG_01104	995	0	16	64	51	0	2	0	0	34	0	0	0	0	0	38	78	43	0	2129	0	221	0	201	0	0	0	0	0	19	260
CNAG_01105	1450	0	110	0	88	0	10	0	0	55	0	41	0	0	0	40	162	31	107	4164	0	223	0	513	108	0	0	0	0	15	121
CNAG_01106	4107	0	249	67	404	77	93	144	0	398	1	12	0	159	0	107	405	390	0	6610	0	2081	211	2697	199	0	3	0	0	998	3544
CNAG_01107	836	0	49	0	83	0	15	189	0	63	0	92	0	0	0	36	142	67	0	2037	0	554	0	602	1	0	0	0	0	81	491
CNAG_01108	1490	0	57	0	108	0	168	41	0	95	0	59	76	0	0	29	125	44	0	9509	0	500	0	647	0	0	0	0	0	35	412
CNAG_01109	5723.91	0	3	0	706	0	155	13	0	129	0	0	0	0	0	84	579.48	225	0	5385	8	2581	5	1070	172	0	45	0	0	174	2729
CNAG_01110	427.09	0	110	0	129	0	5	0	0	16	0	0	0	0	0	64	159.52	57	141	647	0	102	117	198	0	0	0	0	0	32	446
CNAG_01111	1590	0	0	0	168	0	27	113	0	51	0	0	0	0	0	55	218.74	88	0	2441	0	317	0	778	0	0	0	0	0	55	729
CNAG_01112	3140	0	379	136	630	154	284	94	0	471	0	0	0	0	0	170	527.26	496	0	9122	0	4124	139	2422	371	0	0	0	0	221	3477
CNAG_01113	1224	0	0	0	44	0	32	0	0	28	0	0	0	0	0	27	176	35	0	1515	0	451	1	723	0	0	0	0	0	45	657
CNAG_01114	348	0	0	0	75	0	3	0	0	1	0	0	0	0	0	49	200	34	0	683	0	181	0	173	0	0	0	0	0	15	257
CNAG_01115	18301.1	65	966	490	972.13	150	631.6	1592	0	1270.7	97	126	3	749	184	504.16	914.67	996.57	124	50751.3	15	6577.12	716	7488.59	468	131	65	0	3	3007.85	15319.4
CNAG_01116	704.99	0	227	0	288.31	0	8.4	0	0	1.31	0	0	0	0	0	27.84	73.54	371.65	0	1076.06	0	143.89	0	110.43	0	0	0	0	0	109.15	1621.03
CNAG_01117	266244	374	8833	1325	9897.56	2059	13994	10744	30	7885	530	1141	889	1204	142	7467	9652.79	12416.8	307	430771	203	28475	7224	92435	2669	513	895	124	83	306377	185816
CNAG_01118	168	0	4	0	6	0	1	0	0	0	0	3	4	0	0	2	14	6	0	233	0	51	0	95	0	0	0	0	0	3	11
CNAG_01119	3474	0	282	0	212	0	89	0	0	64	0	2	0	0	0	64	91	47	0	3270	0	209	43	1618	58	0	0	0	0	115	1190
CNAG_01120	14768	61	226	0	416	0	192	0	0	443	0	0	0	12	0	71	683	283	92	11564	101	1979	297	8847	6	12	0	1	0	460	2606
CNAG_01121	458	0	127	0	71	0	5	0	0	47	0	54	0	1	0	16	111	35	0	1067	0	151	0	1496	0	0	0	0	0	11	255
CNAG_01122	120	0	0	0	6	0	0	0	0	0	0	0	0	0	0	3	12	3	0	104	0	3	0	5	0	0	0	0	0	0	0
CNAG_01123	1334	0	0	0	46	17	10	72	0	21	0	44	0	0	0	25	152	34	0	2445	0	279	0	567	0	0	0	0	0	54	363
CNAG_01124	360	0	0	0	35	0	22	0	0	0	0	0	0	0	0	30	35	38	0	382	0	37	0	176	0	0	0	0	0	7	98
CNAG_01125	15968	0	1258	106	2295	159	420	623	0	1636	184	257	0	148	0	299	1251	2403	0	29685	57	4909	132	11140	176	0	0	0	1	1291	19561
CNAG_01126	10385	1	1060	221	1359	109	186	184	0	1033	26	221	0	195	30	365	1396	1066	81	31332	0	5673	276	5833	297	8	105	0	0	1564	5166
CNAG_01127	850	0	105	2	107	0	38	109	0	26	0	0	0	0	0	37	189	48	0	1478	0	692	0	828	0	0	0	0	0	63	1199
CNAG_01128	1721	0	326	84	315	173	107	77	0	259	0	78	0	61	0	68	201	248	0	4217	0	839	42	1883	7	0	0	0	146	212	2669
CNAG_01129	1117	0	59	73	136	0	17	93	0	114	0	0	0	0	0	51	139	86	0	5502	0	794	0	807	66	0	2	0	0	157	941
CNAG_01130	6497	0	375	0	540	5	205	0	0	148	0	152	0	0	0	125	786	648	0	15877	0	1333	292	2603	10	0	0	0	0	1318	4284
CNAG_01131	2449	0	232	0	413	0	10	0	0	275	0	88	0	83	0	21	439	211	0	4461	0	765	60	2025	0	85	0	0	87	285	4728
CNAG_01132	785	0	36	0	96	0	58	0	0	0	0	0	0	0	0	28	81	48	0	1432	0	81	19	202	0	0	0	0	0	41	216
CNAG_01133	119.46	0	0	0	19.62	0	0	0	0	9	0	0	0	0	0	10.44	9.92	21.41	0	449.82	0	26.14	9	100.65	0	0	0	0	0	0	12.61
CNAG_01134	635.54	0	195	57	109.38	0	18	0	0	161	0	0	0	0	0	68.56	175.74	66.59	0	3466.18	0	422.86	132	605.35	0	0	0	0	4	34	617.39
CNAG_01135	1239.16	0	0	165	93.5	0	0	22	0	25	0	0	0	0	0	37	111.68	29.26	0	1912.7	0	163.46	23	768.72	0	0	0	0	0	75.59	1794.86
CNAG_01136	1591.84	0	0	0	23.5	0	24	0	0	8	0	22	0	0	0	16	125.32	37.74	0	1193.3	0	441.54	0	584.28	0	0	0	0	0	8.41	328.14
CNAG_01137	11492	9	387	73	3365	436	1142	265	0	2339	103	79	63	259	136	673	1406	5550	92	86083	0	1634	226	5674	206	1	122	3	2	30304	12929
CNAG_01138	138	0	21	0	55	0	25	0	0	73	0	0	114	0	0	31	296	84	0	16702	0	286	125	106	0	0	0	0	0	248	1306
CNAG_01139	60	0	157	0	22	0	0	0	0	10	0	0	0	0	0	0	20	6	0	230	0	29	0	7	0	0	0	0	0	1	5
CNAG_01140	3940	0	2	129	88	0	138	0	0	35	0	0	0	0	0	51	140	81	0	4785	0	228	301	490	128	0	0	0	0	384	77
CNAG_01141	403	0	0	0	31	0	7	83	0	11	0	0	0	0	0	27	34	18	0	655	0	86	0	153	0	0	0	0	0	47	208
CNAG_01142	3177	2	327	111	536	204	107	188	0	432	0	0	0	0	0	91	246	323.15	0	8876	0	1612	94	1921	0	0	0	0	0	558	6397
CNAG_01143	171	0	102	0	58	0	0	0	0	1	0	0	0	0	0	4	77	24.85	0	917	0	106	0	127	0	0	0	0	0	2	8
CNAG_01144	707	0	86	4	157	0	38	2	0	22	0	0	1	0	0	64	221	76	0	2034	0	304	0	344	0	0	0	0	0	31	384
CNAG_01145	138	0	0	0	4	0	0	0	0	12	0	0	0	0	0	3	51	8	0	644	0	72	0	93	0	0	0	0	0	19	358
CNAG_01146	2837.43	0	403	0	283.35	69	64	60	0	53.07	0	0	0	0	0	83.87	216.36	186.71	0	7920.77	0	626.67	29	1273.51	0	0	0	0	0	214.69	876.35
CNAG_01147	1883.57	0	66	33	328.65	225	56	83	0	176.93	59	0	0	0	0	49.13	229.64	132.29	0	3434.23	0	1399.33	124	1315.49	0	0	0	0	0	94.31	1728.65
CNAG_01148	5052	0	82	1	287	0	191	18	0	24	0	0	0	55	0	91	476	166	0	8137	0	838	55	1237	1	0	0	2	0	264	435
CNAG_01149	1738	0	302	118	225	103	31	41	0	154	20	0	0	40	0	91	375	197	0	12075	0	844	202	872	101	0	0	0	0	116	990
CNAG_01150	98519	56	11042	1227	5771	571	4183	13674	27	4929	192	344	682	1362	1	7800	2344	13541	262	187354	4	13477	4806	37691	2652	94	303	7	187	108920	84627
CNAG_01151	357	0	225	0	79	0	0	0	0	39	0	0	0	0	0	47	239	62	0	1276	0	293	56	508	0	0	0	0	0	17	336
CNAG_01152	10640	0	1635	251	818	406	158	219	0	589	0	35	145	469	52	258	1447	577	199	24545	130	3529	1878	10346	536	106	0	0	0	2016	2415
CNAG_01153	8841	0	516	88	824	228	251	0	0	641	0	0	64	259	8	234	1398	666	0	21388	0	3031	315	6919	113	0	0	0	0	514	2117
CNAG_01154	1259	0	0	0	74	0	67	0	0	175	0	0	0	0	0	26	61	75	0	1318	0	208	0	131	0	0	0	0	0	35	757
CNAG_01155	5576	0	297	149	478	1	308	263	0	1589	0	0	0	156	0	106	320	394	24	9550	0	3020	122	4803	399	0	0	11	0	871	1839
CNAG_01156	1484	0	15	79	185	0	9	0	0	94	0	0	0	0	0	90	359	139	0	6557	0	714	33	920	0	0	0	0	0	124	854
CNAG_01157	869	0	31	0	62	0	7	89	0	47	0	0	0	0	0	57	145	92	0	1852	0	450	0	465	0	0	0	0	0	67	702
CNAG_01158	5489	0	263	0	607	0	584	149	0	345	0	51	0	40	2	176	421	485	0	11768	0	1707	416	1806	15	5	108	0	0	2177	4404
CNAG_01159	2968	0	148	0	303	0	304	0	0	140	1	0	0	0	0	108	220	400	0	4908	0	585	73	703	0	0	1	0	0	442	1216
CNAG_01161	1116	0	2	0	86	26	5	0	0	4	0	39	0	0	0	11	102	39	0	1006	0	311	0	59	0	0	0	0	0	38	623
CNAG_01162	1155	0	0	0	83	0	3	0	0	38	0	0	0	0	0	30	118	29	0	2331	0	613	0	277	0	0	0	0	0	93	1156
CNAG_01163	6029	0	266	0	272	95	83	0	0	45	0	0	0	0	0	56	270	168	0	3644	0	306	2	302	0	0	0	0	0	129	418
CNAG_01164	34906.9	23	1096	429	3076.54	483	1067.87	379	0	2826.7	1	198	0	572	3	429.75	2308.99	3048.28	0	43193.7	52	12629.3	1194	12764	712	1	168	0	0	2482.91	23000.9
CNAG_01165	469.06	0	159	0	45.46	0	4.13	126	0	26.3	0	53	0	0	0	64.25	198.01	47.72	0	3057.31	0	428.7	17	580.95	0	0	0	0	0	35.09	367.09
CNAG_01166	572	0	215	0	70	0	14	2	0	15	0	0	0	0	0	19	117	61	0	2684	0	432	87	838	0	0	0	0	0	130	919
CNAG_01167	794	0	6	0	203	0	80	3	0	92	5	0	0	0	0	119	325	236	0	5678	0	433	48	524	0	0	0	0	0	60	621
CNAG_01168	7744.36	0	992	84	477.18	0	333	198	4	117	0	119	0	115	0	215.66	787.09	279.16	0	18033.3	81	1484	240	2316.05	8	0	0	0	0	988	1701
CNAG_01169	1762.64	0	0	0	115.82	0	0	0	0	60	0	70	0	0	0	37.34	227.91	107.84	0	3765.67	0	572	194	1586.95	11	0	40	0	0	78	1028
CNAG_01170	4843	40	183	0	830	0	135	0	0	278	0	0	1	0	7	231	1335.73	660	0	8456	0	2085	16	2879	0	0	0	0	1	885	1395
CNAG_01171	717	0	0	0	50	111	7	0	0	1	0	0	0	0	0	32	73.27	13	0	383	0	39	0	104	0	0	0	0	0	21	46
CNAG_01172	636.75	0	0	82	51	0	8	0	0	23	0	0	0	0	0	34	154.57	39	0	2095.43	0	218.68	18	290	1	0	0	0	0	8	177
CNAG_01173	4450.25	0	510	287	238	93	55	32	0	206	0	177	0	42	1	147	548.43	261	30	12431.6	0	1725.32	366	2841	2	0	0	0	0	601	4222
CNAG_01174	25086	0	394	252	1476	285	415	439	0	1644	96	172	0	139	0	212	1256	715	0	26611	14	5038	854	8148	168	0	172	1	0	497	4071
CNAG_01175	831.08	0	0	0	226.04	0	24	0	0	37	0	0	0	55	0	47.26	228.7	139.36	0	1217.98	0	261.99	0	854.21	0	0	0	0	0	45	418
CNAG_01177	1530	83	53	0	48	19	14	0	0	40	0	0	0	0	0	10	107	31	59	1791	0	220	42	734	0	0	0	0	0	19	283
CNAG_01178	3434.7	0	54	73	120.9	31	51	80	0	203	0	81	0	0	0	75.87	213.42	188.32	12	5688.31	0	859	136	1653.33	117	0	0	0	0	99	1774
CNAG_01179	1293.3	0	64	0	62.1	0	19	0	0	15	0	0	62	0	0	60.13	109.58	28.68	0	1872.69	0	207	343	311.67	0	0	0	0	0	87	131
CNAG_01180	814	0	0	12	57	21	0	33	0	22	0	0	0	0	1	11.32	62	57.13	0	1736	0	163	1	279	0	0	0	0	0	151	782
CNAG_01181	8505	71	103	86	626	223	368	4	20	276	3	0	0	42	0	164.68	1103	531.87	0	15882	157	2227	432	6033	2	25	103	0	0	1563	1912
CNAG_01182	15622	1	438	166	937	11	1392	150	0	536	16	4	2	142	0	293	876	751	0	29391	0	7214	69	8007	246	28	114	0	0	4151	18253
CNAG_01183	1396	0	19	0	145	0	16	0	0	145	0	0	0	0	0	38	130	98	0	3237	0	567	9	743	0	0	0	0	0	28	202
CNAG_01184	1248	0	0	0	175	1	34	0	0	231	0	0	0	0	0	42	193	113	0	4464	0	708	98	774	180	65	0	0	0	192	2315
CNAG_01185	4150	0	0	0	199	144	312	165	0	206	1	0	0	0	0	88	352	189	0	4437	0	671	101	1628	85	0	0	0	0	126	866
CNAG_01186	2786	0	138	22	267	206	89	17	0	153	0	67	86	0	0	72	265	281	0	8520	0	836	251	1465	0	0	4	0	0	179	2509
CNAG_01187	2806	0	0	0	159	0	106	3	0	62	1	64	0	0	0	66	196	114	0	2961	0	360	256	740	3	0	0	0	0	225	679
CNAG_01188	1106.56	89	187.47	0	198.81	0	37.5	0	0	18.4	0	59	0	0	10	44.77	129.43	148.29	0	3141.31	0	421.61	194.9	453.93	0	0	0	0	0	143.77	1094.88
CNAG_01189	9705.44	0	515.53	135	314.19	67	341.5	57	0	102.6	22	93	19	4	0	204.23	718.57	323.71	0	17844.7	0	1423.39	593.1	2221.07	0	1	0	6	0	1837.23	2018.12
CNAG_01190	492	0	44	0	116	0	12	0	0	24	0	0	0	0	0	35	147.79	61.39	0	1341	0	349	0	553	0	0	0	0	0	49	346
CNAG_01191	450	0	0	0	70	0	1	0	0	58	0	0	0	0	0	31	58.21	59.61	0	1073	0	335	0	359	0	0	0	0	0	30	279
CNAG_01192	515	0	38	0	64	77	16	0	0	54	0	0	0	0	0	31	38	44	0	1583	0	285	0	176	0	0	0	0	0	14	281
CNAG_01193	877	0	0	0	66	0	0	74	0	36	0	39	84	0	0	63	27	69	0	3940	0	252	0	379	0	0	0	0	0	19	322
CNAG_01194	99	0	0	0	0	0	0	0	0	0	0	0	0	0	0	8	0	0	0	86	0	3	0	69	0	0	0	0	0	1	5
CNAG_01195	10529	2	392	20	570	1	171	115	0	811	8	31	0	0	0	167	424	524	0	15587	26	2809	414	4352	41	0	0	0	0	1647	3807
CNAG_01196	783	0	48	0	91	121	12	0	0	90	0	0	0	3	0	35	125	90	0	3420	0	717	1	831	2	17	0	0	0	68	995
CNAG_01197	831	0	0	0	139	0	17	0	0	47	0	0	0	0	0	37	125.77	75.51	95	2001	0	290	0	435	0	0	0	0	0	127	417
CNAG_01198	25	0	36	0	58	0	0	0	0	5	0	0	0	0	0	24	40.23	21.49	0	40	0	34	80	19	0	0	0	0	0	8	33
CNAG_01199	2067	0	4	98	186	0	55	1	0	140	1	0	0	1	0	36	264	113	0	6625	0	606	167	1350	0	0	0	0	0	114	1300
CNAG_01200	289	0	0	108	28	0	2	0	0	3	0	0	0	0	0	8	51	31	0	850	0	154	0	188	0	0	0	0	0	22	279
CNAG_01201	240.59	0	75	0	40.25	0	0	0	0	14	0	0	0	0	0	11.95	44.53	16.63	0	304.15	0	48	120	77.36	2	0	0	0	0	6.4	114.95
CNAG_01202	527.41	0	67	0	23.75	0	12	0	0	45	0	0	0	0	0	19.05	64.47	33.37	0	1570.85	0	171	150	266.64	0	0	0	0	0	39.6	257.05
CNAG_01203	1893	0	123	0	94	0	67	0	0	53	0	0	0	0	0	42	79	114	0	3300	0	164	0	452	0	0	0	0	0	32	464
CNAG_01204	12224	0	397	42	606	189	431	76	0	1012	0	314	0	0	0	143	1086	635	114	17937	0	5944	261	10704	1	0	0	0	0	543	4204
CNAG_01207	1166	1	229	0	232	0	60	131	0	84	0	0	0	83	0	94	442	378	0	10869	0	1068	214	445	0	0	0	0	0	322	5652
CNAG_01208	5081	0	226	113	535.67	5	41	219	0	331	0	262	0	0	0	157	716.23	482.27	73	12924	73	2039	531	3621	2	0	0	0	0	1215	3820
CNAG_01209	3559	0	448	330	313.33	2	30	415	0	253	0	246	0	88	51	188	512.77	475.73	0	36637	0	2734	185	1817	209	4	0	4	0	831	4990
CNAG_01210	20	0	0	0	10.82	0	0	0	0	13	0	0	0	0	0	0	11.97	10.2	0	56.02	0	0	0	8	0	0	0	0	0	4	86.05
CNAG_01211	2000	0	201	41	387.18	67	234	71	0	287	0	74	0	10	0	61	211.03	165.8	0	4056.98	0	1803	293	1926	34	0	0	0	0	158	2057.95
CNAG_01212	408	0	6	0	193	62	59	66	0	117	0	0	0	0	0	35	55	120	29	2432	0	365	0	482	137	85	0	0	0	194	1494
CNAG_01213	450	0	10	0	121	0	8	42	0	318	0	0	0	0	0	51	144	108	0	5004	0	384	121	867	0	0	4	0	0	111	578
CNAG_01214	2749	0	0	0	95	0	29	0	0	18	0	0	0	0	0	17	64	75	0	1115	0	374	31	341	0	0	0	0	0	32	567
CNAG_01215	331	0	0	0	77	0	0	0	0	5	0	0	0	0	0	12	93	40	0	243	0	0	0	149	0	0	0	0	0	9	172
CNAG_01216	6837	0	58	110	488	92	157	283	0	409	0	0	0	179	0	109	553	356	0	8429	0	1743	247	3842	51	0	0	0	0	704	3862
CNAG_01217	1960	0	77	12	271.33	4	115	85	0	80	0	0	0	0	0	81	160.43	195.68	0	2434	0	385	130	585	77	0	0	0	0	408	962
CNAG_01220	343	0	0	0	41	0	13	0	0	5	0	0	0	0	0	31	38	10	0	537	0	58	0	248	0	0	0	0	0	20	147
CNAG_01221	595	0	40	0	95	19	4	0	0	35	0	0	0	4	0	27	74	53	0	1568	118	143	46	704	0	0	0	0	0	56	190
CNAG_01222	2811.79	0	210	23	180	106	11	44	0	472	1	64	0	0	0	81	273	208	0	7331	0	994	64	4377	39	0	0	0	0	71	1163
CNAG_01223	2650.21	0	132	0	56	95	37	64	0	273	0	0	0	232	0	46	66	106	23	677	0	351	2	948	0	0	0	0	0	78	1059
CNAG_01224	10125	0	174	1	1017	215	227	21	0	417	0	150	0	60	0	208	1456	624	0	14001	0	2589	198	6677	54	0	0	1	0	1677	1524
CNAG_01228	844	38	6	5	97	0	8	0	0	38	0	0	0	0	0	31	105	67	0	1605	0	460	0	535	0	0	0	17	0	34	539
CNAG_01229	58	0	130	0	21	0	19	0	0	9	0	0	0	7	0	1	27	26	0	5406	0	14	0	47	0	0	0	0	0	1	51
CNAG_01230	34614	0	329	320	1236	81	1125	0	95	924	81	336	1	332	0	180	1508	187	0	28112	251	5361	200	10903	1332	204	0	0	1	148	1492
CNAG_01231	186	0	0	0	11	0	0	0	0	0	0	0	0	0	0	22	12	7	0	796	0	35	0	48	0	0	0	0	0	22	183
CNAG_01232	35325	126	1060	383	4228	557	242	221	0	2515	73	791	5	237	0	379	5743	3088	257	67781	212	12707	2114	15380	349	36	163	0	39	3311	23140
CNAG_01233	8058.99	0	31	0	627.67	186	215	388	0	321	0	23	11	154	0	160	681.18	451.31	113	22739	87	2164	114	1680	221	0	41	0	0	755.7	10429.1
CNAG_01234	6007.01	0	197	93	403.33	27	107	27	0	1098	0	0	15	88	0	151	231.82	431.69	0	8964	0	1763	95	2274	10	0	0	11	0	233.3	3273.87
CNAG_01235	6506	97	869	123	673	150	312	692	0	550	17	127	17	196	0	169	833	530	11	18460	3	4008	1045	3627	159	14	43	3	0	2968	9360
CNAG_01236	1885	0	0	60	51	0	70	0	0	15	85	81	0	0	0	19	92	68	0	4201	22	66	175	383	117	0	0	0	0	219	253
CNAG_01237	392.99	0	0	1	82.27	0	6.97	30	0	6.44	0	0	0	0	0	19.37	43.7	40.44	0	917.5	0	41.04	0	125.99	1	0	0	0	0	5.16	106.49
CNAG_01238	8493.01	0	84	0	379.73	50	65.03	232	0	269.56	0	13	0	6	0	61.63	329.3	289.56	0	4618.5	0	1983.96	11	1517.01	48	0	0	1	0	621.84	6503.51
CNAG_01239	5103	0	438	13	231	11	253	0	0	603	9	265	1	560	0	47	658	212	0	10995	0	3122	366	5205	138	0	0	0	0	988	17293
CNAG_01240	633	0	110	0	13	129	14	0	0	45	0	6	0	0	0	20	46	36	0	996	0	166	165	106	0	0	0	0	0	22	310
CNAG_01241	941	0	0	0	116	0	0	0	0	99	0	0	0	0	0	42	192	99	0	2075	0	332	192	1146	1	0	0	0	0	64	655
CNAG_01242	17954	137	1439	375	1116	97	2399	722	1	997	1	252	0	1	1	656	2051	2097	0	16085	0	10785	818	7863	304	0	101	1	0	1468	12413
CNAG_01243	3936	0	134	0	251	0	87	99	0	79	0	72	25	0	0	118	304	243	0	8174	0	1036	2	900	95	0	0	0	0	238	1785
CNAG_01244	2260	0	0	0	108	0	25	0	0	7	0	0	0	0	0	7	93	7	0	817	0	78	0	45	0	0	0	0	0	4	117
CNAG_01245	1836	0	5	0	127	0	37	93	0	26	0	0	0	0	2	80	254	125	0	3303	0	642	0	919	3	0	0	0	0	158	2842
CNAG_01246	1566.05	0	41	0	69.16	0	10	0	0	41	0	0	0	3	0	30.16	130.91	14	0	1810	0	651.31	0	411	0	0	0	0	0	94	1709.52
CNAG_01247	799.95	0	83	0	58.84	0	8	0	0	52	0	0	0	0	0	40.84	89.09	28	0	1498	0	271.69	0	611	24	0	0	0	0	61	654.48
CNAG_01248	2912	0	394	0	213	58	32	57	0	92	0	0	0	0	0	96	458	161	0	7569	0	1447	250	1296	103	0	0	0	0	326	3661
CNAG_01249	1004	0	115	0	110	0	5	61	0	59	0	0	0	0	0	36	97	84	45	3055	0	343	23	683	136	0	0	0	0	73	803
CNAG_01250	2062	0	210	18	232	0	21	0	0	123	0	0	0	0	0	74	383	115	3	6976	0	410	79	1031	101	0	0	0	0	109	404
CNAG_01251	19692	0	1364	137	1855	186	528	487	0	1437	147	328	0	258	0	629	1531	1517	0	35067	75	6150	682	7384	379	133	244	0	137	3771	20055
CNAG_01252	1377	0	145	4	289	0	23	0	0	133	0	3	0	0	0	37	189	127	0	3008	112	534	88	506	0	0	0	0	0	72	1304
CNAG_01253	592.17	0	168	0	91.3	43	16	0	0	94	2	0	0	16	0	16.69	139.3	85.39	0	1002.28	0	119	0	702.06	0	0	0	0	0	48.89	362.49
CNAG_01254	163.83	0	0	0	71.7	81	2	0	0	72	0	0	0	0	0	6.31	47.7	25.61	0	918.72	0	97	105	177.94	0	0	0	0	0	7.11	166.51
CNAG_01255	9166	0	1037	82	798	54	194	124	0	252	0	80	0	1	0	85	910	458	4	23635	78	3939	764	4023	257	0	26	0	0	650	9473
CNAG_01256	413	0	93	0	26	0	0	0	0	10	0	0	0	0	0	14	39	71	0	3582	0	153	0	149	0	0	0	0	0	160	862
CNAG_01257	2623	0	112	0	598.6	1	137	454	0	1128	59	82	28	0	0	33	497	458	92	25104.5	0	625	144	4981	197	0	0	0	0	298	1492
CNAG_01258	8747	0	817	145	562.4	196	180	0	0	600	103	225	31	0	0	130	840	270	0	17748.5	87	3374	445	5107	248	24	74	0	0	843	13497
CNAG_01261	18166	0	515	344	1392	51	319	759	0	2704	73	138	33	120	0	331	980	1464	261	35559	31	8191	595	10337	238	102	79	31	24	1008	17100
CNAG_01262	2117	0	220	0	64	0	12	26	0	59	0	44	61	0	0	1	119	34	0	3115	0	251	85	1292	107	0	0	2	0	74	1137
CNAG_01263	6146	0	226	116	889	5	381	122	0	469	1	138	0	17	0	130	502	272	2	9114	0	2509	148	3430	118	0	88	0	0	156	2711
CNAG_01264	3220	0	177	74	156	0	151	0	0	297	0	1	0	0	0	43	716	184	0	4668	0	2504	113	4441	1	0	0	0	2	137	1124
CNAG_01265	405	0	0	0	75	31	8	26	0	35	0	1	0	52	0	27	68	53	0	1698	0	444	15	337	0	1	0	0	0	50	695
CNAG_01266	5191	0	358	243	417	93	385	0	0	183	0	154	3	95	0	133	592	390	0	8623	0	1417	118	3228	137	0	79	3	0	1369	2657
CNAG_01267	289	0	105	0	12	0	0	0	0	25	0	0	0	0	0	5	43	9	0	681	0	151	63	195	0	0	0	0	0	29	198
CNAG_01268	53	0	0	0	0	0	0	0	0	1	0	0	0	0	0	9	15	12	0	656	0	15	0	14	0	0	0	0	0	3	9
CNAG_01270	1527	0	54	161	243	61	98	0	0	263	0	0	0	1	0	69	187	156	44	4276	0	694	168	1377	125	0	0	0	0	250	1174
CNAG_01271	657	0	47	0	69	0	7	0	0	19	0	0	0	9	0	16	191	47	0	1407	0	323	0	274	0	0	0	0	0	60	388
CNAG_01272	205923	0	168	688	8501	1199	90	0	1	4340	1	741	31	714	0	159	3561	912	64	17264	97	4848	1646	23778	1910	241	578	0	0	269	1013
CNAG_01273	2426	0	51	68	211	0	34	0	0	117	0	0	0	46	0	61	261	123	0	2102	0	460	112	1594	93	0	0	0	0	114	682
CNAG_01274	8661	0	774	1	1181	158	565	93	0	786	0	7	8	236	0	293	1152	602	0	24174	3	5413	43	4922	86	1	0	0	0	696	4245
CNAG_01275	6033	0	195	188	624	0	1	116	0	101	0	72	0	0	0	25	210	44	57	1434	0	488	0	2573	31	0	0	0	0	83	1438
CNAG_01276	2060	0	292	0	165	0	17	0	0	25	0	0	0	8	0	55	460	65	0	6267	0	483	300	378	0	0	0	0	0	427	603
CNAG_01277	24615	0	5700	280	707	663	1202	708	0	4317	237	486	4	111	11	605	2960	1030	6	53268	0	49896	7876	28411	1004	94	0	4	0	670	8329
CNAG_01278	20156	25	381	248	330	176	96	36	0	133	72	324	0	50	0	74	729	148	0	7535	1	3126	154	2833	116	0	0	0	0	376	2837
CNAG_01279	333	0	1	0	46	44	0	0	0	10	0	0	0	0	0	29	104	23	0	695	0	75	0	281	0	0	0	0	0	16	307
CNAG_01281	621	0	0	0	38	0	8	0	0	1	0	0	0	70	0	6	70	40	0	387	0	106	0	320	0	0	0	0	0	12	190
CNAG_01282	2230	0	184	15	252	0	59	114	0	122	0	0	0	2	0	101	335	288	0	5938	0	952	277	1036	0	0	0	4	0	410	2820
CNAG_01283	1668	0	161	50	72	0	31	0	0	11	0	338	0	0	0	127	310	98	0	5297	0	614	457	851	20	0	0	0	0	370	196
CNAG_01284	3489	0	89	0	285	171	27	119	0	51	1	107	0	0	0	63	163	78	0	2520	0	481	146	790	204	0	0	0	0	195	977
CNAG_01285	252	0	0	3	11	0	0	0	0	9	0	0	0	0	0	10	24	2	0	968	0	102	0	168	0	0	0	0	0	21	286
CNAG_01286	319	0	0	3	29	0	0	0	0	25	0	48	0	0	0	37	37	85	102	2050	0	280	0	318	0	0	0	0	0	44	663
CNAG_01287	564	0	0	0	181	0	19	204	0	120	0	0	3	80	0	64	263	103	0	10478	1	157	68	994	112	0	0	0	0	662	702
CNAG_01288	2214	0	0	0	48	0	79	1	0	16	0	117	0	0	0	24	61.59	63	0	1840	0	140	67	767	0	0	0	0	0	99	341
CNAG_01289	163	0	1	0	23	0	1	0	0	0	0	0	0	0	0	8	66.41	31	0	234	0	105	0	176	0	0	0	0	0	31	552
CNAG_01290	407.97	0	0	0	48.6	0	0	0	0	0	0	0	0	0	0	7.87	39.34	12.69	0	438.88	1	13.61	0	76.81	0	0	0	0	0	52.37	692.94
CNAG_01291	734.38	0	28	134	31.83	0	24	2	0	29.53	0	28	0	0	0	21.13	56.66	29.31	0	586.04	0	193.39	0	354.89	0	50	0	0	0	46.83	193.06
CNAG_01292	2781.65	0	153	0	126.57	54	20	9	0	65.47	0	138	0	0	0	37	110	60	0	4048.08	0	647	0	931.3	37	0	0	0	0	81.8	1255
CNAG_01293	1057	0	453	111	145	33	79	12	0	96	0	99	1	0	0	65	328	185	98	7668	0	1061	478	1200	100	0	0	0	0	184	1757
CNAG_01294	634	0	110	0	68	0	36	101	0	6	0	89	0	123	0	23	144	22	0	1414	0	258	0	322	0	0	0	0	0	25	282
CNAG_01295	678	0	147	0	88	111	22	0	0	48	0	1	0	0	0	13	133	26	0	565	0	207	235	496	31	0	0	0	0	27	459
CNAG_01296	6444.61	65	318	0	236.13	11	302.64	84	0	26.97	0	56	0	0	0	90.99	219.92	207.4	0	5342	0	651.61	301	913.77	9	0	0	0	0	717.02	1714.22
CNAG_01297	2272.39	0	0	0	105.87	110	75.36	0	0	81.03	0	0	0	0	0	97.01	175.08	101.6	0	4516	0	675.39	0	1114.23	0	0	27	0	0	94.98	859.78
CNAG_01298	5430	0	225	75	358	0	98	259	0	350	0	1	0	54	0	136	642	357	0	12493	120	1685	687	3860	80	0	62	0	0	397	2805
CNAG_01299	299.92	0	0	0	1.06	0	5.4	0	0	0	0	1	0	0	0	1.09	7.54	5.23	0	158.36	0	52.55	0	20	0	0	0	0	0	0	13.28
CNAG_01300	2677.08	0	6	12	346.94	0	52.6	0	0	101	0	10	0	871	0	98.91	601.46	238.77	0	3614.64	0	553.45	38	1483	236	0	0	24	0	218	441.72
CNAG_01301	1501	0	173	0	205	0	178	0	0	67	6	9	0	0	0	72	161	165	0	3073	0	568	0	592	0	0	10	0	0	523	1120
CNAG_01302	514.43	0	282	0	74	0	4	1	0	44	0	58	0	0	0	40.44	60.11	74.79	0	431.89	0	67	0	357	0	0	0	0	0	15	159.94
CNAG_01303	1829.57	0	192	0	118	0	9	0	0	52	0	0	0	0	0	46.56	202.89	101.21	0	4862.11	0	553	256	821	20	0	0	0	0	107	1161.06
CNAG_01304	2114	0	0	30	89	0	18	0	0	62	1	91	0	0	0	76	188	84	0	4592	0	594	118	1224	0	0	0	0	0	28	518
CNAG_01305	1897	0	167	0	181	0	140	111	0	60	0	0	0	0	0	71	266	149	0	4022	0	582	85	1116	30	51	0	0	0	253	763
CNAG_01306	810	0	0	0	97	3	17	0	0	60	0	2	0	0	0	62	157	117	0	3085	0	346	0	391	0	0	0	0	0	59	394
CNAG_01307	3024	0	204	2	586	2	56	94	0	646	1	0	2	222	0	129	296	686	0	5038	0	1503	42	2115	323	0	7	0	0	788	5040
CNAG_01308	2470	0	196	0	82.37	1	64	156	0	145	0	0	0	0	0	45.74	73.17	87.08	0	2499	0	229	2	1271	62	44	0	1	163	40	689
CNAG_01309	974	0	20	14	127.63	0	16	0	0	46	0	83	1	69	0	22.26	106.83	75.92	0	1186	0	358	3	453	105	0	0	0	0	125	614
CNAG_01310	640	0	0	0	28	0	25	0	0	15	0	0	1	0	0	29	45	39	0	578	0	10	0	148	0	0	0	0	0	4	77
CNAG_01313	1241	37	17	17	189	0	4	164	0	63	0	123	0	60	0	69	353	134	1	2378	0	426	18	843	31	0	0	0	0	70	802
CNAG_01314	1645	0	294	0	204	41	31	131	0	230	0	0	0	0	0	293	494	422.55	0	19709	31	785	4	2551	0	0	0	0	0	173	1701
CNAG_01315	1972	0	82	17	255	21	115	366	0	293	0	61	0	1	0	76	266	175.45	5	5630	0	1776	287	2518	247	0	0	0	2	242	3493
CNAG_01316	373	0	0	42	42	0	26	0	0	17	0	0	0	0	0	20	51	31	0	754	0	78	47	272	0	0	0	1	0	11	103
CNAG_01317	253	0	0	0	31	0	0	0	0	10	0	49	0	0	0	16	78	36	0	2218	0	119	137	263	39	0	0	0	0	18	217
CNAG_01318	1766	0	196	0	197	0	42	47	0	161	0	0	0	0	0	117	690	143	0	7310	0	1229	228	1678	178	0	0	0	0	392	1420
CNAG_01319	1137	0	90	0	127	118	0	0	0	57	0	124	0	0	0	39	108	74	0	3263	0	558	124	350	45	0	0	0	0	73	1306
CNAG_01320	1421	0	77	0	153	42	60	0	0	63	0	0	0	0	0	24	126	42	0	2425	0	461	79	761	2	0	0	19	0	53	589
CNAG_01321	978	0	115	74	286	157	41	104	0	118	0	77	0	100	0	91	270	317	0	2925	0	458	3	589	154	0	0	0	0	92	1008
CNAG_01322	1670	0	186	17	155	115	16	109	0	48	0	6	0	0	0	55	157	79	0	4137	0	544	96	1038	0	86	0	0	0	110	1747
CNAG_01323	735.8	0	97	0	99	68	8	85	0	58	0	0	9	41	0	33	145	38	0	3001	0	82	612	674	0	0	0	2	0	63	364
CNAG_01324	322.2	0	59	0	64	0	3	0	0	43	0	0	0	0	0	12	98	14	0	1614	1	259	0	338	43	0	0	0	0	53	315
CNAG_01325	42	0	0	0	19	0	0	0	0	7	0	0	0	0	0	10	72	21	0	324	0	79	0	29	0	0	0	0	0	6	93
CNAG_01330	1481	0	92	39	169	52	40	5	0	183	1	1	0	0	0	134	257	221	0	6622	120	769	45	1102	3	3	1	0	0	78	1405
CNAG_01331	2962	0	428	153	981	0	162	15	0	1425	6	653	41	58	0	165	2504	1625	0	18329	1	3610	471	23446	368	55	0	0	0	272	4669
CNAG_01332	8407.5	36	96	2	889.99	49	301.98	0	0	419	0	204	0	0	2	204.97	1311.88	673.97	64	13476.8	0	2049.76	337	6658.96	1	0	0	0	0	945	1695
CNAG_01333	74.5	0	0	0	9.01	0	7.02	0	0	1	0	0	0	0	0	2.03	24.12	4.03	0	792.18	0	69.24	0	57.04	0	0	0	0	0	22	41
CNAG_01334	1889	0	194	1	220	0	112	53	0	20	75	0	0	15	0	15	47	65	0	6208	23	429	5	819	35	0	0	0	0	95	611
CNAG_01335	1479	0	42	110	99	125	11	0	0	80	0	0	0	0	0	19	145	87	0	6683	0	850	0	344	0	0	73	0	0	82	1424
CNAG_01336	70	0	0	0	4	0	0	0	0	0	0	0	0	0	0	8	25	14	0	196	0	37	0	81	0	0	0	0	0	20	50
CNAG_01337	2150.94	0	224	0	121.9	0	55	50	0	158.21	0	0	0	72	0	45	185.72	152.1	57	9056.71	0	945.76	52	920.62	0	0	0	0	0	108.52	1599.43
CNAG_01338	3132.06	0	118	24	256.1	131	78	118	0	326.79	1	0	0	72	0	138	384.28	330.9	81	7673.29	0	973.24	72	1163.38	18	119	2	0	0	348.48	2446.57
CNAG_01339	2550	0	283	68	448	21	24	37	0	250	0	35	0	0	0	115	390	267	75	11032	0	1433	128	1770	0	63	0	0	4	243	2105
CNAG_01340	5772.08	0	882	74	481.72	123	106	226	0	482.37	0	80	0	179	2	245.2	581.49	545.04	2	17536.7	0	3329.04	579	3295.74	420	0	0	3	2	799	4752.52
CNAG_01341	779.92	0	29	0	284.28	241	89	224	0	517.63	0	0	0	96	1	140.8	34.51	343.96	0	1574.29	0	445.96	7	2428.26	160	0	0	0	0	124	713.48
CNAG_01342	1140	0	69	0	178	0	33	157	0	129	0	0	0	0	0	52	167	178	0	2117	0	437	0	651	0	0	0	0	0	93	1308
CNAG_01343	609.76	0	0	0	119.58	0	18	0	0	94	0	0	0	0	0	38	148.59	57.33	0	3499.11	0	788	0	465	0	0	0	0	0	38	405
CNAG_01344	2805.24	0	1	76	162.42	0	41	0	0	86	0	7	9	0	0	34	79.41	78.67	0	2361.89	0	539	121	893	60	0	0	0	0	77	931
CNAG_01345	1045	0	124	0	280	58	73	60	0	35	0	0	0	0	0	110	195	119	0	1738	0	301	43	767	0	0	0	0	0	18	266
CNAG_01346	392	0	0	0	65.21	0	0	189	0	29	0	0	0	0	0	22.63	66.01	28.15	0	901	0	318	0	489	0	0	0	0	0	34	440
CNAG_01347	2107	0	57	75	328.79	163	209	247	0	370	0	3	1	47	0	136.37	314.99	252.85	0	4273	0	1095	74	2066	10	0	0	0	0	182	1343
CNAG_01348	2049.81	0	4	5	470.02	112	53.72	72	0	186.37	0	0	0	24	0	80.49	45.56	264.3	0	910.75	0	448.79	0	1335.05	0	0	0	0	0	67.28	1185.95
CNAG_01349	12.19	0	0	0	39.98	0	5.28	0	0	16.63	0	0	0	0	0	1.51	1.44	25.7	0	1057.25	0	56.21	0	495.95	0	0	0	0	0	1.72	20.05
CNAG_01350	1592	0	244	86	135	67	31	39	0	89	0	90	0	0	63	59	95.77	112	0	1632	0	516	95	1272	0	0	0	0	0	146	802
CNAG_01351	525	0	0	0	67	0	11	0	0	1	19	0	0	0	0	16	115.23	28	0	1236	0	211	113	284	0	0	0	0	0	50	486
CNAG_01352	5037	0	470	150	219	55	169	81	0	144	0	153	58	0	0	94	364	238	0	5932	0	1154	517	1256	0	0	56	0	0	75	937
CNAG_01353	825.66	0	0	12	13.64	0	30.57	0	0	9.19	0	0	0	0	0	21.73	143.07	61.35	0	1404.9	0	161.22	108	212.34	0	0	0	0	0	4.9	86.08
CNAG_01354	1952	0	0	0	36	0	278	0	1	69	0	0	0	0	0	78	1019	109	0	8064	0	460	0	4497	85	0	0	0	0	469	499
CNAG_01355	668	0	176	0	101	0	10	0	0	58	0	0	0	38	0	27	139	61	0	2580	0	369	0	732	25	0	0	0	0	41	556
CNAG_01356	1270	0	249	159	135	13	42	0	0	134	0	0	35	0	0	40	100	95	0	4801	0	535	0	816	0	0	0	0	0	27	471
CNAG_01357	521	0	6	0	85	0	12	6	0	37	1	0	0	0	0	3	87	41	0	954	0	244	3	301	0	0	0	0	0	61	355
CNAG_01358	97	0	0	0	14	0	0	0	0	15	0	0	0	0	0	3	22	1	0	316	0	21	0	73	0	0	0	0	0	2	41
CNAG_01359	2027	0	0	0	147	25	1	0	0	36	0	96	0	0	0	55	486	52	0	1640	0	569	0	682	141	0	0	0	0	90	504
CNAG_01360	15281	31	740	3	924	178	87	127	7	713	20	211	32	48	0	144	965	479	0	19669	87	4066	675	7519	282	131	29	0	0	668	5303
CNAG_01361	7717	0	617	183	886	34	418	39	83	440	0	113	54	123	0	250	956	701	0	11741	0	2315	220	4091	85	0	0	0	0	965	4580
CNAG_01362	4716	0	163	0	392	32	464	31	0	495	0	1	87	119	0	127	269	429	0	11799	70	1805	92	3037	36	0	0	0	0	948	5275
CNAG_01363	581.18	0	86	0	66.65	0	18.79	0	0	20.23	0	0	0	0	0	19.42	68.59	39.09	0	1070.7	0	196.52	0	150.78	0	0	0	0	1	69.19	404.67
CNAG_01364	1051.82	0	80	0	69.35	0	27.21	0	0	65.77	0	5	0	0	0	25.58	231.41	33.91	0	2717.3	0	175.48	0	963.22	0	0	0	0	0	12.81	66.33
CNAG_01365	2066	0	174	0	126	0	27	105	0	219	0	70	0	0	0	58	316	186	0	4016	0	596	13	429	0	0	0	0	0	325	971
CNAG_01367	0	0	0	0	0	0	0	0	0	0	62	0	0	0	0	0	0	0	0	7	0	45	0	5	64	0	0	0	0	0	0
CNAG_01368	0	0	0	0	0	0	0	0	0	0	0	0	0	0	0	0	0	0	0	0	0	0	0	0	0	0	0	0	0	0	0
CNAG_01369	282	0	0	0	26	0	0	0	0	5	0	0	0	0	0	8	63	4	0	1417	0	90	0	47	0	0	0	0	0	0	1
CNAG_01370	296	0	0	0	38	0	8	0	0	0	0	0	0	0	0	8	18	27	0	714	0	91	5	167	0	0	0	0	0	0	8
CNAG_01371	501	0	74	111	75	0	21	155	0	73	0	37	0	0	0	73	136	150	0	3795	0	476	29	869	0	0	0	5	0	838	2094
CNAG_01372	2223	0	41	0	184	9	57	84	0	220	0	142	0	1	0	64	334	230	0	8899	0	457	101	1519	93	0	0	0	0	127	1723
CNAG_01373	1027.97	0	95	81	153	0	0	1	0	21	0	0	0	0	0	37	247.99	88	0	2324.85	0	256	110	623	0	0	0	0	0	67	422
CNAG_01375	4036	0	139	0	412	295	127	202	0	1169	14	107	0	0	0	124	450	494	0	11636	1	2616	288	5947	59	75	0	0	0	423	4128
CNAG_01376	7546	0	366	161	619	93	435	178	0	546	57	38	70	37	0	243	876	453	0	17690	0	2394	491	3833	58	62	94	0	0	1511	3574
CNAG_01377	2941	0	145	0	258	112	55	1	0	299	0	0	0	10	0	92	400	219	0	10737	0	2258	184	1530	2	0	73	0	0	232	2285
CNAG_01378	2923	0	113	0	338	0	33	141	0	243	0	0	0	6	0	73	277	212	0	5693	0	1444	0	1966	122	0	0	0	0	96	1314
CNAG_01379	162	0	0	0	30	0	6	0	0	0	0	0	0	0	0	14	6	6.32	0	43.26	0	0	0	6.01	0	0	0	0	0	0	1.02
CNAG_01380	639	0	163	0	101	0	5	0	0	225	0	0	0	0	0	24	129	135.68	0	1951.74	0	288	37	1775.99	246	0	0	0	0	102	608.98
CNAG_01381	521	0	31	14	37	0	22	0	0	92	0	98	0	0	0	16	99	53	0	1306	0	290	101	495	7	0	0	0	0	62	294
CNAG_01382	1235	0	0	3	136	0	4	0	0	73	0	1	2	0	0	51	327	153	0	3915	0	438	0	1779	0	0	0	1	0	23	527
CNAG_01383	0	0	0	0	8	0	0	0	0	0	0	0	0	0	0	0	0	0	0	0	0	0	0	0	0	0	0	0	0	0	0
CNAG_01384	654	0	246	0	130	13	20	51	0	38	0	0	0	0	0	91	36	307	0	1118	0	1596	0	103	0	0	0	0	0	31	425
CNAG_01385	7035	0	547	92	327	90	80	253	0	836	2	70	0	0	0	129	444	552	60	15664	0	1677	93	3589	0	0	0	37	0	375	2578
CNAG_01386	752	0	0	9	51	0	1	0	0	28	0	0	0	0	0	17	14	42	0	534	0	40	25	278	0	0	42	0	0	16	211
CNAG_01387	1030	0	0	0	155	7	71	146	0	169	0	0	0	0	0	60	43	158	0	3943	0	657	111	577	213	0	0	0	0	190	1355
CNAG_01388	2318	0	191	0	90	138	11	268	0	164	0	54	0	65	0	40	76	109	48	3809	0	514	138	1115	0	0	0	0	58	85	1679
CNAG_01389	301	0	0	0	8	0	0	0	0	0	0	0	0	0	0	7	12	4	0	585	0	35	0	122	0	0	0	0	0	2	32
CNAG_01390	395	0	0	0	21	0	0	0	0	6	0	0	0	0	0	22	167	14	0	632	6	29	70	118	0	0	0	0	0	41	43
CNAG_01391	939.3	28	85	0	166.3	6	25.14	2	0	209.85	0	0	0	3	0	89.04	247.63	176.96	0	5249	0	668.12	118	565.93	15	105	0	0	0	148.92	1036.3
CNAG_01392	701.7	0	0	0	21.7	0	16.86	0	0	55.15	0	0	85	0	0	25.96	54.37	32.04	0	1258	0	213.88	0	500.07	0	0	0	0	0	12.08	239.7
CNAG_01395	1505	0	96	46	89	0	47	0	0	87	0	0	0	22	0	100	147	105	32	4890	0	545	191	869	0	0	0	0	0	22	342
CNAG_01396	127	0	0	0	38	0	5	0	0	12	0	0	0	0	0	4	79	34	0	478	0	51	0	208	0	0	0	0	0	15	126
CNAG_01397	1374	0	15	7	142	30	31	0	0	64	0	0	0	0	0	53	170	89	0	1779	0	250	167	592	0	0	0	0	0	81	283
CNAG_01398	3649	0	340	0	207	10	45	42	0	171	0	42	0	38	0	130	348	261	1	11107	0	616	621	1710	2	0	0	0	0	525	1150
CNAG_01399	1393	0	0	0	163	0	30	40	0	74	0	76	0	0	0	40	165	83	0	4688	0	644	0	976	51	0	0	0	0	143	1241
CNAG_01400	2029	0	119	2	132	178	43	1	0	56	0	0	0	102	0	63	252	147	0	6660	0	263	167	1725	1	0	1	0	0	751	1099
CNAG_01401	251	0	90	0	12	0	12	40	0	33	0	0	0	42	0	1	12	15	0	368	0	111	0	71	0	0	0	0	0	23	253
CNAG_01402	3898	0	542	1	431	72	51	131	0	392	3	1	83	66	0	81	389	359	0	3925	75	1936	112	2495	71	23	60	0	0	964	3125
CNAG_01403	599	0	0	0	99	0	0	0	0	56	0	0	0	0	0	47	209	87	0	1508	0	215	139	918.4	0	0	0	0	0	30	227
CNAG_01404	8180	0	80	144	363	0	648	4	0	232	0	6	0	71	0	124	559	196	126	13089	0	1300	288	3143.6	5	0	1	0	81	1244	698
CNAG_01405	4370	0	282	37	349	88	371	0	0	317	0	212	2	0	0	200	436	492	0	9275	0	2011	30	1405	0	0	0	1	0	1046	18705
CNAG_01406	725	0	335	3	54	4	34	0	0	124	0	0	0	0	0	47	149	70	0	2100	0	265	43	567	4	0	0	0	0	34	577
CNAG_01408	2263	0	104	87	282	0	53	90	0	353	0	0	0	0	1	55	261	216	0	7079	0	989	89	2085	0	0	0	0	0	114	1637
CNAG_01411	1026	0	0	0	130	0	34	0	0	72	0	0	0	0	0	13	29	16	1	1453	0	115	0	52	0	0	0	0	0	0	19
CNAG_01412	6930	3	619	12	444	272	139	195	0	798	0	94	86	140	0	146	444	431	34	15641	0	2472	515	4156	398	0	0	0	0	576	3661
CNAG_01413	6061	0	98	86	276	203	239	182	0	255	29	0	1	0	14	56	452	179	0	10224	0	1456	546	2988	56	0	0	0	0	1387	2375
CNAG_01414	1902	0	80	0	205	0	105	115	123	111	0	0	0	6	0	89	352	119	0	3702	0	880	24	1427	114	0	0	0	0	137	1176
CNAG_01415	1421	0	187	0	145	0	7	59	0	148	0	77	20	0	0	82	265	149	0	7442	0	790	46	868	0	0	0	1	0	257	1601
CNAG_01416	215	0	122	0	28.53	0	8	0	0	8	0	0	0	0	0	22.32	32	19.44	0	688.15	0	52.1	0	469	0	0	0	0	0	3	31
CNAG_01417	5071.71	1	56	0	259.59	585	133.56	124	0	144	7	0	0	0	0	23.21	59.39	91.68	0	3590.85	20	2245.41	101	1231.69	96	0	97	0	0	318.05	5639.8
CNAG_01418	2903.5	0	74	1	233.88	62	114.37	172.09	0	188.44	46	0	0	18	0	40.28	215.25	133.98	0	6752.09	0	1369.53	125	1697.69	16	0	0	0	0	311.73	3935.36
CNAG_01419	939	0	0	44	264	75	77	61	46	233	0	0	0	0	0	62	206	309	0	2521	0	1141	28	1418	49	0	0	0	0	410	4287
CNAG_01420	740	0	80	60	172	0	9	176	0	155	1	7	0	0	0	19	105	63	0	2106	0	342	81	647	0	0	0	0	0	23	532
CNAG_01421	26844	90	2323	362	2110	326	454	173	0	1072	0	331	18	532	0	106	1978	237	47	50703	1	14183	1164	10486	1524	0	181	7	93	694	11682
CNAG_01422	3674	0	658	94	424	2	144	513	0	790	0	0	0	362	0	99	207	463	73	8366	0	2748	79	3161	293	0	67	0	0	543	6987
CNAG_01423	1345.25	0	191	64	176.28	13	63	90	0	297	0	0	19	0	0	87.61	261.93	164.76	0	5495.18	0	1047	112	1013.96	10	74	0	0	0	282.13	1541.82
CNAG_01424	3369.75	0	176	47	378.72	19	118	226	0	253	1	41	0	0	0	136.39	321.07	320.24	0	8825.82	0	1291	229	1561.04	54	1	0	0	0	395.87	3303.18
CNAG_01425	172	0	25	0	20	0	3	0	0	10	0	0	0	33	0	29	26	26	0	1350	0	134	0	342	0	0	0	0	0	13	196
CNAG_01426	338	0	114	0	145	0	20	0	0	24	0	0	0	0	0	28	147	91	0	1452	0	294	0	576	0	0	0	0	0	55	591
CNAG_01428	10679.5	38	2111	162	932.84	747.74	510.97	617	0	438.21	0	222	69	208	0	430.75	1591.68	863.25	21	16314.3	52	3024.78	962.81	4930.5	465	0	0	0	27	1726.5	3845.31
CNAG_01429	475.49	0	17	0	43.16	28.26	1.03	0	0	54.79	0	0	0	54	0	24.25	70.32	23.75	0	1807.69	0	213.22	194.19	275.5	0	0	0	0	0	70.5	420.69
CNAG_01430	482.44	0	27.72	0	62.11	0	13.63	0	0	13.47	0	0	0	0	0	28.47	103.34	63.89	0	2358.65	0	323.46	0	149.67	0	0	0	0	0	20.48	296.34
CNAG_01431	346.56	0	19.28	60	44.89	0	10.37	0	0	78.53	0	56	0	0	0	16.53	34.66	48.11	0	1347.35	0	195.54	0	242.33	5	0	0	0	0	50.52	354.66
CNAG_01432	1204	0	0	0	48	10	44	10	0	38	0	0	0	0	0	19	93	39	3	2134	0	196	0	341	0	0	0	0	0	128	415
CNAG_01435	1617	0	31	0	216	0	32	0	0	79	0	0	0	46	0	57	283	134	0	3636	0	833	266	1524	56	0	0	0	0	127	779
CNAG_01436	561	0	0	0	83	0	40	10	0	65	0	0	0	0	0	15	76	59	0	1038	0	216	0	271	1	0	0	0	0	112	353
CNAG_01437	2056	0	134	0	123	0	156	50	0	18	0	0	0	0	0	62	131	94	0	3978	0	569	0	479	0	0	0	0	0	309	729
CNAG_01438	1113.71	0	286	56	236.52	0	83	150	0	49	19	0	0	0	0	52.68	230.6	175.28	0	5667.6	0	1815	73	303	69	0	0	0	0	207	3134.86
CNAG_01439	811.29	0	0	54	88.48	0	54	0	0	64	0	0	0	0	0	39.32	154.4	70.72	54	2773.4	0	444	37	641	66	12	0	0	0	130	634.14
CNAG_01440	2054	0	7	84	281	92	85	93	0	347	0	3	0	0	0	92	314	264	0	4361	2	761	171	1035	0	1	0	0	0	203	1843
CNAG_01441	5369.58	0	329.16	92	387.98	0	37.85	0	0	257.34	0	0	0	0	0	43.29	222.78	296.23	0	4191.65	0	956.48	109.3	2728.24	1	0	0	0	0	336.13	6923.9
CNAG_01442	6902.42	0	368.84	0	392.02	210	179.15	64	0	117.66	0	92	0	112	0	107.71	286.22	271.77	0	7385.35	0	928.52	166.7	1120.76	0	0	0	0	0	573.87	2791.1
CNAG_01443	214	0	0	0	40	0	15	0	0	8	0	0	0	0	0	14	35	15	0	2564	0	32	0	93	0	0	0	0	0	12	169
CNAG_01444	208	0	0	0	53	0	21	0	0	16	0	0	0	0	0	2	59	26	0	430	0	56	0	120	0	0	0	0	0	19	71
CNAG_01445	2907	1	117	0	237	0	42	0	0	193	0	0	0	0	0	97	345	269	0	6583	0	1069	317	1838	109	0	0	0	0	787	1838
CNAG_01446	15563	1	1287	610	5227	2714	2776	127	41	5679	805	105	712	713	0	646	1964	4071	0	6142	0	3272	2	3216	426	1	157	0	0	263	2699
CNAG_01448	7252	1	386	38	400	111	51	92	0	530	0	0	54	7	0	135	545	686	0	10476	0	984	92	2993	35	3	0	1	0	182	2576
CNAG_01451	106	0	19	0	22	0	0	0	0	0	0	0	0	0	0	17	51.77	37	0	194	0	65	0	85	0	0	0	0	0	1	62
CNAG_01452	1023	0	65	0	43	0	16	17	0	78	0	0	0	0	0	13	60.23	51	2	1901	0	271	0	763	16	0	0	0	0	47	692
CNAG_01454	2207	0	0	0	0	0	0	55	0	6	0	0	69	0	0	84	207	130	0	5344	0	602	185	0	45	0	0	0	0	79	1524
CNAG_01455	1173	0	0	0	0	0	0	0	0	0	0	0	0	0	0	92	723	143	0	1120	0	122	0	13	0	0	0	0	0	32	346
CNAG_01456	123	0	0	0	0	0	0	0	0	2	0	0	0	0	0	0	44	1	0	331	0	147	1	0	0	0	0	0	0	1	29
CNAG_01457	3494	0	1	0	15	138	5	187	0	26	0	81	0	0	0	44	149	128	0	3312	0	822	118	119	0	0	0	0	0	181	2746
CNAG_01461	506	0	0	0	40	0	18	0	0	30	0	0	0	0	0	26	55	38	0	1613	0	192	0	441	0	0	0	0	0	23	204
CNAG_01463	260	0	109	0	24	0	1	0	0	9	0	0	0	0	0	23	56	14	0	790	0	30	81	204	0	0	0	0	0	103	182
CNAG_01464	602	0	0	0	18	0	22	0	0	32	72	0	0	1786	17	14	58	29	3	913	0	128	173	1961	3122	0	0	0	0	199	298
CNAG_01465	525	0	40	0	44	0	20	39	0	58	0	0	0	0	0	45	108	60	0	3732	0	320	2	455	119	0	0	0	0	46	687
CNAG_01466	2765	0	0	0	59	0	0	0	0	49	0	42	0	0	0	18	62	71	0	851	0	167	0	568	0	0	0	0	0	191	3300
CNAG_01467	1560.92	0	0	0	26.1	0	29	0	0	1.23	0	0	0	0	0	12.69	93.47	22.81	0	1065.89	0	308.16	62.01	379.09	86	0	0	0	0	110.7	1714.49
CNAG_01468	755.08	0	99	0	32.9	0	1	0	0	11.77	0	0	0	0	0	11.31	54.53	12.19	0	2454.11	78	175.84	77.99	199.91	0	0	0	0	0	9.3	231.51
CNAG_01469	804	0	125	8	99	37	32	0	0	160	0	106	0	0	0	29	183	141	0	2774	0	425	215	516	0	0	0	0	0	162	605
CNAG_01470	124	0	0	60	71	0	0	2	0	23	0	0	0	0	0	24	67	25	0	4245	0	48	28	378	0	0	0	0	0	96	219
CNAG_01471	333	0	75	0	82	0	7	0	0	49	0	0	0	0	0	33	108	43	0	3838	0	197	0	496	0	0	35	0	0	109	1235
CNAG_01472	3733	79	37	71	310	0	16	0	0	65	0	38	0	92	0	51	164	178	0	2293	0	566	0	1078	0	0	0	0	0	305	1477
CNAG_01473	596	0	138	0	28	0	0	0	0	7	0	0	0	0	0	21	54	8	0	2000	0	531	0	326	124	0	0	8	0	20	349
CNAG_01474	653	0	57	0	9	0	4	0	0	8	0	0	0	0	0	10	31	23	0	2662	0	126	0	272	0	0	0	0	0	4	94
CNAG_01475	4481	0	234	0	748	248	223	0	0	310	0	134	0	37	0	118	395	291	60	11808	0	2920	32	3084	335	2	0	4	0	591	449
CNAG_01476	2025	0	0	0	255	0	145	89	0	195	6	169	0	0	0	261	432	435	0	19271	0	2715	265	1517	333	0	0	0	61	343	5147
CNAG_01477	7531	0	391	33	442	0	179	179	0	305	3	0	1	0	0	213	532	491	0	10388	0	1398	56	1746	165	2	0	0	77	817	5370
CNAG_01478	737	0	24	0	79	2	40	0	0	89	0	0	0	47	0	35.32	154.97	65.47	0	2833.46	14	415	87	741	0	0	0	0	0	29	574
CNAG_01479	93	0	0	0	18	0	2	0	0	56	0	0	0	72	0	6.68	33.03	26.53	0	468.54	0	49	0	271	0	0	0	0	0	5	80
CNAG_01480	13341	0	1313	1	741	148	344	96	1	429	19	43	0	80	0	195	1180	590	30	21079	0	2922	390	6564	306	15	64	2	0	1535	3811
CNAG_01481	1895	0	91	136	346	0	47	84	0	206	0	0	0	0	0	32	37	314	0	3095	0	330	0	711	213	0	83	0	0	265	4770
CNAG_01482	1413.92	0	0	0	130.6	0	39	95	0	104	1	0	0	0	0	29.37	75.18	141.99	0	3119.74	0	362	50	606	0	13	0	0	0	221.8	1164.97
CNAG_01483	1742.08	0	89	0	64.4	0	5	0	0	89	0	1	0	1	0	53.63	203.82	65.01	0	3243.26	2	475	105	1025	0	0	0	0	0	61.2	1102.03
CNAG_01485	8159	0	245	170	94	111	36	83	0	149	0	0	0	41	94	62	558	181	115	7267	0	1352	87	1604	30	60	0	0	0	312	4373
CNAG_01486	10022	0	433	86	730	371	253	85	0	442	0	119	9	222	3	273	1430	623	60	20697	0	2852	618	7406	108	0	0	8	0	1296	2178
CNAG_01487	134	0	0	0	13	0	3	0	0	1	0	0	0	0	0	3	0	6	0	240	0	0	0	35	0	0	0	0	0	1	35
CNAG_01489	562	0	0	0	57	0	18	0	0	25	0	0	0	0	0	15	42	18	0	700	0	210	0	96	0	0	0	0	0	14	283
CNAG_01490	2143	0	138	0	71	0	71	127	0	77	0	0	0	0	0	24	217	26	0	541	0	425	163	1463	0	0	0	0	0	31	282
CNAG_01491	218	0	0	0	33	0	1	0	0	9	0	0	0	0	0	13	63	18	0	900	0	181	0	428	0	0	0	0	0	8	165
CNAG_01492	8252	0	182	135	595	135	342	129	0	992	0	37	0	67	0	65	380	672	63	9738	25	3800	101	7341	182	0	0	0	0	670	7458
CNAG_01493	1209	65	0	0	149	0	73	700	0	225	0	97	0	3	0	42	80	244	0	355	0	165	0	719	86	0	0	0	0	41	655
CNAG_01494	21	0	0	0	15	0	0	0	0	2	0	0	0	0	0	4	4	2	0	912	0	292	27	23	0	0	0	0	0	6	173
CNAG_01495	2118	0	309	2	62	47	43	26	0	167	5	0	0	0	0	58	52	122	0	6108	0	844	0	820	66	0	0	0	11	91	1020
CNAG_01496	1305	0	20	0	127	0	19	24	0	117	70	7	0	0	0	44	146	87	0	2604	0	533	113	993	33	0	0	0	0	152	857
CNAG_01497	1140	0	0	0	39	0	17	0	0	17	0	0	0	0	0	9	320	11	0	5352	0	80	0	240	9	0	0	0	0	19	298
CNAG_01498	1669.11	0	33	0	48	0	23	84	0	23.24	0	2	0	0	0	4	753.87	12	0	14564	0	235	49	537	1	0	1	0	0	49	223
CNAG_01499	296.89	0	1	99	18	0	14	57	0	33.76	0	0	0	118	0	8	151.13	16	0	5340.04	0	28	0	337	0	0	0	0	0	2	34
CNAG_01500	518.79	0	0	0	230.98	0	31.04	0	0	16.81	0	0	0	177.11	0	4.28	128.14	13.64	0	3216.7	0	18.96	0	430.27	0	36	0	0	0	6.38	0
CNAG_01501	433.21	0	0	0	57.02	0	17.96	0	0	55.19	0	7	0	112.89	0	12.72	82.86	26.36	0	1066.3	0	83.04	0	245.73	0	0	56	0	0	5.62	135
CNAG_01502	3437	0	284	0	235	0	8	83	0	300	1	0	0	0	0	99	629	244	6	10572	0	1649	257	1780	129	4	0	0	0	169	1615
CNAG_01504	1471	0	0	0	150	0	142	23	0	94	0	0	0	0	0	69	118	73	0	3014	0	542	104	654	0	0	0	1	0	125	924
CNAG_01506	1351	0	0	0	27	0	10	0	0	6	0	0	0	0	0	25	68	6	0	242	0	1153	0	40	0	0	0	0	0	12	204
CNAG_01507	1122	0	0	0	20	0	14	0	0	88	0	0	0	0	0	10	122	48	0	1138	0	284	1	541	23	0	0	0	0	32	191
CNAG_01508	2343	0	146	0	191	0	73	112	0	277	114	0	0	105	0	120	375	216	0	10605	0	1823	104	1974	0	0	0	0	0	169	2071
CNAG_01509	319.14	0	0	0	47.08	0	0	83	0	13	0	0	0	0	0	40.55	94.44	53.48	0	2034.39	0	210	58	191	6	0	0	0	0	20	222
CNAG_01510	4463.86	0	60	0	326.92	6	92	188	0	265	0	0	1	37	0	82.45	353.56	214.52	0	7922.61	0	1674	105	2202	232	68	134	0	0	314	4162
CNAG_01511	138	0	2	94	1	0	0	0	0	0	0	0	0	0	0	5	11	4	0	212	0	42	0	51	0	0	0	0	0	3	114
CNAG_01512	1060	0	152	0	112	85	100	129	0	72	0	0	0	7	0	49	80	66	0	3278	0	380	280	708	13	0	0	0	3	35	542
CNAG_01513	728	0	24	0	59	38	103	1	0	42	0	0	0	0	0	28	73	72	0	1591	0	437	0	221	0	0	0	0	0	72	1041
CNAG_01514	0	0	0	0	0	0	0	0	0	0	0	0	0	0	0	0	0	0	0	0	0	0	0	0	0	0	0	0	0	0	0
CNAG_01518	408	0	141	0	78	0	0	0	0	14	0	2	0	0	0	10	99	42	0	725	0	90	0	190	0	0	0	0	0	28	525
CNAG_01519	1246	0	0	81	136	0	52	83	0	117	0	63	0	0	0	30	68	39	109	1820	0	1033	122	738	0	0	0	0	0	44	921
CNAG_01520	786	0	54	21	82	0	17	249	0	76	0	0	0	1	0	44	106	100	0	3295	0	669	0	503	0	0	0	0	0	96	1454.65
CNAG_01521	2766	0	0	0	55	0	12	0	0	180	0	0	0	0	0	9	77	39	0	4784	0	355	0	882	46	0	0	0	0	41	664.35
CNAG_01522	2067	0	114	27	73	0	25	0	0	126	0	0	0	0	0	14	172	80	0	3830	0	288	131	1478	10	0	0	0	2	105	490
CNAG_01523	5366	0	730	11	916	0	383	333	4	419	0	25	0	116	0	336	891	657	25	18442	0	2653	418	2804	88	0	0	0	0	1198	9806
CNAG_01524	891.11	0	0	14	383	0	13	0	0	29	0	0	0	0	0	49	443.33	354	0	778	0	96	0	342	88	0	0	0	0	67	369
CNAG_01525	1282.89	0	0	0	314.5	0	48	0	0	141	96	0	0	67	0	33	391.55	172.31	0	3331.1	0	365	0	838	0	0	0	0	0	134	2334
CNAG_01526	6077	0	69	0	408.5	38	249	0	0	530	0	0	0	0	0	130	624.12	501.69	13	15589.9	51	1407	86	5709	35	0	9	0	0	331	2428
CNAG_01527	36	0	0	0	2	0	0	0	0	1	0	0	0	0	0	0	2	6	0	58	0	106	0	34	0	0	0	0	0	0	0
CNAG_01528	732	0	0	0	26	0	3	0	0	17	0	0	2	0	0	8	40	23	0	918	0	34	6	182	0	0	0	0	0	30	278
CNAG_01529	1193	0	1	0	53	0	78	0	0	28	0	0	0	0	0	17	72	60	0	1466	0	248	0	312	16	0	0	0	0	15	317
CNAG_01530	12691	0	662	83	711.93	61	813	151	0	648	42	2	0	0	0	335	752	972.91	1	30125	45	1460	441	3221	1	0	0	0	0	1192	6236
CNAG_01531	181	0	0	0	16.07	0	5	9	0	47	0	0	0	3	0	69	130	60.09	0	2016	0	261	0	371	0	0	0	0	0	35	210
CNAG_01532	2328	0	590	0	214	89	169	222	0	539	0	0	0	0	0	113	622	544	0	11086	0	1540	87	2521	20	0	0	0	0	325	3287
CNAG_01533	4794	0	66	23	231	63	66	136	0	436	0	10	0	0	0	146	326	421	0	22808	24	1140	209	2178	42	0	0	0	0	310	3820
CNAG_01534	605	0	0	0	35	0	0	0	0	21	0	0	0	0	0	19	38	208	0	211	0	121	0	68	2	0	0	0	0	224	4247
CNAG_01535	2639	0	254	0	211	58	252	102	0	129	29	0	0	1	0	85	348	229	0	6898	0	1179	190	1646	47	0	6	0	0	412	1992
CNAG_01536	696	0	0	0	96	0	17	0	0	107	0	0	64	0	0	51	247	210	0	11557	0	302	40	800	13	0	0	0	0	47	335
CNAG_01537	5149	0	200	306	721	425	397	437	0	668	0	109	0	1	0	181	695	527	0	18277	0	4155	253	3936	64	0	1	0	0	1197	5812
CNAG_01538	911	0	0	0	12	0	1	76	0	1	0	0	2	0	0	25	45	20	0	1596	0	333	59	236	79	0	0	0	0	24	508
CNAG_01539	27038	0	186	204	471	21	41	0	0	446	0	232	344	323	9	89	1603	610	23	13940	4	1948	54	46501	294	37	67	0	81	981	3015
CNAG_01540	1196	0	455	77	181	0	118	54	0	130	0	71	0	0	0	22	117	312	0	10576	0	503	0	176	23	0	0	0	0	206	2346
CNAG_01541	231	0	0	0	48	0	0	0	0	18	0	0	0	119	0	14	15	18	0	1096	0	84	0	71	0	0	0	0	0	39	536
CNAG_01542	531	0	220	0	138	0	31	0	0	40	0	0	0	27	0	175	46	245	0	4565	6	38	1843	25	40	0	0	0	0	168	930
CNAG_01543	1230	0	0	0	209	0	172	0	0	68	41	0	0	0	0	54	124.27	163	0	3864	0	602	20	655	0	0	0	0	0	154	1606
CNAG_01544	1853	0	0	0	139	48	39	0	0	90	0	0	40	0	0	69	236.73	138	0	4900	0	540	1	970	0	0	0	0	0	84	660
CNAG_01545	737.16	0	16	74	70.35	0	20	0	0	30	114	0	0	0	0	43.46	111.17	42.31	0	4877.23	0	85.28	0	502.71	0	0	0	0	0	88.5	452.66
CNAG_01546	272.84	0	0	0	40.65	0	5	0	0	10	0	0	0	0	0	15.54	54.83	21.69	0	941.77	0	108.72	0	166.29	0	0	0	0	0	9.5	298.34
CNAG_01547	1648	0	0	50	222	65	55	0	0	189	0	133	10	0	0	71	357	80	0	5188	0	1359	45	718	0	0	0	0	0	56	1042
CNAG_01548	2048	5	37	0	289	1	69	0	0	77	0	30	0	0	0	38	142	130	0	3790	0	800	0	838	123	0	0	1	0	356	1215
CNAG_01549	1098	0	3	0	105	0	25	100	0	55	0	0	0	38	0	49	128	106	0	3171	0	615	54	814	0	0	0	0	0	185	815
CNAG_01550	338	0	0	0	26	0	1	0	0	29	0	14	0	0	0	19	39	39	0	1033	0	77	0	99	0	0	0	0	0	21	130
CNAG_01551	1400	0	257	128	82	0	78	251	0	90	1	109	0	1	0	462	950	468	0	16528	0	2725	1484	690	11	27	0	0	0	46	477
CNAG_01552	1261	0	0	66	157	0	31	0	0	16	0	0	0	0	0	44	271	51	0	872	0	165	43	348	0	9	0	0	0	9	71
CNAG_01553	957.7	0	252	0	61.26	3	18.34	46.52	0	167.41	40	0	0	0	0	46.2	295.6	77.81	5	30528.5	0	1544.42	223	913.45	61	0	0	0	0	45.85	176.27
CNAG_01554	852.3	0	351	0	131.74	0	57.66	156.48	0	175.59	0	0	0	15	0	127.8	246.4	154.19	0	7957.51	0	1027.58	50	722.55	0	0	0	0	0	250.15	1431.73
CNAG_01555	250.18	0	79.19	0	6.17	0	0	0	0	12.86	0	0	0	0	0	12.02	1.4	14.03	0	814.5	0	18	0	137.87	0	0	0	0	0	5.89	224.46
CNAG_01556	1695.82	0	87.81	0	152.83	73	57	182	0	341.14	127	0	4	18	0	379.98	255.6	411.97	0	11319.5	0	1119	28	1089.13	0	0	57	5	0	128.11	1642.54
CNAG_01557	2520	0	7	14	280	127	87	312	0	205	0	55	0	191	0	75	359	184	0	3176	0	774	79	1746	452	0	0	0	0	129	1123
CNAG_01558	23464.3	0	857	66	3695.45	341	1889	1718	68	9272.98	11	148	289	293	0	476.07	1839.24	2850.91	87	35132	0	25136.5	134	25144.3	859	10	11	2	0	4641.95	30069.3
CNAG_01559	1148.68	0	0	0	45.55	0	8	0	0	53.02	0	129	0	0	0	69.93	140.76	65.09	0	4630.01	0	280.52	128	756.7	98	0	0	0	0	62.05	455.68
CNAG_01560	408	0	0	0	28	0	41	118	0	6	0	0	0	0	0	11	26	6	0	352	0	205	0	36	0	0	0	0	0	6	241
CNAG_01561	4096	0	90	0	448	0	275	100	0	392	0	0	0	0	0	174	407	410	0	7295	0	1971	7	2791	0	54	0	0	0	701	5052
CNAG_01562	105902	104	2935	889	9856	1762	9122	295	1	3829	30	2709	475	1409	2	316	35310	649	434	97447	62	151072	3805	55908	3882	202	19	43	160	2009	26093
CNAG_01563	1308	0	160	0	118	0	8	0	0	100	0	0	112	0	0	13	97	105	0	3104.02	0	454	0	603	0	0	0	0	0	86	1212
CNAG_01564	2708	62	134	58	87	94	35	0	0	17	0	0	0	0	0	47	120	80	0	3995	0	353	0	565	58	0	0	0	0	245	775
CNAG_01565	28877	695	6012	2175	9735	3878	677	8461	0	620	745	2065	292	20809	11	3966	15139	6070	132	33588	685	6142	6893	8502	25437	685	1318	70	12	2902	34904
CNAG_01566	185	0	0	0	48	0	0	0	0	14	0	0	0	105	0	10	71	23	0	2215	0	49	0	54	0	0	0	0	0	16	19
CNAG_01567	750	0	0	52	177	0	16	0	0	89	0	0	0	0	0	56	164	247	0	2732	0	415	0	512	0	0	0	0	0	40	500
CNAG_01568	2824	0	0	68	297	0	117	32	0	255	31	0	0	0	0	98	249	181	0	5348	0	1254	1	1262	25	0	0	0	0	456	1391
CNAG_01569	749.91	0	260.93	0	65.35	0	12	0	0	41	0	0	0	0	0	16	86.49	114.92	0	2744.63	0	686	109	572.44	12	7	0	0	0	119.95	1640.36
CNAG_01570	95.09	0	35.07	0	20.65	0	5	0	0	17	0	0	0	0	0	4	7.51	4.08	0	123.37	0	97	0	141.56	0	0	0	0	0	6.05	125.64
CNAG_01571	3553	0	46	0	220	99	161	0	0	148	0	0	0	100	0	79	107	137	13	2623	0	736	35	1053	3	0	0	0	0	95	1518
CNAG_01572	3568	0	153	41	119	12	24	47	0	82	69	0	0	67	0	42	106	51	0	4854	0	548	158	1751	29	0	0	1	0	50	784
CNAG_01573	1229	0	127	0	202	0	32	0	0	44	36	0	0	1	0	52	271	95	114	3328	71	486	0	403	2	0	0	0	0	21	365
CNAG_01574	21630	0	945	0	447	0	993	533	0	202	0	213	0	127	0	362	1671	1404	58	9320	0	4458	24	3108	139	0	11	0	0	1199	6669
CNAG_01575	5837	0	479	128	392	105	220	42	0	407	2	35	0	0	0	235	694	581	0	14696	0	3323	586	4271	197	0	100	2	0	776	6777
CNAG_01576	4151	0	98	0	253	24	39	112	0	342	0	0	0	24	0	90	249	320	0	6605	114	810	1	2024	0	0	0	0	0	238	3236
CNAG_01577	4319	0	157	197	105	173	90	117	0	579	0	0	0	455	0	132	575	297	0	25312	1	5300	481	7721	60	1	0	0	0	1795	1001
CNAG_01578	821.69	0	0	42	126.46	8	59.45	74.67	0	142.46	0	0	1	124	0	58.65	163.73	63.11	0	2770.74	0	251.92	0	831.14	0	31	0	0	0	99.76	703.83
CNAG_01579	3235.31	0	462	0	270.54	0	29.55	123.33	0	335.54	0	173	0	0	0	85.35	471.27	321.89	0	15928.3	0	1730.08	204	1832.86	86	1	0	0	0	428.24	4055.17
CNAG_01580	7335	0	355	8	460	39	116	222	0	317	0	106	89	0	0	175	477	534	0	13373	0	1916	166	2748	47	0	0	75	0	560	6998
CNAG_01581	5	0	0	0	0	0	0	0	0	0	0	0	0	0	0	0	4	0	0	6	0	0	0	0	0	0	0	0	0	2	18
CNAG_01582	113	0	0	0	15	0	5	0	0	2	0	0	0	0	0	2	2	4	0	71	0	50	0	16	0	0	0	0	0	6	98
CNAG_01583	1915	0	0	0	252	0	57	0	0	82	0	0	0	133	0	86	188	207	0	2938	0	750	3	680	12	0	0	0	0	409	3300
CNAG_01584	922	0	20	0	145	18	4	111	0	294	0	35	0	82	4	31	102	227	0	2050	0	931	0	625	75	0	0	0	0	614	4944
CNAG_01585	565	0	98	0	260	0	18	2	0	220.32	0	0	0	0	0	48	35	212	0	318	0	170	0	856	1	0	0	0	0	85	1301
CNAG_01586	6334	0	345	210	558	43	124	107	0	710.68	0	181	12	83	0	134	932	408	12	7691	0	2742	411	5053	507	0	0	0	0	448	1874
CNAG_01587	1156	0	56	0	102	1	47	57	0	126	145	0	0	0	0	40	130	124	0	3603	0	407	13	770	0	0	0	0	0	68	734
CNAG_01588	9005	0	157	294	1831	0	386	22	0	1571	129	0	5	11	0	737	1135	2599	0	8308	0	2673	50	7601	445	0	241	0	0	670	8268
CNAG_01590	630	0	64	1	87	0	46	0	0	63	0	0	0	0	0	32	86	81	0	1434	0	444	133	309	14	0	0	0	0	29	384
CNAG_01591	2919	0	484	208	164	5	27	78	0	206	0	0	0	0	0	67	289	273	0	9257	0	1257	82	1256	0	0	0	0	0	359	2368
CNAG_01592	80	0	69	0	11	0	0	85	0	0	0	0	0	0	0	3	49	11	0	174	0	92	0	51	0	0	0	0	0	5	67
CNAG_01593	1093	0	22	0	91	0	50	0	0	52	0	0	0	0	0	49	78	49	0	1752	0	191	174	344	0	0	0	0	0	114	178
CNAG_01594	4892	0	125	0	1233	243	727	254	0	68	0	8	0	0	0	203	535	390	168	20391	0	2584	0	2636	24	0	0	0	0	1747	1090
CNAG_01595	564	0	0	0	63	0	12	28	0	86	2	21	0	0	0	50	109	98	33	1964	0	248	67	364	70	0	0	0	0	39	482
CNAG_01596	912.33	0	13	0	79	0	26	0	0	22	0	0	0	0	0	33	76	36	0	2365	3	141	133	362	93	0	0	0	0	49	392
CNAG_01597	332.67	0	0	0	41	0	11	28	0	35	0	28	0	0	0	11	23	39	0	676	0	46	0	270	0	0	0	0	0	21	233
CNAG_01598	2173	0	11	0	97	0	36	0	0	148	0	0	0	25	0	30	137	69	0	1782	0	259	0	857	0	0	0	0	0	61	505
CNAG_01599	440.42	0	0	0	63.5	0	12	0	0	5.05	0	0	0	0	0	6.05	46.22	45.57	0	791.19	0	130.31	0	251.86	0	0	0	0	0	9.21	177.09
CNAG_01600	2565.58	0	77	0	85.5	106	75	0	0	48.95	0	0	0	0	0	36.95	83.78	49.43	0	3482.81	0	303.69	65	761.14	0	0	0	0	0	253.79	342.91
CNAG_01601	1011	0	6	31	196	0	93	126	0	41	0	0	0	0	0	36	123	121	0	4808	0	724	98	223	8	0	0	0	0	67	656
CNAG_01602	1485	0	5	0	95	0	12	0	0	8	0	77	0	81	0	38	215	79	0	4463	0	313	0	405	0	94	0	0	0	136	1865
CNAG_01603	14130	0	977	639	463	4	607	137	0	561	19	242	1	37	4	450	1491	1337	0	16264	2	1475	423	7081	110	0	0	0	0	764	6456
CNAG_01604	1216	0	81	0	269	0	54	0	0	408	0	0	0	0	0	18	236	306	113	4264	0	535	40	685	0	0	0	0	0	76	1379
CNAG_01605	1383	0	0	89	168	0	43	0	0	184	0	0	0	0	0	4	164	196	0	4307	0	420	1	120	210	0	90	0	0	88	1647
CNAG_01606	0	0	0	0	0	0	0	0	0	0	0	0	0	0	0	0	0	0	0	0	0	0	0	0	0	0	0	0	0	0	0
CNAG_01607	668	0	5	0	63	0	31	0	0	17	0	0	0	0	0	16	131	103	0	1438	0	307	0	257	0	0	0	0	0	37	605
CNAG_01608	1527	0	122	0	96	0	42	72	0	16	13	0	0	0	0	62	177	114	0	3156	0	302	12	172	0	0	0	0	0	141	574
CNAG_01609	1511.16	0	0	0	165.34	230.69	8.24	181.16	0	103.36	0	0	0	105.12	0	73.64	329.59	129.16	0	5315.39	0	837.74	69	1491.76	184	0	0	0	4	128.48	1189.38
CNAG_01610	4463.84	0	6	22	520.66	60.31	54.76	305.84	0	752.64	0	169	2	82.88	0	194.36	532.41	291.84	62	10229.6	0	2793.26	493	3265.24	49	0	29	0	0	401.52	4572.62
CNAG_01611	2575	0	383	0	139	2	54	158	0	148	0	0	0	0	0	123	415	97	0	1949	0	2847	300	734	0	0	0	0	0	273	4737
CNAG_01612	248	0	0	0	2	0	0	0	0	1	0	0	0	0	0	2	22	2	0	2206	0	300	0	105	0	0	0	0	0	18	8
CNAG_01613	12436	0	705	248	604	111	333	606	0	755	0	74	32	0	4	173	545	659	0	17230	21	4687	376	3806	331	0	0	1	1	863	9481
CNAG_01614	1096	0	0	8	119	94	46	2	0	111	0	0	0	29	0	42	201	72	0	3181	0	707	0	1088	0	0	0	0	0	135	1197
CNAG_01615	2344	0	0	35	219	0	37	0	0	141	0	0	0	0	0	14	118	115	0	2436	0	598	0	2204	0	0	0	0	0	183	2320
CNAG_01616	3401	0	456	5	266	35	79	189	0	123	0	142	0	0	0	92	201	164	0	5996	26	1166	173	1480	0	0	0	17	0	416	2139
CNAG_01619	895	0	0	0	110	0	13	0	0	26.92	0	0	0	0	0	13.84	124.03	44	85	1585	0	405	0	393	0	0	0	0	0	70	875
CNAG_01620	280	0	0	0	5	0	9	1	0	24.08	0	0	0	0	0	20.16	102.97	63	0	1469	0	43	72	173	0	0	0	0	0	22	170
CNAG_01621	107584	16	470	116	504.83	96	821.94	719	0	4830.94	137	112	0	179	0	2075.12	1191.56	6866.42	0	18008.7	0	6048.7	483	50387.4	1250	120	4	0	0	2823.72	47809.5
CNAG_01622	415.88	0	0	0	61.17	0	11.06	0	0	15.06	0	0	0	0	0	25.88	74.44	80.58	0	1203.26	0	133.3	0	312.62	0	0	0	0	0	94.28	462.46
CNAG_01623	1293.36	0	0	0	102.31	0	44.24	0	0	8.36	0	63.56	0	0	0	65.38	107.26	62.42	45	2640.22	0	327.05	0	398.55	0	0	0	0	0	92.5	284.25
CNAG_01624	597.64	0	291	0	51.69	0	35.76	59	0	72.64	0	6.44	0	65	3	39.62	177.74	78.58	0	2860.78	0	234.95	107	274.45	129	0	0	0	0	106.5	1357.75
CNAG_01625	474	0	0	0	21	0	0	0	0	5	0	0	1	0	0	27	25	15	0	984	0	93	0	102	99	0	0	0	0	43	408
CNAG_01626	866	0	171	0	132	1	5	0	0	49	0	0	0	0	0	62	244	138	0	4080	0	417	71	267	0	0	0	0	0	243	670
CNAG_01627	2957	0	138	0	119	0	89	0	0	249	0	0	0	0	0	44	119	116	0	10664	0	485	424	1355	0	33	0	0	0	182	888
CNAG_01628	2819	0	179	52	412	167	82	59	0	104	0	0	0	1	0	122	766	324	0	6035	0	961	265	2274	121	0	0	0	0	328	836
CNAG_01629	483	0	0	0	16	63	0	0	0	25	75	0	0	0	0	22	68	17	0	617	0	69	0	206	0	0	0	0	0	6	78
CNAG_01630	3951	0	157	0	117	18	143	0	0	119	0	0	0	107	0	54	180	84	0	5756	0	993	146	2067	0	0	0	0	0	238	2381
CNAG_01631	1930	0	156	67	142	28	42	66	0	79	0	0	0	0	0	47	115	107	0	3428	0	400	0	828	0	0	0	0	0	67	1122
CNAG_01632	1033	0	0	0	86	0	41	58	0	260	0	0	0	9	0	58	142	160	0	2630	0	752	0	896	0	0	0	0	0	76	1074
CNAG_01633	846	0	0	0	57	67	13	104	0	123	0	0	0	0	0	38	91	102	0	3316	0	631	0	402	0	0	0	0	0	75	1068
CNAG_01634	2736	0	0	95	126	0	129	0	0	70	0	0	0	0	0	74	174	155	0	4123	0	625	51	885	0	0	146	0	0	460	889
CNAG_01635	758	0	572	3	241.17	0	38	41	0	37	0	0	0	0	0	38.97	95.43	329.77	0	1048	0	4667	0	167	118	7	0	0	0	132	1321
CNAG_01636	426	0	0	0	83.83	104	26	0	0	29	0	0	0	0	0	54.03	63.57	36.23	0	660	0	121	1	377	0	0	0	0	0	7	123
CNAG_01637	1036	0	0	0	120.23	0	4	0	0	95	0	2	0	0	0	20.11	190.84	97.77	0	2283.53	37	430	0	728	95	0	0	0	0	79	555
CNAG_01638	304	0	0	0	53.77	0	0	0	0	1	0	0	0	0	0	8.89	50.16	16.23	0	535.47	0	38	0	57	0	0	0	0	0	7	71
CNAG_01639	5879	0	0	0	71	0	39	0	0	42	0	0	0	0	0	47	157	84.73	0	5418	0	492	165	1790	98	0	0	0	0	339	340
CNAG_01640	15044	64	792	180	1017	481	236	591	0	990	1	249	48	118	0	437	1957	1055.27	0	35117	26	6777	1558	10533	687	2	0	0	0	2163	13797
CNAG_01641	6793	0	373	0	372	198	139	44	0	104	10	137	0	1	0	147	521	483	0	12664	0	1175	176	2188	139	0	0	0	0	393	2474
CNAG_01642	5384	0	190	0	317	305	70	80	0	201	0	0	0	0	0	87	210	128	95	4339	0	1336	0	1093	115	0	0	0	0	270	3586
CNAG_01643	308.01	0	0	0	188.07	0	21	63	0	32	0	0	0	0	0	90	158	59.3	0	833.42	0	98	3	644	0	0	0	0	0	11	217
CNAG_01644	682.99	0	145	0	165.93	0	51	0	81	43	0	0	0	54	0	33	134	73.7	0	2373.58	0	509	180	604	0	0	0	0	0	274	1164
CNAG_01645	1438	0	0	4	22	0	6	0	0	14	0	0	0	0	0	28	25	13	0	159	0	172	0	113	0	0	0	0	0	13	269
CNAG_01646	1380	0	126	0	117	0	25	0	0	54	0	0	0	0	0	27	81	64	0	2167	0	301	0	831	0	0	0	1	0	97	545
CNAG_01647	963	0	18	0	232	64	13	141	0	50	8	0	0	51	0	36	172	58	0	1428	0	379	0	747	0	0	0	0	0	35	536
CNAG_01648	2041	0	180	0	521	0	129	2	0	196	0	39	0	108	0	139	205	346	0	4420	0	454	25	1249	3	0	23	0	0	319	1636
CNAG_01649	6280	0	897	195	323	124	206	528	0	398	0	123	0	1	0	102	354	262	0	10345	0	1798	423	2189	1	0	0	0	0	453	4488
CNAG_01650	2937.66	0	59	0	95.01	0	52.12	0	0	149.3	0	0	0	48	0	55.74	247.2	85.19	0	5653.76	1	834.89	10	1565.56	223	0	0	0	0	143.29	1237.88
CNAG_01651	518.34	0	132	34	71.99	0	6.88	0	0	81.7	0	0	0	0	0	21.26	81.8	42.81	16	2302.24	0	120.11	0	484.44	0	0	0	0	0	17.71	196.12
CNAG_01652	2107	0	0	0	123	162	20	0	0	59	0	0	0	0	0	35	200	147	0	5908	0	476	76	441	0	0	0	0	0	81	820
CNAG_01653	60642	251	10073	3993	6974	404	5872	7894	138	31314	1469	2022	518	433	94	8416	39039	44016	647	158207	318	104617	14000	379864	8931	272	15	26	249	27902	500939
CNAG_01654	1219	0	0	0	90	0	46	0	0	19	0	0	0	0	0	98	315	103	0	1251	0	569	103	1251	69	0	0	0	0	18	207
CNAG_01655	3654	0	40	79	553	21	113	249	0	453	0	117	7	105	0	154	532	408	0	10625	0	2394	304	3131	133	96	0	0	0	654	3154
CNAG_01656	75	0	35	0	29	1	2	0	0	60	0	0	0	0	0	6	15	6	0	283	0	63	0	278	71	0	0	0	0	3	58
CNAG_01657	3685	0	733	119	450	186	42	70	0	439	48	42	0	3	0	152	728	644	13	9821	0	1606	451	3109	246	0	0	0	0	663	2680
CNAG_01658	1948.19	0	86	0	149	0	39	47	0	170	1	0	0	0	0	83.08	218.3	188.01	0	4758.82	0	708	71	793	0	0	0	0	0	79	937
CNAG_01659	893.81	0	124	0	90	37	13	0	0	76	0	0	0	0	0	32.92	97.7	111.99	0	1914.18	0	246	0	520	0	0	0	0	0	71	551
CNAG_01660	1398	0	167	0	54	0	9	99	0	43	0	0	0	0	0	12	121	80	0	2454	0	436	0	718	0	0	0	0	0	139	855
CNAG_01663	351	0	0	0	38	0	2	0	0	23	0	0	0	0	0	9	52	20	0	1079	0	150	5	103	0	0	0	0	0	9	172
CNAG_01664	762	0	0	0	161	0	6	0	0	40	0	0	0	0	0	30	136	60	0	2235	0	280	0	303	0	0	0	0	0	20	73
CNAG_01665	647	0	0	0	19	0	20	0	0	16	0	0	0	0	0	8	27	20	0	2267	0	148	2	181	0	0	0	0	0	4	115
CNAG_01666	62	0	0	0	15	0	0	0	0	0	0	0	0	0	0	0	36	16	0	51	0	0	114	22	0	0	0	0	0	1	26
CNAG_01667	1954.52	0	19	20	78.31	0	33	0	0	36	0	0	0	0	0	17	133.82	70	0	2350.22	0	479.63	0	894.02	0	0	0	0	0	107	652
CNAG_01668	755.48	0	0	0	30.69	0	0	0	0	0	0	2	0	0	0	0	1.18	0	0	191.78	0	117.37	0	4.98	0	0	0	0	0	0	0
CNAG_01669	1073	0	140	0	44	0	3	0	0	42	0	0	0	0	0	14	70	19	0	2632	0	353	91	662	0	0	0	0	0	25	132
CNAG_01670	1057	0	0	0	121	0	137	45	0	89	0	0	0	0	0	31	78	110	0	2317	0	303	134	245	0	0	0	0	0	69	985
CNAG_01671	430	0	1	0	151	0	37	124	0	6	0	0	0	0	0	33	55	210	0	2004	0	157	0	50	0	0	0	0	0	170	1513
CNAG_01672	2.01	0	35	0	8	0	0	0	0	0	0	0	0	0	0	0	5.5	3	0	22.14	0	0	0	30	0	0	0	0	0	0	0
CNAG_01673	2334.99	0	234	80	154	31	102	0	0	208	0	0	0	0	0	59	239.5	210	0	7564.86	0	1581	96	1515	9	0	0	0	0	175	2368
CNAG_01674	92	0	0	0	4	0	2	0	0	0	0	0	0	0	0	0	17	0	0	115	0	41	0	22	0	0	0	0	0	0	5
CNAG_01675	1107.59	0	5	0	147.84	0	3	90	0	96	0	0	0	113	0	11.59	120.89	164.78	0	2804.02	0	276.14	0	379.08	0	0	0	0	0	86.92	725.1
CNAG_01676	1665.41	2	65	0	66.16	0	19	0	0	18	0	78	0	0	0	67.41	199.11	96.22	0	3651.98	0	689.86	0	585.92	39	0	0	0	0	244.08	2660.9
CNAG_01677	1045	0	108	75	109	0	24	150	0	236	0	0	0	0	0	57	152	140	0	6105	0	713	0	1019	0	0	0	0	0	97	718
CNAG_01678	13161	0	341	0	841	93	348	0	0	252	0	0	0	49	0	205	910	695	0	19548	0	1531	441	4876	4	0	0	0	2	929	3710
CNAG_01679	3878.54	0	524	0	108.49	3	117.63	0	0	91.11	0	0	33	73	0	51.4	248.62	58.75	41	5662.43	40	677.69	134	1785.36	0	0	0	0	0	287.75	674.73
CNAG_01680	254.46	0	185	0	4217.51	0	24.37	0	0	19.89	0	0	2	0	0	1465.6	5650.38	3384.25	0	833.57	0	160.31	0	89.64	37	0	0	0	0	701.25	3999.27
CNAG_01681	7217	1	69	0	172	2	66	217	0	206	0	0	0	0	0	928	676	303	0	15405	0	838	353	1472	2	0	0	0	0	318	785
CNAG_01682	9128	40	452	5	726	238	710	915	0	359	0	0	0	68	0	187	373	532	0	10737	0	3672	277	3831	0	8	0	9	0	1585	5402
CNAG_01683	30322	0	382	0	689	115	661	0	0	179	0	0	33	84	0	246	318	252	0	9790	0	943	154	2850	55	2	0	0	0	223	1126
CNAG_01686	3133	0	64	97	405	57	164	169	0	428	0	25	0	267	0	50	335	550	0	4029	0	3092	0	1841	165	0	0	0	0	355	4932
CNAG_01687	1325	0	41	0	50	0	43	0	0	13	0	0	0	0	0	31	49	54	0	1736	0	167	0	232	0	0	0	0	0	130	355
CNAG_01688	3364	0	61	0	211	0	78	0	0	180	0	0	0	0	0	74	308	147	0	7080	0	677	0	1598	0	0	0	0	0	199	1397
CNAG_01689	42	0	0	0	21	0	0	0	0	1	0	0	0	0	0	4	15	8	0	149	0	9	0	9	0	0	0	0	0	7	42
CNAG_01690	3060	0	202	4	1162	1	215	657	0	502	104	0	17	2	1	256	48	2113	0	10850	1	2953	107	1869	262	62	24	2	0	2023	37794
CNAG_01691	2272	0	13	0	218	151	222	3	0	266	0	0	52	5	0	80	202	225	5	2242	0	1120	160	1481	137	0	0	14	0	127	2207
CNAG_01692	909	0	29	0	107	39	7	0	0	160	0	0	113	51	0	76	136	115	0	2204	0	644	137	669	0	0	0	0	0	74	1051
CNAG_01693	566	0	0	0	55	0	9	63	0	35	0	0	0	0	0	16	40	49	0	930	0	160	0	301	0	0	0	0	0	29	255
CNAG_01694	3641	0	424	90	360	1	120	240	0	240	11	227	0	59	0	173	336	386	0	10498	0	1528	97	1583	0	0	0	0	0	211	2924
CNAG_01695	1211	0	0	0	51	0	10	0	0	40	0	0	0	0	0	25	37	32	0	516	0	154	0	133	0	0	0	0	0	22	170
CNAG_01696	1873	0	0	0	68	0	71	183	0	43	0	50	0	0	0	47	197	90	0	2746.9	0	511.75	85	504.08	27	0	0	0	0	1456	746.18
CNAG_01697	520	0	292	0	190	0	7	0	0	41	0	0	0	0	0	44	100	66	0	2177.1	0	426.25	0	394.92	0	0	0	0	0	47	811.82
CNAG_01698	1751	0	175	0	67	0	16	0	0	16	0	0	0	0	0	53	104	81	0	1681	0	285	0	374	0	0	0	0	0	132	283
CNAG_01699	425	0	0	0	16	0	10	0	0	30	2	0	0	0	0	3	49	23	0	603	0	153	0	216	0	0	0	0	0	50	620
CNAG_01701	2960	0	0	100	58	0	47	61	0	29	0	96	0	14	0	137	436	77	0	11047	0	498	89	1512	9	0	0	0	0	88	574
CNAG_01702	2021	0	274	0	233	0	60	0	0	2	0	0	0	0	0	64	161	59	0	2324	0	697	166	363	27	0	0	0	0	46	985
CNAG_01703	888	0	0	0	25	0	6	0	0	1	0	0	0	0	0	12	54	5	0	899	0	423	0	465	34	5	0	0	0	66	1111
CNAG_01704	29665	9	333	82	836	257	51	0	0	638	0	154	9	163	0	86	1885	347	59	25893	48	3966	1518	9732	860	71	0	0	81	183	1231
CNAG_01706	150	0	0	0	9	0	0	0	0	0	0	0	0	0	0	0	11	30	0	174	0	32	0	35	0	0	0	0	0	26	118
CNAG_01707	4080	0	477	0	372	138	51	21	0	210	0	71	0	0	14	136	469	612	0	14560	0	2214	2	2518	176	0	0	0	0	324	4248
CNAG_01708	1594	0	218	31	132	0	15	0	0	143	98	42	0	49	0	76	197	278	0	6154	0	662	270	920	13	2	0	0	0	188	1664
CNAG_01709	9155	71	382	0	344	0	358	162	37	155	0	0	16	0	0	139	799	411	3	12103	0	637	370	4659	1	0	0	0	0	1089	1104
CNAG_01710	1533	0	0	0	63	0	12	0	0	2	0	0	0	0	0	24	77	32	0	2561	0	438	0	326	68	0	0	0	0	31	430
CNAG_01711	3404	98	402	0	318	452	61	115	0	273	0	141	0	0	0	151	523	654	14	12680	0	1588	199	4565	72	46	0	0	0	637	6522
CNAG_01712	2095	0	214	38	316.18	0	85	71	0	106	0	32	0	0	0	78	341	335.38	0	3991	0	1370	129	2293	91	0	0	0	0	172	1230
CNAG_01713	9039	0	110	0	889.82	0	210	522	0	202	1	0	9	24	0	298	631	1132.62	119	10407	0	2921	94	4111	5	0	0	0	0	707	12087
CNAG_01714	855	0	0	0	10	0	31	0	0	3	0	66	0	0	0	0	231	47	0	1045	86	7	0	202	0	0	0	0	0	9	281
CNAG_01715	5429	0	300	0	155	0	224	0	0	19	0	0	0	0	0	83	283	200	80	14874	0	427	341	775	21	0	6	1	138	849	978
CNAG_01716	2098	0	0	14	75	1	36	0	0	113	0	0	0	0	0	56	156	98	0	3696	0	611	55	673	0	0	0	0	0	153	1634
CNAG_01717	3148	0	262	3	218	100	89	56	0	340	0	5	0	0	0	77	233	274	0	6126	26	790	72	2026	0	0	0	0	0	643	2058
CNAG_01718	749	0	63	0	69	0	1	0	0	54	0	0	0	0	0	40	80	61	0	2126	0	368	5	851	2	0	0	0	0	66	1214
CNAG_01719	459.41	0	0	0	17.4	0	24.56	0	0	9.15	0	0	0	0	0	0	5.51	0	0	603.45	0	19.38	0	41.27	0	0	0	0	0	2.97	9.11
CNAG_01720	633.59	0	43	0	42.6	0	29.44	0	0	154.85	0	0	0	0	0	13	76.49	60	0	3608.55	0	345.62	133	947.73	0	0	0	0	0	105.03	867.89
CNAG_01721	2709	126	0	0	103	0	145	1	0	97	0	0	0	0	0	43	172	90	0	8317	0	278	36	1250	0	0	0	0	0	1343	1645
CNAG_01722	36841	31	1461	437	2565	1723	1601	3124	0	5327	269	295	0	314	0	976	1725.07	3070.76	98	80979	69	18295	1183	26664	769	8	0	65	12	10698	35594
CNAG_01723	1692	0	0	0	88	0	7	0	0	19	0	0	0	0	0	17	233.93	28.24	0	724	0	290	92	697	16	0	0	0	0	161	354
CNAG_01725	34	0	0	0	5	0	3	0	0	0	0	0	0	0	0	0	3	1	0	161	0	0	0	58	0	0	0	0	0	3	59
CNAG_01726	994	0	104	0	406	8	38	59	0	40	56	3	0	0	0	77	513	149	0	4694	0	967	0	410	0	0	0	0	0	297	1308
CNAG_01727	48315	184	680	386	1887	616	920	289	0	5935	39	129	92	639	3	725	2826	1053	144	38160	36	16003	934	23811	663	92	0	105	3	25404	11495
CNAG_01728	1272	0	94	0	156	0	69	133	0	166	0	0	0	0	0	41	124	215	15	3636	0	983	24	1747	15	0	0	0	0	90	1984
CNAG_01729	3122	4	47	0	154.41	0	114	0	0	13	0	9	0	1	0	71	164.38	156	0	5647	0	436	488	456	108	0	0	0	0	359	449
CNAG_01730	535	0	109	62	18.59	0	5	74	1	9	0	0	0	0	0	27	75.62	32	0	1467	0	318	263	213	49	0	0	0	0	15	235
CNAG_01731	1551	53	278	214	265	0	52	0	0	135	0	0	0	0	0	72	241	263	0	4952	0	1130	283	1297	104	0	79	0	0	148	2727
CNAG_01732	3947	0	90	0	417	0	331	232	0	434	0	0	0	149	0	136	295	353	0	14031	210	2861	88	2043	0	0	118	0	0	654	4517
CNAG_01733	4117	0	184	0	351	125	61	94	0	399	0	43	0	177	0	113	379	231	0	8497	0	1965	298	3258	40	0	0	0	0	360	2219
CNAG_01734	2916	0	35	0	187	2	225	0	0	194	8	8	0	8	0	109	391	253	1	7188	0	1302	78	1092	12	0	0	0	0	1283	2797
CNAG_01735	1503	0	98	0	311	0	21	32	0	136	0	0	2	35	0	131	335	392	0	612	0	398	2	407	201	0	0	1	0	110	2030
CNAG_01736	603	0	0	0	59	0	15	0	0	41	0	0	0	49	0	24	107	18	0	822	0	38	0	164	92	0	0	0	0	17	283
CNAG_01737	6849	0	90	0	449	84	613	67	0	428	1	166	0	41	0	196	619	223	591	9224	0	2440	651	5143	751	0	54	0	0	3814	815
CNAG_01738	2899	105	193	29	228	0	117	18	0	211	0	33	0	0	0	54	190	292	2	9371	99	744	82	1114	50	0	14	0	0	415	1395
CNAG_01739	3082	0	410	0	261	0	61	68	0	316	0	146	107	0	0	146.47	469.68	265	0	8235	0	1066	349	1974	135	0	0	0	0	308	1269
CNAG_01740	453	0	0	0	133	0	4	0	0	29	0	0	0	0	2	31.53	139.32	33	0	2120	0	372	116	484	138	0	0	0	0	20	56
CNAG_01741	476.38	0	2.24	3.23	142.32	0	1.12	30.54	0	84.69	1.16	0	0	0	0	31.5	182.68	174.86	101	1675.82	1.54	420.2	7.68	299.99	1.61	0	0	0	0	50.15	979.62
CNAG_01742	3032.62	0	476.76	211.77	863.68	241	86.88	189.46	0	183.31	347.84	110	164	31	0	172.5	165.32	679.14	0	7120.18	158.46	5245.8	200.32	971.01	299.39	1	0	0	0	717.85	12954.4
CNAG_01743	2039	0	19	0	260	0	37	172	0	306	54	0	0	40	0	100	57	590	0	1205	0	637	0	1025	0	0	54	0	0	220	3090
CNAG_01744	16380	0	614	183	828	414	543	36	0	1844	0	147	1	207	0	191	465	1262	4	10417	43	3700	313	7075	248	0	0	0	0	915	9743
CNAG_01745	13240.5	0	122	136	816.24	108	964.78	467	0	1615.84	3	49	17	228	0	174.15	655.98	1112.91	319	13944	22	4563.12	604	8128.66	233	0	0	0	0	1251.98	12064.7
CNAG_01746	4148.45	0	37	0	174.76	0	66.22	0	0	26.16	0	0	0	0	0	77.85	265.02	147.09	0	4566	0	427.88	105	833.34	79	0	0	0	0	152.02	1302.27
CNAG_01749	1353.24	0	0	0	14.79	0	15	0	0	2	0	0	0	0	0	7.44	95.86	12.91	0	1261.7	2	317	0	122	0	0	0	0	0	14	250.92
CNAG_01750	17868	26	1084	49	1364	354	1172	1457	58	4953	2	7	270	230	0	878	1212	3196	2	38288	0	9799	314	7081	340	9	80	2	22	11134	35167
CNAG_01751	1243	0	141	91	622	323	275	689	0	1009	93	0	436	189	0	320	132	1647	0	8045	0	1310	0	619	264	0	0	0	0	645	10566
CNAG_01752	388	0	60	0	87	0	25	129	0	35	0	0	0	0	0	35	103	84	0	3513	0	262	0	349	0	0	0	0	0	98	803
CNAG_01753	1720	0	0	11	388	14	377	248	0	1375	1	0	63	7	0	188	100	650	0	4509	0	1710	15	1995	62	3	0	0	0	253	4088
CNAG_01754	1904	1	118	38	200	0	109	44	0	302	0	0	0	0	0	86	314	174	0	6098	0	894	74	1411	5	0	0	0	0	226	2027
CNAG_01755	3595.36	0	0	0	96.71	2	69	0	0	34	0	0	0	0	0	48.28	230.05	102.72	0	5682.36	0	474.88	51	471.24	1	0	0	0	0	182.08	437.7
CNAG_01756	533.64	0	0	0	19.29	0	17	0	0	0	0	0	0	0	0	5.72	51.95	40.28	0	826.64	0	149.12	0	244.76	0	0	0	0	0	62.92	137.3
CNAG_01758	364	0	0	0	48	0	0	0	0	6	0	0	0	0	0	5	45	140	0	161	0	297	0	276	0	0	0	0	0	152	1328
CNAG_01759	108	0	0	0	31	0	0	0	0	13	0	0	0	0	0	14	36	37	0	1454	0	298	0	64	0	0	0	0	0	57	550
CNAG_01760	157	0	116	0	28	0	29	0	0	42	0	0	0	0	0	14	83	31	0	3231	0	180	0	131	0	0	0	0	0	57	674
CNAG_01761	32294	0	556	0	295	10	438	154	0	1567	0	171	0	510	0	251	321	772	0	2498	0	1031	1	14664	420	0	0	0	0	574	8769
CNAG_01763	637.84	0	0	0	111.2	0	1.07	0	0	44.52	0	0	0	0	0	36.7	52.89	133.17	0	1475.76	0	195.66	0	227.97	0	0	0	0	0	83.01	1190.74
CNAG_01764	1525	0	92	0	184	4	18	0	0	90	0	0	15	0	0	57	115	173	0	3707	0	909	38	646	106	0	0	0	0	247	3424
CNAG_01765	2560	0	435	0	208	0	59	0	0	124	0	0	0	21	0	87	108	124	0	3719	0	344	38	853	80	0	0	0	0	154	1959
CNAG_01768	6178	0	1	90	273	0	41	0	0	47	0	2	1	434	0	41	316	81	0	3970	117	712	0	538	205	0	0	0	0	173	1071
CNAG_01769	3276	0	218	0	244	0	53	148	0	70	7	0	0	0	0	58	197	132	0	4446	0	669	88	3089	0	0	0	0	0	271	1407
CNAG_01770	3944	0	242	1	318	0	50	58	0	145	0	0	0	0	0	86	282	148	0	6122	0	1151	96	1677	0	0	0	0	0	255	1086
CNAG_01771	432.39	0	0	0	34	0	2	0	0	5	0	0	0	0	0	5	23.78	24	0	314.21	0	86	74	153	0	0	0	0	0	9	206
CNAG_01772	973.61	0	134	0	42	0	4	42	0	21	0	0	0	0	0	3	56.22	6	0	2401.79	0	75	0	73	94	0	0	0	0	51	340
CNAG_01773	713	0	83	0	92	0	26	4	0	28	0	17	2	0	25	17.39	154.21	77.17	0	3092.6	0	266	241	471	1	0	0	0	0	97	732
CNAG_01776	438.14	0	5	0	29	0	3	0	0	6	0	3	0	0	0	4	46	28	0	983.63	0	74	0	53	0	0	0	0	0	54	596
CNAG_01777	2889.86	0	280	1	116	79	9	0	0	68	0	0	0	0	0	14	139	59	0	4179.37	0	1181	156	564	58	0	0	0	0	98	1452
CNAG_01778	3574	0	175	0	468.88	0	89	326	0	241	0	0	0	0	0	147.94	436.61	286.53	0	13733	0	1213	299	1711	1	0	6	0	0	349	4149
CNAG_01779	3580	0	187	149	700.12	0	339	59	23	124	0	0	0	0	0	143.06	322.39	300.47	0	4944	0	1133	271	954	0	113	0	0	0	195	2762
CNAG_01780	1961	0	0	0	134	42	16	0	0	46	0	0	0	0	0	62	216	66	0	2098	0	531	0	747	0	0	46	0	0	122	743
CNAG_01781	18	0	0	3	82	0	0	0	0	28	0	0	0	0	0	11	4	14	0	32	0	0	0	57	0	0	0	0	0	0	2
CNAG_01787	149	0	0	0	19	0	0	0	0	0	0	0	0	0	0	8	4	0	0	14	0	0	0	0	0	0	0	0	0	30	359
CNAG_01788	2026	0	0	0	136	22	26	0	0	95	0	0	0	110	0	55	161	95	0	1036	0	363	0	822	0	0	0	0	0	50	814
CNAG_01789	594	0	0	0	78	0	8	0	0	80	0	0	0	0	0	19	58	43	0	1005	0	238	53	405	0	0	0	0	0	5	148
CNAG_01790	227	0	2	0	37	0	2	26	0	36	0	4	0	0	0	13	59	25	0	562	0	117	0	487	0	1	0	0	0	29	447
CNAG_01791	2340	0	0	0	125	0	47	0	0	52	0	0	0	0	0	94	133	103	0	2111	0	262	0	899	0	0	0	0	0	85	445
CNAG_01792	1446	0	60	64	147	51	20	0	0	45	0	0	0	0	0	40	179	90	0	1880	0	307	149	433	0	0	0	20	0	98	580
CNAG_01793	3844	0	50	0	124	137	31	29	0	71	0	54	4	0	0	45	100	118	0	1776	0	604	165	523	0	0	0	0	0	35	547
CNAG_01794	357	0	105	0	51	20	308	1	0	82	0	0	0	0	0	6	38	174	58	4934	0	85	1	116	0	0	0	0	0	73	743
CNAG_01795	5623.31	0	68	229	397.02	0	142	0	0	153	0	92	0	0	7	107.07	378.02	321.72	0	11835.3	0	966	337	2223.47	0	200	0	0	61	363	3106.61
CNAG_01796	2423.9	0	133	0	350.66	80	323.54	278	0	156.98	0	0	1	0	0	677.49	857.36	1292.52	0	19094.3	0	1704.89	23	1060.96	73	0	0	0	0	125.49	2483.59
CNAG_01797	1266.79	0	0	0	84.32	2	21.46	0	0	48.02	0	0	0	4	0	62.44	146.62	83.76	0	2190.33	0	275.11	228	521.57	0	0	0	0	0	98.51	474.8
CNAG_01798	584	0	255	0	96	88	40	12	0	46	0	0	0	0	28	18	68	57	0	1313	0	327	49	376	63	0	0	0	0	311	952
CNAG_01799	1193	0	47	0	260	91	53	63	0	105	0	0	0	0	0	46	211	99	0	4385	0	287	3	968	125	0	0	0	0	62	754
CNAG_01800	17	0	0	0	95	0	5	0	0	8	0	0	0	55	0	10	45	51	0	261	0	11	0	121	0	0	0	0	0	10	32
CNAG_01801	147	0	0	0	1	0	7	0	0	10	0	0	0	0	0	6	9	7	0	208	0	9	55	35	0	0	0	0	0	2	63
CNAG_01802	2055	0	48	0	240	17	91	210	3	74	0	0	0	0	0	60	224	197	0	5092	0	258	3	772	0	0	0	1	0	141	1333
CNAG_01803	4944	0	52	71	142	0	94	0	0	147	23	56	0	302	0	52	269	64	0	1162	3	1685	6	428	15	0	0	0	0	115	1659
CNAG_01806	794	0	97	0	53	0	6	0	0	47	0	0	0	0	0	29	34	36	0	1317	0	125	13	256	0	0	0	0	0	35	409
CNAG_01807	1135.72	0	126	0	160.94	0	109.83	128	0	50.97	0	112	0	0	0	32.14	194.06	59.33	0	2516.11	0	434.38	88.39	320.51	3	0	0	0	0	511.9	890.86
CNAG_01808	1299.28	0	0	0	160.06	0	18.17	0	0	134.03	0	0	16	0	0	67.86	214.94	121.67	0	3858.89	0	251.62	62.61	872.49	0	0	0	0	0	120.1	986.14
CNAG_01809	2333	0	60	1	98	0	50	0	0	50	39	0	0	57	0	20	121	69	0	3770	0	457	39	1533	0	0	0	0	0	60	821
CNAG_01810	247	0	0	0	2	0	0	0	0	1	0	0	0	0	0	2	10	4	0	123	0	0	0	35	0	0	0	0	0	0	0
CNAG_01811	1695	0	75	0	161.17	5	11	0	0	204	0	0	0	0	0	39	363.92	74.66	0	2242	0	1054	209	2102.88	0	0	0	0	0	41	623
CNAG_01812	1315	0	12	0	53.83	0	46	0	0	4	0	87	0	0	0	16	107.08	45.34	0	1324	0	204	50	264.12	0	0	0	0	0	57	99
CNAG_01813	9601	0	277	2	659	129	183	386	0	825	0	11	4	28	0	199	1750	507	0	26080	0	6068	617	6741	192	0	8	0	0	594	2473
CNAG_01814	1066	0	0	2	278	101	8	119	0	59	0	0	0	0	0	56	409	349	0	6951	101	619	22	1562	0	0	0	0	0	226	4318
CNAG_01815	5524	0	512	44	483	107	316	113	0	197	0	0	0	162	0	129	418	376	0	11726	0	1682	88	1988	131	2	0	0	0	434	4615
CNAG_01816	292.95	0	0	0	9.27	0	2.22	0	0	14.09	0	0	0	0	0	8.21	30.19	8.93	0	673.44	0	27.83	0	103.67	0	0	0	0	0	4.78	10.58
CNAG_01817	888.05	0	110	98	99.73	0	16.78	71	0	97.91	0	0	0	0	0	45.79	70.81	99.07	0	1997.56	0	197.17	0	491.33	0	0	0	0	0	55.22	655.42
CNAG_01818	1340.12	0	62	0	69.17	0	3	0	0	16.09	0	0	0	1.25	0	37.37	93.07	57.9	0	1623.75	0	221.79	7.34	560.09	14	0	0	0	0	18.53	293.65
CNAG_01819	975.88	0	67	0	98.83	0	8	122	0	114.91	0	0	0	148.75	0	37.63	199.93	62.1	0	3153.25	0	567.21	195.66	1234.91	0	0	0	0	0	150.47	503.35
CNAG_01820	18844	0	767	0	1152	490	583	184	0	1059	6	194	28	0	0	251	1498	954	15	30360	23	6198	768	12321	583	0	20	0	0	1278	9014
CNAG_01821	1035	0	128	1	450	0	73	4	0	55	0	0	0	70	0	40	179	220	31	784	0	585	0	690	1	0	84	0	0	227	1182
CNAG_01822	514	0	0	0	87	0	1	0	0	25	0	0	0	94	0	14	56	34	0	185	0	80	0	278	0	0	0	0	0	7	73
CNAG_01823	862	13	69	0	169	0	36	67	0	120	0	5	0	0	0	69	102	107	0	1464	0	505	0	414	0	0	0	0	0	88	1140
CNAG_01824	11115	0	558	126	1278	302	152	580	0	1430	7	250	0	44	0	308	1090	1162	36	24978	78	3971	319	6411	106	0	0	0	92	839	7518
CNAG_01825	420	0	27	0	31	0	22	0	0	26	0	0	0	0	0	11	51	33	0	760	4	142	20	250	0	0	0	0	0	21	383
CNAG_01826	760	0	0	0	85	0	14	0	0	38	0	0	0	0	0	32	54	45	0	1923	0	467	0	308	29	0	0	0	0	56	881
CNAG_01827	9	0	0	0	40	0	2	0	0	0	0	0	0	0	0	4	8	0	0	92	0	22	0	5	72	0	0	0	0	0	20
CNAG_01828	621	0	0	5	51	0	0	0	0	26	0	0	0	0	0	30	129	39	0	2388	0	297	0	225	0	0	0	0	0	66	595
CNAG_01832	372	0	49	0	45	0	7	0	0	19	0	0	0	0	0	16	80	27	0	674	0	72	0	169	0	0	0	0	0	21	350
CNAG_01833	1823	3	159	0	186	10	35	105	0	63	0	147	5	78	0	63	183	116	0	2801	0	876	177	509	0	0	0	0	0	146	1300
CNAG_01834	2149	0	99	0	221	0	105	114	0	39	0	0	0	0	0	87	162	110	0	3059	0	400	11	843	148	0	0	0	0	601	2814
CNAG_01835	2264	0	160	71	264	0	16	9	0	124	0	88	0	0	0	54	338	199	0	3676	0	978	2	866	115	0	0	0	0	306	2242
CNAG_01836	35	0	0	0	23	0	0	0	0	4	0	0	0	0	0	0	2	3	0	206	0	0	0	35	0	0	0	0	0	2	21
CNAG_01837	2482	0	344	4	476	169	138	108	0	366	1	0	118	49	0	193	614	410	106	11917	0	2371	163	2316	151	0	41	0	0	583	4455
CNAG_01839	1855	0	0	0	231	106	51	185	0	182	0	2	85	205	0	69	357	189	0	2818	0	928	0	1345	75	0	0	0	0	149	2690
CNAG_01840	19103	0	862	217	1050	270	184	715	0	986	0	56	18	198	3	188	1699	431	8	40897	8	4564	259	11124	186	0	0	2	0	1853	2781
CNAG_01841	280	0	0	0	8	0	3	0	0	0	0	0	0	0	0	4	15	3	0	718	0	45	0	78	0	0	0	0	0	4	130
CNAG_01842	7112	1	486	159	245	86	47	264	0	232	13	2	0	32	0	168	416	435	0	18400	84	1649	370	4380	137	0	0	0	0	238	3041
CNAG_01843	2471	0	72	52	158	85	35	52	0	138	0	118	0	0	0	29	104	88	0	3284	0	705	219	1673	37	0	0	0	0	298	1335
CNAG_01844	318	0	0	0	22	0	20	4	0	5	0	0	0	0	0	2	76	26	0	545	0	24	0	105	0	0	0	0	0	63	30
CNAG_01845	11402	15	344	251	1195	237	442	372	0	344	0	69	20	112	0	249	1065	333	0	20873	1	3593	599	4177	260	0	9	0	0	1614	7958
CNAG_01846	1514	0	0	90	810.88	0	37	256	0	223	0	0	0	412	0	95	64	252.06	5	12224	0	225	36	486	152	89	68	0	0	260	3396
CNAG_01847	933	0	0	0	20.12	0	44	0	0	2541	0	0	0	0	0	12	15	188.94	0	411	0	137	0	1373	0	0	0	0	0	56	1269
CNAG_01848	7009	0	638	16	1032	72	497	8	0	547	0	107	0	4	0	310	395	696	0	11964	0	1614	477	2541	110	7	32	1	0	461	6584
CNAG_01849	35	0	0	0	8	0	0	0	0	0	0	0	0	0	0	2	2	0	0	49	0	13	0	7	0	0	0	0	0	1	4
CNAG_01850	9366	0	476	0	756	37	233	41	0	632	0	0	0	91	0	184	562	506	95	19554	0	2141	273	3859	129	37	0	14	0	1198	3641
CNAG_01851	57.72	0	0	0	0	0	0	0	0	0	0	0	0	0	0	0	0	9.69	0	38.14	0	16.22	0	0	119	0	0	0	0	2.06	10.98
CNAG_01852	2279.28	0	138	3	161	0	136	60	0	150	0	0	0	0	0	78	386	167.31	0	5989.86	0	1074.78	406	1474	0	0	98	0	0	353.94	1315.02
CNAG_01853	113	0	0	0	38	0	0	0	0	4	0	0	0	0	0	10	45	23	0	297	0	32	0	157	0	9	0	0	0	7	92
CNAG_01854	37793	0	2040	829	2768	993	623	690	0	2428	0	234	105	512	1	558	3299	2176	117	65402	65	17130	1482	18715	839	0	0	32	0	3895	22775
CNAG_01855	2085	0	0	0	139	0	24	107	0	118	0	0	0	0	0	43	270	60	0	2354	0	360	42	1314	41	0	0	0	0	75	836
CNAG_01856	1216	0	0	0	82	0	72	10	0	30	0	0	0	0	0	35	60	39	0	794	0	225	0	280	0	0	0	0	0	37	620
CNAG_01857	0	0	0	0	0	0	0	0	0	0	0	0	0	0	0	0	8.73	0	0	0	0	0	0	0	0	0	0	0	0	0	0
CNAG_01858	2259	0	219	0	156	86	77	122	0	95	0	0	0	0	0	92	245.27	197	0	3090	0	1233	9	398	0	0	0	0	0	52	705
CNAG_01859	5216	34	262	125	402	107	161	96	0	242	8	0	0	0	0	197	344	350	0	13523	0	1980	407	2314	130	0	0	0	0	1931	8642
CNAG_01860	1233	0	0	0	70	0	9	54	0	54	0	0	0	0	0	12	98	56	0	2445	0	229	0	494	0	0	0	0	0	83	819
CNAG_01861	478	0	213	128	73	0	2	1	0	28	0	0	0	0	0	38	176	77	0	1367	0	284	3	253	0	0	53	0	0	54	429
CNAG_01862	384	0	1	0	20	0	1	0	0	1	0	0	0	0	0	26	29	26	0	299	0	177	0	38	0	0	0	0	0	14	421
CNAG_01863	7689	0	408	336	460	7	59	267	0	441	20	32	0	0	0	225	772	518	0	15794	0	2618	354	2975	41	0	0	1	0	1973	5060
CNAG_01864	1510	0	0	0	101	0	14	54	0	59	0	19	0	0	0	35	74	58	0	4187	0	334	1	614	0	0	0	0	0	104	592
CNAG_01865	852.55	0	847	0	102.74	0	37	97	0	37	0	0	1	0	0	673.67	259.12	1388.35	0	7703	0	1185	0	141	0	0	0	0	0	344	1497
CNAG_01866	1415.45	0	166	18	201.26	0	32	123	0	93	0	0	0	75	0	56.33	164.88	127.65	0	5399	0	478	46	612	0	0	0	0	0	49	832
CNAG_01867	1387	0	263	0	174	35	111	137	0	194	0	0	0	0	0	35	139	150	0	3167	0	843	6	1148	0	0	0	0	0	386	1860
CNAG_01868	788	0	138	1	35	0	56	0	0	39	0	0	0	0	0	16	68	53	0	979	0	432	17	639	0	0	0	0	0	104	367
CNAG_01869	787	0	36	3	47	78	0	0	0	17	0	52	0	0	0	28	100	46	0	954	0	56	79	186	0	0	0	0	0	11	124
CNAG_01870	2775	123	204	252	266	8	142	93	0	310	0	0	16	0	0	81	382	277	0	5535	42	1638	176	2672	195	0	0	0	0	318	1614
CNAG_01871	886	0	228	0	91	0	24	0	0	86	0	3	0	1	0	46	151	83	0	5092	0	591	0	807	0	0	0	0	0	95	932
CNAG_01872	464	0	0	77	67	0	0	0	0	56	0	0	0	0	0	25	110	26	0	569	0	156	0	414	0	0	0	0	0	25	226
CNAG_01873	27.03	0	0	0	14.42	0	3	0	0	0	0	0	0	0	0	6.12	3.04	0	0	27.33	0	0	0	0	0	0	0	0	0	0	0
CNAG_01874	2350.97	0	334	0	168.58	0	7	0	0	106	0	0	0	0	0	50.88	482.96	90	0	1896.67	1	1229	59	617	0	99	0	0	0	70	1018
CNAG_01875	4669	0	0	0	294	0	143	294	0	235	0	0	0	0	0	92	488	230	0	7019	14	928	150	1809	78	0	0	0	0	292	2230
CNAG_01876	795	0	166	0	222	5	115	167	0	100	3	12	0	0	0	33	140	120	0	2788	0	935	96	449	58	0	3	6	0	253	3330
CNAG_01877	3482	0	0	0	96	52	50	0	0	28	0	0	9	22	0	66	247	68	0	5523	0	347	66	886	0	0	0	0	0	496	242
CNAG_01878	208	0	0	0	55	0	0	0	0	59	0	0	0	0	0	14	54	37	0	1223	0	227	0	144	0	0	0	0	0	16	160
CNAG_01879	1051	0	152	0	64	0	16	71	0	59	95	0	0	0	0	92	310	204	184	5586	0	762	97	964	0	0	0	0	0	136	1183
CNAG_01880	775	0	100	0	85	0	9	0	0	163	0	0	0	55	0	36	154	80	0	4119	0	249	23	700	99	1	0	0	0	98	870
CNAG_01881	2103	0	313	62	89	0	57	0	0	157	0	0	0	0	0	34	167	66	1	2129	0	844	121	2293	0	0	0	0	0	145	1019
CNAG_01882	1883	0	0	84	106	0	35	0	0	85	0	35	0	0	0	48	92	107	0	2999	3	325	1	339	0	117	63	0	0	263	246
CNAG_01883	109	0	100	0	4	0	0	0	0	0	0	0	0	0	0	8	0	1	0	21	0	0	0	0	0	0	0	0	0	0	23
CNAG_01884	29571.9	151	501	98	1728	59	578	277	0	837	0	41	2	297	28	420	3086	1364	206	47545	14	8305	470	18768	195	88	0	0	9	3384	5885
CNAG_01885	1296.12	0	0	0	54	0	6	0	0	17	0	0	0	0	0	35	99	49	0	1645	0	132	32	252	0	0	0	0	0	149	255
CNAG_01886	2344	0	0	0	122	0	28	0	0	85	0	164	0	0	0	20	91	81	0	3775	0	447	51	816	17	0	0	0	0	67	579
CNAG_01889	1067	0	217	122	118	0	324	97	0	111	43	72	104	0	0	91	236	130	0	4033	0	1098	0	714	61	0	0	0	0	318	5395
CNAG_01890	34253	7	1718	468	1454	518	1058	97	0	853	0	175	2	112	26	588	1808	1043	4	90521	0	10738	772	17976	196	0	15	91	0	7464	7128
CNAG_01891	349.78	0	257	0	89	0	0	0	0	32	0	0	0	0	0	39	114.72	52	0	1497	0	235.56	59	111	2	0	0	1	0	19	236
CNAG_01892	2115.22	0	176	0	135	202	104	87	0	1268	0	95	0	0	0	44	118.28	256	0	5562	0	1152.44	56	2308	0	0	0	0	0	146	2596
CNAG_01893	4334.85	0	342	30	576.65	135	102	521	0	1376	0	56	1	0	0	245.28	217.2	1120.39	0	15048.5	0	3318.06	259	5141	0	0	0	0	0	2963	7486.62
CNAG_01894	2606.02	0	213.54	102	92.49	107.99	26	0	0	90.18	0	0	0	112	0	56.59	99.22	85.66	0	6247.95	0	1037.89	0	795.39	51	0	8	0	0	82.39	1011.42
CNAG_01895	574.16	0	2.46	0	49.31	43.01	0	0	0	94.82	0	0	0	0	0	17.14	22.3	15.18	0	1115.56	0	197.13	7	586.61	0	0	0	0	0	24.61	433.02
CNAG_01896	25536	11	1562	286	1149.55	486	860	1186	0	2532	0	242	0	1114	1	266	716.27	1291.77	154	26410	0	10090.9	308	12876	1696	68	140	0	0	1531	14809.9
CNAG_01897	8344	0	123	99	530	0	273	189	0	413	0	42	5	0	0	203	956	637	0	15373	12	2064	567	2577	7	0	0	0	0	1546	6499
CNAG_01898	1209	0	0	0	81	0	123	0	0	40	0	0	1	1	0	44	82	38	2	1976	2	296	103	386	0	0	0	0	0	138	324
CNAG_01899	423	0	9	0	166	0	13	0	0	12	0	0	0	0	0	33	115	37	0	606	0	207	0	339	0	0	0	0	0	14	267
CNAG_01900	2398	0	64	2	59	81	16	0	0	240	0	0	0	0	0	21	119	27	0	1465	0	342	62	1701	0	0	0	0	0	102	404
CNAG_01901	59	0	0	0	7	0	0	1	0	0	0	0	0	0	0	1	11	3	0	98	0	15	0	47	0	0	0	0	0	0	29
CNAG_01902	6642	43	409	0	127	7	101	471	0	351	186	26	0	25	0	166	612	492	63	20904	0	3589	445	3463	138	0	1	0	0	1226	4098
CNAG_01903	533	0	92	0	60	0	19	94	0	71	0	0	0	0	0	35	73	15	0	5717	0	453	120	330	0	0	0	0	0	6	169
CNAG_01904	1220	0	0	0	93	41	12	0	0	39	0	0	0	0	0	28	117	125	0	2365	2	264	0	396	138	0	5	0	0	253	551
CNAG_01905	14298	0	510	30	465	68	124	129	0	933	0	51	1	0	0	171	742	401	100	19478	1	2908	449	5430	167	0	1	0	0	698	7432
CNAG_01906	2289	0	215	34	60	80	12	4	0	93	0	0	0	0	0	42	150	83	0	2635	0	285	0	714	22	0	0	0	0	63	753
CNAG_01907	46	0	0	7	7	0	0	0	0	11	0	0	0	0	0	1	40	4	0	851	0	0	0	62	0	0	0	0	0	14	3
CNAG_01908	164	0	72	0	19	0	0	0	0	9	0	0	0	0	0	4	30	6	0	1983	0	51	2	143	0	0	0	0	0	17	213
CNAG_01909	726	0	276	0	157	80	85	153	0	37	0	0	0	110	0	19	67	85	0	1472	0	1936	0	225	0	0	0	0	0	217	3640
CNAG_01910	257	0	0	0	60	0	56	0	0	64	0	0	1	0	0	18	52	47	0	1264	0	231	141	321	0	0	116	0	0	41	560
CNAG_01911	873	0	293	40	298	3	70	167	0	168	0	5	2	0	0	71	141	186	0	2923	0	698	1	1023	16	0	62	0	0	159	1561
CNAG_01912	6785	0	436	2	503	119	193	366	0	1208	0	0	0	280	0	182	378	613	0	14120	0	4249	205	8937	335	138	65	0	0	587	7537
CNAG_01913	688.94	0	108	99	59.99	147	68.76	63	0	91.23	0	0	3	1	0	26.11	87.24	41.2	0	3939.13	0	459.34	85	3507.4	96	0	0	0	0	148.97	1302.03
CNAG_01914	686.06	0	0	0	86.01	0	7.24	0	0	78.77	0	60	1	0	0	22.89	85.76	45.8	0	1633.87	0	263.66	92	543.6	119	0	0	0	0	58.03	615.97
CNAG_01915	1708	0	340	215	204	135	276	97	0	1570	1	227	50	159	0	102	497	322	34	4064	61	1799	163	7341	0	0	0	0	0	123	1927
CNAG_01916	2806	50	358	64	392	117	73	0	0	287	0	0	0	0	14	75	774	394	63	8420	0	1315	0	3770	34	0	0	0	0	314	2364
CNAG_01917	189	0	0	0	29	0	0	0	0	5	0	0	0	67	0	18	26	26	0	1551	0	188	15	169	0	0	0	0	0	42	205
CNAG_01918	1820.84	0	126.07	0	231.68	0	54.42	3.01	0	260.33	0	0	0	2	0	125.22	186.86	269.79	34	7181.92	0	1192.75	427	1183.91	0	0	0	0	0	211.87	2035.56
CNAG_01919	5541.16	0	875.93	80	573.32	28	183.58	456.99	0	862.67	0	0	60	33	0	340.78	316.14	1082.21	0	10188.1	0	1243.25	0	2439.09	6	0	0	0	0	1573.13	11145.4
CNAG_01920	36686.9	5	947	267	2966.98	515	759	1669	0	3565	100	112	139	299	0	995	4381.96	2128.94	0	33096.3	0	10380	1557	25228	913	181	1	8	0	5812	17060
CNAG_01921	16.12	0	0	0	7.02	0	0	0	0	0	0	0	0	0	0	0	1.04	7.06	0	107.68	0	11	0	0	0	0	0	0	0	1	20
CNAG_01922	1497	29	378	84	187	6	63	0	0	154	41	27	0	0	0	118	204	144	0	3341	0	820	327	1254	214	0	0	0	0	120	704
CNAG_01923	1596	0	95	1	230	0	31	83	0	92	0	0	0	0	0	42	230	109	0	2809	47	554	105	628	310	0	0	0	0	230	706
CNAG_01924	1447	0	121	1	139	224	22	50	0	431	0	1	0	79	0	63	127	237	33	2271	0	986	0	1776	155	0	0	0	0	207	2832
CNAG_01925	2823	61	177	0	84	53	3974	664	0	226	0	21	1	0	0	23	28	206	0	647	0	575	0	94	0	0	0	0	0	651	3953
CNAG_01926	1008	0	58	0	144	0	17	9	0	62	0	0	0	49	0	37	96	197	0	2258	0	441	80	390	0	0	50	0	0	99	1218
CNAG_01927	588	0	175	0	22	0	3	0	0	36	0	0	0	0	0	4	44	11	0	694	0	137	0	555	0	0	0	0	0	36	315
CNAG_01928	1063	0	53	0	75	0	6	0	0	97	0	0	0	0	0	64	133	86	81	3375	0	491	88	714	0	0	0	0	0	146	1976
CNAG_01929	820	0	0	0	9	0	1	0	0	22	0	0	0	0	0	18	52	26	0	1382	0	99	92	314	0	0	0	0	0	8	183
CNAG_01930	7809	0	278	200	234	103	87	0	0	18	53	23	0	173	0	83	361	170	0	4607	2	391	297	2405	0	33	0	0	0	390	6793
CNAG_01931	112	0	0	0	0	0	0	0	0	0	0	0	0	0	0	0	8	9	0	87	0	28	37	114	0	0	0	0	0	4	77
CNAG_01933	16	0	0	0	2	0	4	0	0	0	0	0	0	0	0	0	1	0	0	51	0	0	0	10	0	0	0	0	0	2	29
CNAG_01934	468	0	0	0	13	0	5	80	0	16	0	0	0	0	0	30	9	17	0	956	0	191	86	212	0	0	0	0	132	7	67
CNAG_01936	208	0	104	0	22	0	27	0	0	19	0	0	0	0	0	26	66	2	0	2657	0	196	0	153	0	0	0	0	0	405	6324
CNAG_01937	556	0	0	31	11	0	1	0	0	2	0	0	0	0	0	4	44	12	0	663	0	144	87	144	0	0	0	0	0	16	117
CNAG_01938	5200	0	517	0	587	73	245	505	0	230	68	86	80	1	0	153	524	305	0	9534	0	2055	200	2246	270	0	54	0	0	1205	5935
CNAG_01939	2832	0	107	37	61	0	19	0	0	22	0	0	0	60	0	10	208	24	0	615	0	51	0	359	265	0	0	0	0	58	891
CNAG_01940	1385	0	75	0	72	199	2	0	0	10	0	0	0	0	0	8	17	16	0	2954	0	311	3	535	324	0	0	0	0	31	371
CNAG_01941	2123	0	0	40	170	0	4	0	0	166	0	85	0	69	0	52	217	159	0	5745	0	768	156	1236	27	0	0	0	7	213	1200
CNAG_01942	2097	0	186	85	353	80	16	83	0	173	0	0	0	2	1	62	168	307	0	377	0	255	0	1221	180	0	0	0	0	39	407
CNAG_01943	1773	0	1	24	44	0	71	0	0	103	0	0	0	0	0	37	78	58	0	2201	0	312	9	670	0	0	0	0	0	105	578
CNAG_01944	135	0	0	0	2	0	0	0	0	0	0	0	0	0	0	0	0	0	0	0	0	8	0	8	0	0	0	0	0	0	0
CNAG_01945	214	0	0	0	0	0	0	0	0	0	0	0	0	0	0	0	0	0	0	1	0	13	0	4	0	0	0	0	0	0	0
CNAG_01946	15302	0	0	0	34	0	40	0	0	22	0	0	0	0	0	17	195	8	0	1452	0	116	411	4058	103	0	0	0	0	175	188
CNAG_01947	193	0	0	0	6	0	4	0	0	0	0	0	0	0	0	0	10	0	0	121	0	12	0	26	0	0	0	0	0	1	18
CNAG_01948	2758	0	76	0	88	0	20	47	0	65	0	0	0	0	0	48	224	66	0	4198	0	491	171	1137	43	0	0	0	0	206	609
CNAG_01949	2056	0	0	0	7	0	0	0	0	6	0	0	0	0	0	19	11	10	0	1111	0	507	0	389	0	0	0	0	0	10	103
CNAG_01950	1523	0	43	102	91	0	39	0	0	16	0	1	0	0	0	41	135	69	0	2758	0	542	46	474	106	0	0	0	0	77	1252
CNAG_01951	4729	0	413	0	522	129	117	0	0	162	0	72	0	0	0	163	913	341	0	9197	0	916	434	2991	141	0	0	0	0	365	538
CNAG_01952	3114	0	87	0	21	71	1	0	0	11	0	19	0	0	0	21	140	7	0	1812	0	470	0	346	0	0	0	0	0	50	895
CNAG_01953	760	0	70	0	29	0	3	0	0	29	0	0	0	0	0	50	115	12	0	339	0	82	0	118	0	0	0	0	0	8	84
CNAG_01954	4346	0	492	45	160	0	0	0	0	31	0	0	0	139	0	19	79	6	0	4645	109	1387	0	113	741	0	0	0	0	244	4648
CNAG_01955	60	0	99	0	5	0	6	0	0	0	0	0	0	0	0	0	21	0	0	139	0	7	0	8	0	0	0	0	0	3	47
CNAG_01956	1087	0	106	131	130	1	10	0	0	94	0	0	0	0	3	16	57	50	0	2111	13	441	18	769	0	0	0	0	0	48	813
CNAG_01957	1161	0	0	0	267	0	78	0	0	102	0	0	0	99	0	65	308	112	0	3327	0	1370	3	1435	0	2	121	0	0	98	801
CNAG_01958	1853	0	371	0	213	40	27	3	0	132	0	0	0	0	0	34	229	80	0	2543	0	922	0	965	0	0	0	0	0	62	945
CNAG_01959	243	0	6	0	94	0	0	1	0	22	0	0	0	0	0	22	155	45	0	5172	0	215	0	105	0	0	0	0	0	20	152
CNAG_01960	715	0	0	0	23	0	18	0	0	0	0	0	0	0	0	154	477	75	0	1136	0	138	0	49	0	0	0	0	0	58	523
CNAG_01961	4534.97	0	957	181	819.95	501	614	495	0	436.97	0	59	0	19	0	214.25	591.8	634.21	19	12744.7	0	5867.38	195	3237.16	8	0	2	0	0	1299.96	11301
CNAG_01962	431.03	0	0	0	21.05	0	9	0	0	48.03	0	0	0	59	0	11.75	34.2	20.79	0	1449.34	0	243.62	0	520.84	22	0	0	0	0	22.04	258.97
CNAG_01963	132.57	0	0	0	12.97	0	0	0	0	0	0	0	0	0	0	11	30.76	14.13	0	346.92	0	13	0	113	0	0	0	0	0	5	58
CNAG_01964	364.43	0	4	0	1.03	0	10	0	0	16	0	0	0	0	0	0	28.24	15.87	0	694.08	0	52	0	28	1	0	0	0	0	47	101
CNAG_01965	248	0	0	0	7	0	3	0	0	0	0	12	0	0	0	1	55	0	0	119	0	41	0	1	0	0	0	0	0	1	18
CNAG_01968	0	0	0	0	0	0	0	0	0	0	0	0	0	0	0	0	0	0	0	0	0	0	0	0	0	0	0	0	0	0	0
CNAG_01969	246	0	280	0	9	0	0	0	0	19	0	132	0	0	0	9	42	12	0	2018	0	51	0	282	0	0	0	0	0	43	940
CNAG_01970	2736	0	312	0	357	0	508	525	0	301	0	0	0	96	0	87	254	272	19	7392	0	2781	18	2376	212	0	0	0	0	824	2314
CNAG_01971	20	0	0	0	0	0	0	0	0	0	0	0	0	0	0	1	19	4	0	225	0	149	90	14	0	0	0	0	0	1	4
CNAG_01972	8050	0	0	0	0	188	0	0	0	0	62	0	0	0	0	0	363	0	0	28	0	4062	0	0	5	48	63	0	0	414	4391
CNAG_01973	9122	0	796	295	583	72	174	379	0	437	91	1	4	19	0	201	562	464	0	31692	0	3034	590	3518	9	0	7	0	0	921	6440
CNAG_01974	724	0	4	120	40	0	25	0	0	62	2	0	0	0	0	20	68	22	0	1456	0	130	0	490	0	0	0	0	0	11	219
CNAG_01975	703	1	90	34	149	0	95	0	0	25	0	0	0	1	0	59	129	84	0	3123	0	306	1	223	0	0	0	0	0	201	951
CNAG_01976	1719	0	82	0	337	54	48	0	0	46	0	0	0	0	0	88	473	248	0	2558	79	337	22	827	261	0	1	0	0	195	305
CNAG_01977	229	0	0	0	6	0	2	0	0	4	0	0	0	0	0	15	13	29	0	1305	0	73	155	93	0	0	0	0	0	11	174
CNAG_01978	374	0	0	0	79	0	0	0	0	27	0	0	0	0	0	20	130	57	0	3226	0	170	0	406	0	0	0	0	0	57	564
CNAG_01979	830.12	0	72	0	119	0	13.25	170	0	53	0	68	85	0	0	59.47	255	107	0	4327.43	0	456.74	113.03	664	1	0	0	0	0	60.59	887.74
CNAG_01980	8.88	0	0	0	0	0	6.75	0	0	1	0	0	0	0	0	6.53	0	0	0	1854.57	0	40.26	53.97	0	0	0	0	0	0	3.41	82.26
CNAG_01981	12762	0	48	0	192	28	298	4	0	95	0	144	0	26	0	118	1039	83	0	22022	0	1697	161	2042	0	0	0	0	0	509	486
CNAG_01982	6677	0	109	0	386	138	62	53	0	403	0	31	0	0	0	207	551	526	0	14813	0	1232	245	1867	143	2	0	0	0	119	2163
CNAG_01983	8239	0	588	47	230	0	362	280	0	196	61	0	2	0	0	406	823	501	0	18897	99	1098	27	1127	81	0	23	0	0	642	2514
CNAG_01984	84886	42	2632	783	2465	1320	3614	1226	17	3922	60	2	165	322	1	762	2156	2630	62	70062	426	16562	1878	34930	1727	99	118	0	46	3806	20870
CNAG_01985	21494	12	802	120	1215	186	556	415	0	1980	138	66	3	251	0	733	3364	2260	338	89866	0	11823	1171	20894	662	14	97	0	0	2043	21669
CNAG_01986	3924	0	92	0	268	84	277	0	0	178	0	0	4	0	0	58	156	320	0	2256	0	578	0	905	48	0	0	0	0	293	4532
CNAG_01987	3253	0	0	0	149	0	19	49	0	131	0	3	0	14	0	44	98	108	0	3841	0	1239	12	934	76	0	0	0	0	340	3669
CNAG_01988	13915	24	396	257	1299	381	1907	97	32	1008	111	0	35	118	3	333	567	1275	33	20410	0	4336	66	5191	293	0	0	0	0	527	6132
CNAG_01989	808.05	0	92	0	104	11	9	0	0	5	0	0	0	74	0	11	102.26	95.11	0	296	0	71	19	188	0	0	0	0	0	12	134
CNAG_01990	9369.95	0	466	0	839	331	198	43	0	414	0	0	0	0	0	200	1313.74	751.89	0	19567	9	2938	77	10267	8	0	0	0	98	1363	1586
CNAG_01991	1327	0	178	0	405	0	20	128	0	82	0	0	0	87	0	146	349	307	0	5571	0	216	21	651	101	0	1	1	0	496	975
CNAG_01992	1665	0	5	0	40	0	23	0	0	34	0	1	0	0	0	66	125	46	0	1355	0	281	172	176	0	0	0	0	0	51	637
CNAG_01993	3216	0	93	108	49	73	112	724	0	6	0	0	31	0	0	215	502	210	0	7405	117	1498	22	721	0	0	0	0	0	35	670
CNAG_01994	1725	0	0	0	8	0	0	0	0	22	0	0	0	0	0	27	45	28	0	869	0	252	0	178	0	0	0	0	0	29	545
CNAG_01995	219.7	0	0	0	31.14	0	0	0	0	0	0	0	0	0	0	0	3.1	8.02	0	207.39	0	0	0	88.41	0	0	0	0	0	0	47.66
CNAG_01996	494.3	0	114	0	39.86	0	0	0	0	25	0	0	0	0	0	17	214.9	129.98	0	5671.61	0	323	200	414.59	88	0	0	0	0	66	1195.34
CNAG_01997	222.22	0	0	0	14.35	0	3	0	0	2	0	0	36	0	0	24.83	69.16	35.66	0	1835.26	0	55.04	0	237	0	0	0	0	0	16	351.57
CNAG_01999	1007	31	0	0	43	0	9	0	0	105	0	0	0	0	0	16	93	28	0	1786	0	313	2	407	0	0	0	0	0	33	494
CNAG_02000	914.23	0	0	45	50.76	0	25.41	390.76	0	401.69	3	67.91	0	0	0	8.13	69.1	85.95	0	3947.64	74	1312.44	53.95	595.14	0	0	62	0	0	81.42	1815.87
CNAG_02001	5426.77	0	2	0	342.24	121	109.59	168.24	0	268.31	0	8.09	0	111	0	72.87	360.9	178.05	154	22618.4	0	3528.56	193.05	2627.86	103	0	0	0	0	437.58	4719.13
CNAG_02002	1853	0	115	76	84	29	91	0	0	112	0	0	0	0	0	47	163	61	137	4607	0	439	85	1086	1	0	0	0	0	90	487
CNAG_02004	5676.22	0	408	29	530.81	311	428.66	154	3	509	60	102	0	73	0	97.5	314.69	392.5	30	9216.48	42	2155.82	307	4318	225	0	0	3	0	165	2458
CNAG_02005	2672.78	0	0	85	25.19	0	7.34	0	0	0	0	0	0	0	0	87.5	40.31	94.5	0	245.52	0	16.18	0	0	0	0	85	0	0	0	0
CNAG_02006	1128	0	0	0	132	115	51	149	0	214	0	0	0	0	0	44	73	193	0	2350	0	668	0	1024	1	0	0	0	0	87	965
CNAG_02007	2782	0	341	148	204	0	58	0	0	260	0	60	0	0	0	54	387	153	0	5663	0	1820	128	2412	4	10	0	0	0	318	983
CNAG_02008	20431	0	352	132	2143	323	269	0	0	683	0	0	2	105	31	78	1512	844	0	35482	1	5893	175	12329	403	0	58	0	0	241	3830
CNAG_02009	333	0	104	0	164	6	108	275	0	72	0	0	0	121	0	49	114	98	0	2048	0	680	76	590	0	0	0	0	0	54	946
CNAG_02010	1467	0	0	0	91	0	6	0	0	42	0	0	46	0	0	14	106	26	0	949	0	102	0	365	0	0	0	0	0	7	39
CNAG_02011	1265	0	0	0	16	0	5	0	0	0	0	0	0	0	0	8	35	5	0	268	0	110	7	141	0	0	0	0	0	46	10
CNAG_02012	705	0	106	85	76	0	28	0	0	80	0	0	0	0	0	31	48	58	36	1263	0	228	60	362	0	0	0	0	0	145	8
CNAG_02013	314	0	0	0	57	0	0	0	0	26	0	0	0	0	0	21	0	33	0	355	0	168	0	322	0	0	0	0	0	0	0
CNAG_02016	33	0	0	0	2	0	0	0	0	1	0	1	0	0	4	0	0	37	0	188	0	16	0	21	1	0	0	0	0	582	4
CNAG_02017	0	0	0	0	0	0	0	0	0	0	0	0	0	0	0	0	0	0	0	0	0	0	0	0	0	0	0	0	0	0	0
CNAG_02018	0	0	0	0	0	0	0	0	0	0	0	0	0	0	0	0	0	0	0	0	0	0	0	0	0	0	0	0	0	0	0
CNAG_02020	966	0	1	0	64	0	10	0	0	68	0	0	0	0	0	36	86	79	0	2048	0	503	5	628	15	0	0	0	0	83	769
CNAG_02021	149	0	0	0	88	0	1	0	0	29	0	0	0	0	0	14	78	15	0	311	0	84	0	307	0	0	0	0	0	9	156
CNAG_02022	699	0	0	0	51	0	17	0	0	32	0	0	0	0	0	33	57	40	0	684	0	275	0	366	0	0	0	0	0	33	394
CNAG_02023	551.55	0	113	0	15.53	0	0	0	0	33	0	0	0	0	0	10.66	36.23	15.62	0	138.26	0	73	70	179	0	0	0	0	0	2	136
CNAG_02024	817.73	0	0	0	46.47	0	7	0	0	71	0	0	0	0	0	18.34	174.65	44.07	0	4437.55	0	284	44	247.29	0	0	0	0	0	36	535.63
CNAG_02025	1352.72	0	0	0	51	0	6	0	0	133	0	0	0	83	0	43	132.12	95.31	0	5377.19	0	433	224	747.71	0	0	0	0	0	90	1056.37
CNAG_02026	367	0	72	0	0	0	8	0	0	0	0	0	0	0	0	9	52	1	0	228	0	42	0	97	0	0	0	0	0	13	111
CNAG_02027	1435	0	66	0	57	0	69	0	0	127	0	0	0	0	0	79	191	158	0	1200	0	208	64	86	0	0	0	0	0	42	1038
CNAG_02028	2702	0	195	0	152	57	185	73	0	147	0	83	0	0	0	134	238	241	0	9004	0	743	155	1122	0	0	0	0	0	313	1931
CNAG_02029	1061	0	356	0	312	5	53	135	0	155	0	40	1	0	0	47	165	183	11	1664	62	804	77	538	12	0	0	0	0	124	2312
CNAG_02030	105299	54	2301	676	5136	634	1807	847	0	8688	137	975	91	1165	17	699	6562	8423	287	79611	190	33341	1964	35618	978	12	101	30	92	3425	60513
CNAG_02031	166	0	0	0	19	0	7	0	0	3	0	0	0	0	0	5	5	6	0	40	0	45	0	6	0	0	41	0	0	1	38
CNAG_02032	3901	0	363	0	335	121	44	118	0	537	1	0	16	0	0	130	355	297	1	12828	0	1799	93	2144	0	0	0	0	0	421	6300
CNAG_02033	633.57	0	0	0	52	0	5	0	0	33	0	0	0	0	0	17	92.32	43	0	994.46	0	91	0	346.32	0	0	0	0	0	12	207.39
CNAG_02034	520.43	0	0	0	36	0	0	0	0	16	0	0	0	0	0	14	36.68	19	0	864.54	0	98	0	194.68	0	0	0	0	0	15	185.61
CNAG_02035	7468.42	0	224	73	647.73	368	308.83	252	0	1492.61	0	196	0	13	3	153.29	652.05	445.81	0	9562.26	71	3257.36	651	6340	89	0	71	0	0	326.11	5155.98
CNAG_02036	1663.26	0	34	0	39.31	98	10.17	0	0	16.39	0	0	0	0	0	26.71	194.88	13.19	3	1745.74	0	270.64	0	521	0	0	0	0	0	6.89	153.02
CNAG_02037	1342.84	0	7	0	64.01	0	15	0	0	78	1	0	0	0	0	27.69	113.07	63.43	0	2047.09	0	296	0	423.21	0	0	0	0	0	81	671
CNAG_02038	2041.48	0	226	114	222.95	45	120	130	0	192	0	1	0	0	0	46.31	167	102.57	0	4006.91	0	992	42	1436.79	0	0	0	0	0	156	1648
CNAG_02039	1019.17	0	0	0	15.62	0	20.77	0	0	16.26	0	0	0	0	0	17.23	7.66	24.19	0	829.19	0	75.19	17	54.24	0	0	0	0	0	32.47	203.66
CNAG_02040	273.83	0	0	0	17.38	0	1.23	6	0	16.74	0	0	0	0	0	29.77	41.34	48.81	0	1772.81	0	106.81	0	65.76	0	0	0	0	0	13.53	267.34
CNAG_02041	37259	0	883	23	782	12	614	430	0	1262	130	0	9	94	0	475	1373	1183	32	10815	20	4909	1413	8440	361	2	0	5	0	1643	17139
CNAG_02043	96	0	0	0	6.29	0	32	0	0	10	0	0	71	0	0	7	53.78	76.1	0	721.19	0	48	0	25	0	0	0	0	0	22.07	236.11
CNAG_02044	1404	1	689	24	663.71	86	48	1460	0	274	46	0	156	0	0	682	539.22	3436.9	0	3494.81	0	2925	319	139	11	1	0	0	55	891.93	14346.9
CNAG_02045	610	0	1	0	254	0	21	2	0	27	0	0	0	0	0	55.2	46.67	352.39	0	1825.07	0	52	0	20.05	0	0	0	0	0	299	1180
CNAG_02046	8854	0	601	87	487	0	79	46	0	750	0	156	0	77	0	106.8	840.33	475.61	0	22332.9	0	2734	453	6277.95	47	1	0	0	0	945	3282
CNAG_02047	1637	0	0	0	313	0	76	188	0	302	0	0	0	0	0	38	96	282	0	4578	0	983	157	2052	0	0	0	0	0	161	2574
CNAG_02048	1210	0	0	0	63	1	49	2	0	23	0	0	0	0	0	82	259	73	0	4776	0	224	0	552	36	0	0	0	0	151	1304
CNAG_02049	7.82	0	0	0	5.99	0	0	0	0	0	0	0	0	0	0	0	4.29	5.74	0	295.23	0	11.25	0	0	0	0	0	0	0	5.88	202.86
CNAG_02050	780.18	0	224	0	121.01	0	43	0	0	59	0	0	0	0	0	30	75.71	88.26	0	3355.77	0	347.75	14	421	130	0	0	0	0	120.12	1070.14
CNAG_02051	116	0	118	0	15	0	0	0	0	10	0	0	0	0	0	6	59	1	0	1223	0	82	0	47	0	0	0	0	0	15	74
CNAG_02052	72	0	0	0	100	0	18	0	0	36	0	0	0	0	0	21	11	123	0	999	0	151	0	34	0	0	0	0	0	11	151
CNAG_02053	81	0	0	0	7	0	0	0	0	0	0	0	0	0	0	0	1	14	0	268	0	19	0	32	0	0	0	0	0	1	120
CNAG_02054	327	0	9	0	1	0	4	143	0	0	0	0	0	0	0	5	35	39	0	552	0	59	59	176	0	1	0	0	0	29	213
CNAG_02055	6660	0	146	58	208	0	93	99	0	102	0	5	13	0	0	38	132	55	89	1191	0	773	86	965	162	0	0	0	78	112	2197
CNAG_02056	433	0	10	0	53	0	14	0	0	44	0	0	0	0	0	22	100	38	0	994	0	124	0	536	0	0	0	0	0	24	280
CNAG_02057	960	0	0	0	42	0	6	0	0	47	0	0	0	1	0	21	77	38	0	1743	0	245	0	725	124	0	0	0	0	28	312
CNAG_02058	214	0	0	0	7	0	0	0	0	0	0	0	0	0	0	0	24	2	0	41	0	43	0	0	0	0	0	0	0	2	19
CNAG_02059	1429	0	39	121	64	0	57	172	0	33	0	20	0	0	0	29	41	86	0	722	0	173	68	602	0	0	0	0	0	25	497
CNAG_02060	14	0	0	0	0	0	5	0	0	0	0	0	0	0	0	0	50	12	0	145	0	3	0	0	0	0	0	0	0	0	0
CNAG_02061	107	0	0	0	4	0	2	0	0	2	0	0	0	0	0	4	12	12	0	796	0	21	0	348	0	0	0	0	0	0	0
CNAG_02062	317	0	0	0	29	0	10	0	0	41	0	0	0	0	0	23	35	60	0	1713	0	135	0	171	0	0	0	0	0	26	302
CNAG_02063	8695	0	1008	119	714	170	615	869	0	1110	2	5	0	101	0	319	1158	1242	0	23738	19	10909	1136	6499	368	0	0	0	0	1595	25083
CNAG_02064	17339	0	805	16	972	20	1319	115	0	289	9	105	84	1	0	244	554	706	0	14439	0	3739	122	1374	9	18	60	0	0	3893	11594
CNAG_02065	405	0	0	0	32	0	0	0	0	11	0	0	0	0	0	2	41	13	0	1228	0	55	0	324	0	0	0	0	0	16	141
CNAG_02066	1227	0	103	81	120	90	11	0	0	34	0	0	0	63	0	14	55	60	0	1707	0	188	35	450	0	0	0	0	0	47	781
CNAG_02067	1046	0	0	0	29	0	3	0	0	8	0	0	0	0	0	10	87	41	0	1283	0	19	0	292	0	0	0	0	0	13	198
CNAG_02068	1259.1	0	0	49	91.96	0	13	0	0	155	0	0	0	0	0	43.86	90.54	61.44	0	2732.35	0	424	67	482.57	0	0	0	0	0	29.14	589.62
CNAG_02069	443.9	0	115	0	123.04	0	7	0	0	106	0	0	0	66	0	31.14	137.46	155.56	0	529.65	0	388	0	593.43	59	0	0	0	0	165.86	704.38
CNAG_02070	19202	0	58	162	1380	476	1552	498	0	2956	62	111	74	81	0	390	1035	1298	30	2654	0	4513	59	7599	357	0	10	1	100	415	7149
CNAG_02071	14169	0	797	17	408.86	126	289	164	0	727	0	0	0	63	12	226	384	780	0	15148	0	3566	233	2766	185	0	97	0	0	226	3166
CNAG_02072	2373	0	0	68	369.14	14	83	299	0	297	0	0	0	47	0	84	154	256	1	3836	0	1467	24	1788	89	0	41	0	0	409	2450
CNAG_02073	1099	0	76	0	224	0	46	26	0	68	6	0	0	0	0	35	127	139	0	1938	0	585	36	366	28	0	0	0	0	212	1844
CNAG_02074	1554	0	158	0	91	0	36	0	0	69	0	0	0	0	0	37	133	71	0	3200	0	504	0	965	0	0	0	0	0	148	625
CNAG_02075	641	0	27	0	16	0	2	0	0	37	0	0	0	0	0	16	59	20	10	1408	0	277	109	396	112	0	0	0	0	8	197
CNAG_02076	748	0	296	4	133	0	28	30	0	131	0	70	0	0	0	34	112	127	0	6182	0	743	113	693	5	0	0	8	0	137	1574
CNAG_02077	697	0	88	0	44	0	17	0	0	106	0	0	0	0	0	13	36	29	0	2738	0	235	3	423	0	0	0	0	0	25	412
CNAG_02078	1076	0	1	2	137	7	16	47	0	187	2	0	1	2	0	44	110	80	2	4664	0	479	115	1137	3	0	0	0	0	57	517
CNAG_02079	25144	0	1287	931	1794	414	3488	1449	0	4312	0	136	1	141	1	325	1002	1759	149	47938	81	13272	708	11378	474	0	102	0	0	3421	11294
CNAG_02080	1844.93	0	1	0	124.39	0	95	0	0	73	0	0	0	0	0	41.81	53.12	104.73	0	1394.93	0	301	0	571	127	0	0	0	0	105	546
CNAG_02081	4185.07	0	298	25	189.61	94	11	15	0	106	0	1	0	0	0	63.19	393.88	121.27	0	6854.07	0	1222	103	2247	110	0	0	0	0	144	1215
CNAG_02082	10	0	0	0	3	0	0	0	0	0	0	0	0	0	0	6	41	24	0	46	0	15	0	12	0	0	0	0	0	0	39
CNAG_02083	5341	0	468	0	107	0	217	0	0	777	98	197	0	1	0	415	1741	2823	1	2864	0	1172	211	23472	213	0	0	0	0	126	1951
CNAG_02084	832	0	215	0	96	0	16	0	0	48	0	0	0	0	0	37	161	55	0	1909	0	371	146	584	113	0	0	33	0	96	433
CNAG_02085	2418	0	182	0	260	2	263	255	0	276	40	0	0	0	0	113	172	334	0	4632	0	1448	14	832	131	0	0	0	0	503	7154
CNAG_02086	2311	1	151	0	151	0	51	0	0	78	0	0	12	0	0	54	83	115	0	1462	0	433	81	772	0	0	0	0	0	43	478
CNAG_02087	803	0	0	0	37	0	10	0	0	20	0	0	0	0	0	6	79	54	0	380	0	274	76	300	0	0	0	0	0	33	498
CNAG_02088	1408	0	140	0	77	100	56	0	0	212	0	0	0	0	0	42	282	192	0	2178	0	654	43	978	0	0	0	0	0	25	552
CNAG_02089	3496	0	693	3	717	0	255	83	0	167	0	134	0	72	0	270	536	1012	0	8630	0	1716	163	1375	0	0	46	0	0	257	4289
CNAG_02090	679	0	33	74	41	0	79	0	0	0	0	0	0	0	0	5	82	52	0	750	0	104	0	216	0	0	0	0	0	68	287
CNAG_02091	14035	16	520	48	1253	360	1000	147	0	330	4	92	6	6	0	447	996	1124	0	26692	0	2879	171	5640	94	0	0	1	0	4170	6707
CNAG_02092	2434	0	342	28	188	0	35	110	0	112	0	0	0	0	0	81	243	182	0	7437	0	931	77	1490	185	0	0	0	0	187	1356
CNAG_02093	1301	0	87	0	213	0	76	0	0	165	0	5	0	0	0	185	310	269	0	5978	0	28	36	604	0	0	0	0	0	48	657
CNAG_02094	1976	0	159	19	513	94	235	116	94	411	0	0	0	93	0	104	373	270	0	7241	0	1991	193	2426	21	0	0	0	0	333	2379
CNAG_02095	1174	0	223	195	95	1	22	110	0	138	0	69	0	0	0	8	126	57	0	8671	0	491	24	1815	113	62	0	0	0	526	856
CNAG_02096	384	0	110	0	127	0	33	44	0	19	0	0	0	0	0	11	82	170	0	1659	0	345	0	281	0	0	0	0	0	96	1329
CNAG_02097	378	0	7	0	194	0	33	161	0	110	0	0	6	0	0	40	76	53	0	1459	0	351	0	539	0	0	0	0	0	30	480
CNAG_02099	61034	0	1327	283	3111	437	675	582	1	1570	1	189	133	552	5	738	2184	2188	478	72172	4	9137	454	9858	798	26	2	0	0	5504	9122
CNAG_02100	30164	1	546	141	2039	65	331	62	0	862	0	167	125	113	0	324	1648	1441	159	50990	187	5884	683	6740	315	3	33	0	0	2242	7152
CNAG_02101	1339.01	0	212.71	0	72.67	0	27.14	0	0	43.01	0	2	0	0	0	60.87	53.47	86.44	0	2309.21	0	140.41	0	462.92	0	0	0	0	0	22.47	260.29
CNAG_02102	2614.99	0	1.29	0	31.33	0	1.86	0	0	80.99	0	0	0	0	0	6.13	45.53	41.56	0	8538.79	0	150.59	0	342.08	0	0	0	0	0	339.53	1673.71
CNAG_02103	2678	0	117	0	284	0	72	155	0	1385	0	40	0	0	0	130	109	496	77	185881	0	574	504	678	0	0	0	0	0	80	451
CNAG_02104	3188	93	80	61	135	0	215	53	0	87	0	0	0	96	0	69	132	199	0	4577	0	792	0	996	0	0	0	0	0	126	1152
CNAG_02105	44	0	0	0	6	0	0	0	0	1	0	0	0	0	0	1	24	0	0	35	0	14	0	17	0	0	0	0	0	0	16
CNAG_02106	1142	0	0	0	64.96	0	96	0	0	40	0	0	0	0	0	36.48	163.87	31	0	2480.21	0	200	2	786	0	0	0	0	0	31	191
CNAG_02107	2070	62	3	0	168.04	0	31	0	0	81	0	0	0	3	0	37.52	128.13	65	0	3902.79	0	509	210	593	84	0	0	0	0	63	641
CNAG_02108	1433	0	121	0	118	0	10	0	0	96	0	0	0	0	0	51	94	102	0	2846	0	385	67	1218	0	0	0	0	0	36	865
CNAG_02109	2849	5	52	0	336	0	93	197	0	320	0	0	0	25	0	103	267	252	0	8803	2	1664	441	2160	66	0	0	0	0	305	3125
CNAG_02110	1932.02	0	84	0	144.62	102	93.41	106	0	296.76	0	0	0	0	0	40.39	212.7	191.79	0	7526.36	0	1372.25	130	2247.52	105	0	0	0	81	216.66	1676.67
CNAG_02111	700.98	0	83	0	112.38	0	34.59	0	0	102.24	5	1	0	0	0	25.61	133.3	86.21	0	2542.64	0	261.75	59	631.48	0	17	0	0	0	50.34	492.33
CNAG_02112	124	0	0	0	47	0	4	0	0	30	0	0	0	33	0	23	41.33	24	0	546	0	59	0	98	0	0	0	0	0	8	40
CNAG_02113	181	0	56	0	145	0	2	0	0	24	0	0	0	0	0	31	91.67	36	0	368	0	153	0	183	0	0	0	0	0	32	189
CNAG_02114	8805	0	474	57	861	177	149	5	0	222	14	172	0	108	0	106	1222	331	0	12910	0	4284	320	3804	242	2	50	0	0	635	7998
CNAG_02115	826	0	97	102	40	0	12	0	0	62	0	10	0	0	0	27	72	61	0	1458	0	522	0	355	64	0	0	0	0	40	828
CNAG_02116	1052	0	6	109	86	0	4	0	0	70	0	0	0	9	0	37	109	69	0	1250	0	200	0	810	0	0	0	0	0	160	559
CNAG_02117	721.17	0	41	0	125.75	0	4	0	0	100.43	0	0	0	0	0	13.77	159.2	80.05	0	2912.47	0	361.12	95.36	435.61	0	0	0	0	0	30.2	415.24
CNAG_02118	5226.83	0	2338	493	1087.25	191	398	1739	0	3004.57	107	68	262	114	0	551.23	106.8	3770.95	224	76674.5	5	6414.88	430.64	9634.39	162	0	114	112	0	3437.8	62661.8
CNAG_02119	1225	0	226	53	126	0	29	0	0	177	0	66	0	0	0	66	189.29	171.11	0	3264.46	0	690	0	1408	198	0	0	0	0	54	1026
CNAG_02120	1454	0	0	0	30	0	58	133	0	38	0	0	0	0	0	21	59.71	36.89	0	2258.54	0	529	0	439	0	0	0	0	0	28	219
CNAG_02121	1672	0	74	225	191	0	91	11	0	307	0	84	0	0	0	64	170	174	0	5506	0	765	7	1223	104	0	0	0	0	218	2047
CNAG_02122	607	0	50	0	77	0	9	0	0	37	0	0	0	0	0	34	31	77	0	1255	0	0	0	86	0	0	0	0	0	322	102
CNAG_02123	665	0	0	0	20	0	0	0	0	55	0	0	0	0	0	15	153	30	0	3205	0	165	0	324	0	0	0	0	0	15	181
CNAG_02124	2824	0	582	3	196	76	70	103	0	140	0	0	0	0	0	94	311	168	82	4467	0	1302	268	561	43	0	0	0	0	189	3162
CNAG_02125	594	0	0	4	18	0	9	52	0	21	0	0	0	0	0	29	56	54	0	897	0	35	0	104	0	0	0	0	0	40	612
CNAG_02126	296	0	0	0	44	0	1	0	0	41	0	0	0	0	0	35	65	39	0	454	0	179	0	274	0	0	0	0	0	7	167
CNAG_02127	965	0	0	0	80	0	26	0	0	135	0	0	0	0	0	21	160	49	0	2234	0	534	0	484	90	0	0	0	0	25	574
CNAG_02128	1247	0	2	0	115	0	39	0	0	124	0	53	8	0	0	48	218	82	0	2831	0	524	0	805	0	0	0	0	0	30	529
CNAG_02129	44666	81	3337	1170	7699	4902	23856	18225	0	53520	335	301	322	1000	87	3295	1657	13097	82	329564	214	78932	330	58069	3391	53	248	72	42	20740	107330
CNAG_02130	7477	0	356	116	376	0	774	113	0	164	0	31	0	0	0	142	394	280	0	13207	0	1368	127	1718	10	0	0	0	0	1405	3566
CNAG_02131	1161	0	165	0	273	0	144	146	0	90	0	0	0	0	0	39	250	295	0	3774	0	299	25	923	0	0	0	0	0	566	1005
CNAG_02132	1478	0	44	47	215	18	50	138	0	301	0	67	0	0	2	79	256	301	0	3157	0	270	141	1365	59	0	0	3	0	78	1075
CNAG_02133	6796	0	237	85	800	240	300	199	0	1849	1	3	52	0	0	129	398	818	41	12614	0	2832	123	9393	3	0	0	1	0	1230	4965
CNAG_02134	2639	0	175	0	109	0	47	21	0	360	0	0	10	0	0	63	304	204	0	10680	0	886	5	1203	58	0	0	0	0	550	1857
CNAG_02135	564	0	0	0	97	84	3	68	0	26	0	0	0	0	0	23	78	44	0	1253	0	531	4	229	0	0	0	0	0	52	578
CNAG_02136	386	0	102	0	12	0	5	1	0	6	0	0	0	0	0	27	41	20	0	633	31	18	3	266	0	0	0	0	0	5	95
CNAG_02137	503	0	0	0	91	0	0	1	0	41	0	0	0	31	0	30	225	59	0	3800	0	413	119	363	3	0	0	0	0	34	362
CNAG_02138	959	0	130	0	196	0	33	0	0	76	0	49	0	0	0	31	234	94	0	7661	0	734	77	395	7	1	0	0	0	77	740
CNAG_02139	8522	0	675	33	812	97	428	925	0	681	0	0	0	0	4	116	437	697	0	16036	47	4529	330	3999	0	2	0	0	0	1020	10699
CNAG_02140	380.85	0	0	0	96.36	0	6.12	0	0	41.05	0	0	0	0	0	21.05	135.23	50.92	0	2058.11	0	99.68	0	431.26	0	0	0	0	0	24.07	285.6
CNAG_02141	1102.15	0	7	0	21.64	0	12.88	0	0	21.95	0	0	0	0	0	17.95	40.77	42.08	126	2027.89	0	110.32	0	466.74	0	0	0	0	0	22.93	413.4
CNAG_02143	2863.24	0	0	0	9.56	0	17	0	0	12.07	0	0	0	0	0	27.2	81.55	46.55	0	411.85	0	59.13	84	118.18	0	0	0	0	0	47.08	412.97
CNAG_02144	13967.8	105	747	214	850.44	171	446	120	0	841.93	0	0	0	305	5	312.8	1659.45	726.45	101	28912.2	0	5151.87	1916	14328.8	335	0	0	0	0	2490.92	2785.03
CNAG_02145	1388.98	1	72	119	63.3	0	8.36	0	0	24	0	0	0	0	0	34.27	140.71	89.78	0	1129.36	0	228	10	312.22	0	0	0	0	0	6	101
CNAG_02146	196.02	0	0	0	2.7	0	7.64	0	0	1	0	0	0	0	0	6.73	3.29	2.22	0	88.64	0	0	0	23.78	0	0	0	0	0	0	0
CNAG_02147	126	0	0	0	46	0	1	5	0	7	0	0	0	14	0	2	26	70	0	2249	0	7	0	22	0	0	0	0	0	34	401
CNAG_02148	341.82	0	0	0	132.35	0	8	0	0	81	0	0	0	0	0	40.89	139.33	112.72	0	1315.16	0	288	24	221	0	0	0	0	126	194	614.81
CNAG_02149	218.67	0	106	0	36.72	8	0	0	0	0	0	0	0	0	0	1.3	8.32	10.64	0	190.65	0	0	0	63.25	0	0	0	0	0	3.68	57.83
CNAG_02150	191.51	0	0	0	73.94	0	18	5	0	35	0	0	0	110	0	16.81	64.35	38.64	0	766.19	0	263	215	177.75	0	14	0	0	0	29.32	416.36
CNAG_02151	2621.23	0	68.48	0	251.72	12.7	151.43	83.97	0	227.02	0	0	1	0	0	74.32	489.81	126.27	70	7595.58	0	1731.89	514.51	1538.85	128	0	0	1	0	209.24	1540.13
CNAG_02152	6875.77	0	94.52	4	225.28	9.3	58.57	127.03	0	262.98	0	14	0	0	0	112.68	248.19	178.73	0	7075.42	0	899.11	231.49	1486.15	0	0	0	0	0	92.76	1371.87
CNAG_02153	1227	0	40	0	142	0	40	0	0	135	0	3	0	0	0	46	189	146	0	4236	0	478	37	567	79	90	0	0	1	136	861
CNAG_02154	758	0	49	0	59	0	7	37	0	68	0	0	0	0	0	14	154	54	0	4287	0	269	83	594	0	0	0	0	0	85	235
CNAG_02155	970	0	50	0	14	0	7	0	0	7	0	0	0	4	0	4	14	22	0	422	0	62	0	25	0	0	0	0	0	16	176
CNAG_02156	2957	0	58	66	388	0	43	0	0	103	0	11	0	36	0	55	532	368	0	6283	0	1327	135	1758	5	0	0	0	0	336	5831
CNAG_02157	263	0	129	0	37	0	0	0	0	36	0	0	0	0	0	25	104	48	0	2150	0	197	72	313	6	0	0	0	0	40	610
CNAG_02159	1040	0	0	0	70	0	0	0	0	8	0	0	0	0	0	4	59	30	0	379	0	82	0	76	0	0	0	0	0	3	37
CNAG_02160	68	0	0	0	19	0	5	0	0	6	0	0	0	0	0	17	5	16	0	219	0	39	0	34	0	0	0	0	0	2	34
CNAG_02161	2890	0	272	64	202	66	28	128	0	114	16	0	0	1	0	89	295	163	0	5591	0	1131	6	1433	0	0	0	0	0	298	2222
CNAG_02162	390	0	0	0	16	0	16	0	0	11	0	0	0	0	0	30	82	17	0	1022	0	47	0	125	0	0	0	0	0	44	54
CNAG_02163	270	17	0	0	21	0	0	0	0	24	0	0	0	0	0	11	22	15	0	2118	0	34	0	279	31	0	0	0	0	8	135
CNAG_02164	25146	0	1581	105	1817	325	796	1170	0	1014	215	83	5	162	20	1095	1006	2336	57	50393	0	9507	328	7825	282	1	61	0	151	2272	40400
CNAG_02165	5096	5	460	91	574	144	133	318	0	823	1	0	0	49	0	170	406	943	3	15049	0	2388	394	3765	82	0	5	0	0	687	12992
CNAG_02166	15146	61	925	126	957	391	1035	153	0	882	43	369	5	145	24	361	1235	873	1	31076	163	4731	982	6823	374	0	3	2	136	6128	8951
CNAG_02167	2729.54	0	171	2	280	0	383	65	0	254	0	0	0	0	0	128.4	285	204	0	9846	0	1129	226	1938	25	0	12	0	0	545	2581
CNAG_02168	13430.5	114	87	195	1546	283	722	1622	0	715	14	8	0	67	4	348.6	371	1497	0	15258	0	5732	457	3688	81	0	123	0	155	1470	26406
CNAG_02169	185	0	218	0	32	90	4	119	0	17	0	0	21	0	0	3	9	10	0	746	0	111	0	110	1	0	0	0	0	22	342
CNAG_02170	1028	0	477	0	153	55	37	122	0	99	1	0	0	67	0	26	49	57	0	1897	73	741	103	173	127	0	0	0	0	144	2308
CNAG_02171	659	0	0	0	42	3	3	0	0	25	0	4	0	0	0	18	83	51	0	1189	0	148	42	195	0	0	0	0	0	57	444
CNAG_02172	5518	0	58	106	553	15	63	176	0	725	0	81	0	0	0	154	471	492	0	17081	0	3323	580	2880	165	0	50	0	0	2104	5386
CNAG_02173	598	0	0	0	131	101	2	131	0	101	0	0	0	0	0	43	118	43	0	1793	0	423	3	669	0	0	25	0	0	40	775
CNAG_02174	2346	0	38	0	229	0	142	97	0	158	0	0	0	45	0	36	252	104	0	4621	0	488	259	1410	54	0	79	0	0	431	1574
CNAG_02175	7111	0	356	67	509	72	346	194	103	369	0	0	0	58	0	183	623	480	0	13972	110	2202	554	2866	21	0	0	0	0	1139	5355
CNAG_02176	19944	57	150	72	712	620	67	1874	0	296	6	29	0	140	0	457	940	795	62	106879	0	2996	486	3814	0	19	16	3	0	1104	20457
CNAG_02177	5388	138	422	171	638	35	342	41	0	546	0	93	75	225	0	146	606	400	0	9014	0	3416	294	4592	354	0	0	0	0	527	3748
CNAG_02178	992	0	299	2	136	5	20	5	0	75	0	0	0	0	0	65	119	84	0	3416	0	797	0	1037	0	0	0	0	0	132	730
CNAG_02179	2150.17	0	222	0	144	0	102	37	0	149	0	2	0	0	0	103	470.34	146.02	89	9530.09	1	2333.07	228	1535.87	410	0	0	0	0	226.23	2336.12
CNAG_02180	7290.83	0	512	125	387	1	62	104	0	295	0	86	0	0	0	53	546.66	390.98	84	12564.9	0	1684.93	226	2813.13	110	0	0	0	47	518.77	4420.88
CNAG_02181	360	0	61	0	47	0	15	0	0	14	0	0	0	0	0	7	50	11	0	1623	0	98	0	119	11	120	0	0	0	33	490
CNAG_02182	28219.2	0	167	0	309.32	248	705	371	0	264	0	0	0	6	0	67.41	911.15	178.58	0	14372.3	20	10222.9	0	9767.95	861	0	0	0	0	450.88	6815.6
CNAG_02183	3956.38	162	670	96	337.68	4	81	55	0	380	0	0	39	168	0	89.59	483.85	230.42	0	13609.7	0	1970.08	145	1481.05	193	0	0	4	0	244.12	2679.4
CNAG_02184	30.39	0	0	0	0	0	3	0	0	0	0	0	0	0	0	0	5	0	0	21	0	0	0	0	0	0	0	0	0	0	0
CNAG_02185	782	0	0	0	25	0	0	0	0	16	0	0	0	0	0	20	43	62	0	1596	0	320	0	35	0	0	0	0	0	85	405
CNAG_02186	149.41	0	0	0	27.04	0	0	0	0	1	0	0	0	0	0	0	42.66	10.39	0	597.71	0	51.59	0	76.13	0	0	0	0	0	6	38.5
CNAG_02187	1118.59	0	62	0	166.96	0	10	49	0	67	0	60	0	143	0	39	128.34	125.61	0	1409.29	0	578.41	73	831.87	108	0	0	0	0	74	929.5
CNAG_02188	2064	0	511	21	266	0	388	112	0	216	0	0	9	252	0	117	193	565	0	3366	3	1164	92	658	25	11	0	0	0	94	901
CNAG_02189	49482.9	0	660	105.61	1088.7	223	190.13	1254	0	1029.37	132	8	0	110	0	473.6	1857.66	2232.54	20	24113.3	125	11494.5	447	7588.78	542	1	0	0	0	616.23	6223.84
CNAG_02190	74.09	0	62	67.39	87.3	0	4.87	0	0	10.63	0	0	22	0	0	50.4	62.34	39.46	0	250.7	0	40.55	0	46.22	0	0	0	0	0	7.77	80.16
CNAG_02191	1072	0	0	0	97	0	43	0	0	37	0	0	0	0	0	56	83	57	0	1890	0	108	0	486	0	0	0	0	0	7	115
CNAG_02192	169	0	0	0	20	0	4	0	0	0	0	0	0	0	0	3	12	5	0	79	0	4	0	35	0	0	0	0	0	1	11
CNAG_02193	100	0	0	0	4	0	3	0	0	13	0	0	0	0	0	11	69	5	0	1918	0	25	0	85	0	0	0	0	0	0	0
CNAG_02194	1377	0	0	118	90	0	5	0	0	60	0	0	0	0	0	2	60	11	0	3017	0	345	0	694	0	0	38	0	0	47	236
CNAG_02195	164	0	0	0	52	0	10	0	0	18	0	0	0	73	0	31	53	67	0	1898	0	118	38	336	0	0	0	0	0	20	19
CNAG_02196	1540	0	0	0	144	0	4	0	0	17	0	0	0	0	0	34	202	50	0	3643	0	516	147	326	205	0	0	0	0	24	128
CNAG_02197	716.62	0	116	0	98	0	9	0	0	49.81	0	0	0	0	0	43	182.5	102	20	1771.93	0	282.89	21	313.24	0	0	0	0	0	101.36	273.22
CNAG_02198	146.38	0	2	0	0	0	0	0	0	5.19	0	0	0	0	0	0	2.5	8	0	417.07	0	82.11	0	141.76	0	0	0	0	0	15.64	54.78
CNAG_02199	491	0	159	0	45	115	9	0	0	53	0	0	0	0	0	17	85	29	0	1217	0	292	159	498	0	0	0	0	0	16	316
CNAG_02200	1458	0	57	0	97	81	24	100	0	470	0	0	0	0	0	25	103	124	0	3174	0	836	80	1361	13	0	0	0	0	100	1888
CNAG_02201	804	0	0	0	49	95	5	4	0	252	0	0	0	0	0	21	74	78	0	1554	0	321	104	739	0	0	0	11	0	22	752
CNAG_02202	1211	0	85	0	111	0	16	0	0	30	0	30	0	0	0	32	283	32	0	2925	0	298	0	322	3	0	0	0	0	37	129
CNAG_02203	730	6	89	0	173	6	54	0	0	59	0	0	0	52	0	52	102	177	0	7284	0	412	139	350	44	0	0	0	0	393	2262
CNAG_02204	241	0	0	90	34	0	7	0	0	8	0	0	0	0	0	12	51	10	0	1961	0	92	0	99	0	0	0	0	0	61	35
CNAG_02205	2132.77	0	0	0	283.64	80	29	166	0	267.89	0	0	0	1	0	37	313.07	302.2	0	8304.8	0	1172	419	2090.22	7	0	62	0	12	162	2950.03
CNAG_02206	100.23	0	0	0	21.36	0	0	0	0	3.11	0	0	0	0	0	14	7.93	1.8	0	158.2	0	0	0	37.78	0	0	0	0	0	0	6.97
CNAG_02207	929	0	0	0	31	0	0	0	0	20	0	0	0	0	0	8	55	6	0	1608	0	185	5	342	0	0	0	0	0	8	231
CNAG_02208	4585	1	372	0	424	322	162	81	0	599	4	81	76	1	0	160	708	238	0	8695	0	3991	81	2740	399	0	8	0	0	381	2569
CNAG_02209	5904	0	519	185	245	97	260	0	0	53	0	11	0	0	0	121	496	189	0	7901	0	986	242	2329	0	0	72	0	0	696	1041
CNAG_02210	1192.83	0	270	0	149.13	8	107.13	254	0	236.57	2	0	7	0	0	53.13	131.97	101.42	0	4697.92	0	1147.18	73	1324.13	0	0	80	0	0	198.21	3215.69
CNAG_02211	1038.17	118	148	101	181.87	0	79.87	102	0	124.43	74	0	48	0	0	16.87	149.03	111.58	0	2957.08	0	739.82	0	1024.87	96	0	85	0	40	118.79	1820.31
CNAG_02212	8633	0	430	60	351	219	156	207	0	478	0	2	29	101	0	159	934	358	118	24114	0	1843	704	5543	4	0	9	0	0	669	2296
CNAG_02213	2294	0	51	17	385	26	278	82	0	248	0	0	0	9	0	87	270	255	0	5867	0	1462	79	1525	6	11	0	0	0	689	2236
CNAG_02214	2169	0	142	96	190	0	132	0	0	58	0	0	0	0	0	28	207	119	0	1604	0	946	0	684	0	0	0	0	0	32	535
CNAG_02215	282.04	0	152	0	35.14	0	36	1	0	0	0	136	0	0	0	12.24	116.36	37.88	0	349.2	0	422	0	55	0	0	0	0	0	12	307
CNAG_02216	13930	0	513	113	856.86	343	151	95	0	2690	0	159	112	18	0	232.76	1104.64	727.12	129	22236.8	0	6027	736	8731	539	82	1	0	34	1023	7184
[truncated: 4,963 more rows]

## Sheet: rank median
Genes	PMH1033_hCSF	NRH5010_hCSF	PMH1065_hCSF	PMH1051_hCSF	PMH1040_hCSF	PMH1063_hCSF	NRH5027_hCSF	NRH5081_hCSF	NRH5084_hCSF	NRH5045_hCSF	NRH5020_hCSF	NRH5030_hCSF	PMH1049_hCSF	NRH5076_hCSF	NRH5031_hCSF	PMH1054_hCSF	NRH5063_hCSF	NRH5028_hCSF	NRH5021_hCSF	NRH5057_hCSF	PMH1014_hCSF	PMH1056_hCSF	NRH5061_hCSF	NRH5056_hCSF	PMH1055_hCSF	PMH1034_hCSF	NRH5015_hCSF	PMH1062_hCSF	PMH1058_hCSF	NRH5064_hCSF	NRH5044_hCSF	Median
CNAG_01653	18	34	1	1	3	11	19	2	2	3	5	12	2	3	10	3	99	185	1	5	5	605	12	1	12	11	11	2	76	21	3	5
CNAG_01117	5	1	4	4	27	1	5	14	10	28	7	4	5	6	6	22	22	17	12	11	27	3	4	6	7	33	2	108	5	5	61	6
CNAG_06125	6	2	33	3	9	6	15	9	30	30	3	8	6	16	42	28	8	4	6	6	8	26	6	53	23	2	7	3	2	15	5515	8
CNAG_06000	2	9	5	6	5	33	4	6	12	12	21	115	9	37	21	9	4	16	17	7	7	71	5	33	416	13	34	203	27	49	164	13
CNAG_01565	189	134	67	281	239	152	7	5	32	614	13	247	7	8	9	1	1	5	5	4	134	1	31	3	2	1	1	265	25	119	1520	13
CNAG_06400	8	4	22	2	19	9	8	10	13	2	10	14	14	17	50	16	16	8	11	21	3	5	17	419	75	22	6	94	327	83	77	14
CNAG_00848	31	10	10	8	7	42	12	1169	16	4	128	5	3686	25	35	2	9	2	2	25	69	4	3	20	269	5	4	44	35	55	64	16
CNAG_00456	1	55	7	43	2	41	41	7	4	8	2	39	3	4	2	27	19	95	37	125	13	28	15	5	525	32	13	376	8	126	98	19
CNAG_06101	13	7	6	9	16	3	27	16	15	34	6	52	40	10	7	29	7	11	7	20	66	151	42	24	20	21	265	367	18	51	80	20
CNAG_04687	62	11	3	85	18	7	22	64	11	50	18	2	197	7	11	5	5	116	3	27	39	25	96	14	45	28	16	109	155	81	10	22
CNAG_02129	9	64	12	12	4	15	16	160	9	1	31	1	643	13	3	15	31	3	16	113	315	32	28	17	332	27	133	191	24	25	2030	24
CNAG_06508	24	20	14	20	8	18	9	17	20	11	23	29	16	45	26	30	34	15	15	12	413	152	613	34	256	12	461	75	475	70	58	24
CNAG_01150	14	19	21	32	86	2	25	87	7	57	4	19	11	5	5	23	17	100	14	82	31	24	9	58	155	556	216	5	175	266	65	24
CNAG_06347	37	6	13	26	14	57	10	8	153	15	26	18	25	50	2930	24	12	27	21	2	16	60	69	27	19	58	41	14	112	34	5710	26
CNAG_00531	7	97	46	46	40	35	14	12	6	18	20	91	8	11	13	32	36	38	26	31	14	22	8	12	49	4	114	138	914	1	614	26
CNAG_01562	34	17	92	14	1	234	6	3	559	85	35	7	15	337	537	11	14	19	28	3	17	586	16	453	27	267	74	13	44	221	142	28
CNAG_03120	3	15	38	47	11	36	17	13	29	42	15	55	12	18	59	38	29	18	44	13	21	20	27	80	450	7	264	3024	3056	199	2874	29
CNAG_06576	92	28	28	27	10	118	69	136	47	7	16	27	132	30	14	6	33	6	9	9	35	44	14	11	294	6	423	169	270	84	5907	30
CNAG_06267	38	27	2	64	6	14	20	547	21	39	12	15	108	29	4	8	30	12	8	44	5785	7	476	946	344	239	111	5685	3	5669	5639	30
CNAG_06241	12	881	242	39	15	199	185	4	28	111	11	28	1	12	15	37	1871	428	4	127	2	522	24	21	42	3	269	1	31	5652	72	31
CNAG_00815	77	37	15	7	34	61	98	18	18	21	25	17	23	23	32	52	1236	88	18	33	94	117	192	8	222	125	229	96	11	263	871	37
CNAG_00995	23	42	31	50	17	49	36	586	27	6	77	31	702	54	12	20	18	10	36	38	24	193	39	18	172	1491	430	311	225	135	1015	39
CNAG_07888	121	21	43	5	53	171	33	38	70	105	27	48	19	295	37	56	2	46	13	1	367	8	82	19	558	6838	601	6	496	3	6829	46
CNAG_02943	78	93	30	44	24	23	60	98	39	10	59	49	193	47	27	88	23	48	19	19	434	617	11	32	760	3036	541	2874	2912	12	2721	49
CNAG_00147	27	86	59	123	63	13	51	43	51	139	45	40	41	35	47	81	62	399	47	43	306	559	390	164	81	20	137	20	52	481	4	52
CNAG_05138	44	56	16	80	58	62	18	33	5	94	97	337	53	40	116	50	25	106	83	32	22	572	18	31	411	148	62	49	22	19	159	53
CNAG_06840	16	13	68	25	38	16	43	26	61	64	14	32	24	39	89	63	66	43	72	23	54	407	465	297	10	315	339	53	180	72	6146	54
CNAG_02030	54	18	36	34	20	124	29	21	19	23	53	63	47	99	146	82	24	87	49	17	28	195	265	97	508	37	222	88	66	94	1935	54
CNAG_05799	22	43	49	42	48	98	31	22	34	107	144	127	10	55	76	17	88	102	41	10	489	40	74	485	25	195	5356	237	5327	332	55	55
CNAG_00311	56	8	20	55	45	5	1	1	1	121	255	10	64	1	75	19	15	467	780	114	6	9	345	715	443	246	5	100	98	596	134	56
CNAG_03012	10	81	40	140	36	148	114	37	3	431	1	16	21	2	1	57	20	137	50	1415	526	3165	2	4	679	609	46	240	2967	2882	83	57
CNAG_00483	48	41	73	36	41	32	52	41	108	71	47	99	58	97	73	59	41	28	27	142	1353	58	45	378	48	269	75	293	348	743	572	59
CNAG_00091	127	66	25	16	13	105	143	1344	94	5	347	44	4049	296	78	7	26	7	60	46	605	15	10	7	587	15	49	199	573	434	45	60
CNAG_04625	21	47	124	113	26	280	53	71	74	76	42	66	37	60	30	115	58	47	29	121	45	62	392	61	391	341	91	4315	1	2	4215	62
CNAG_04735	4	65	65	311	21	116	42	32	36	35	37	9	34	21	20	73	35	332	45	67	15	106	102	38	545	533	4458	289	313	156	4311	65
CNAG_05431	20	78	39	71	190	51	32	27	17	69	62	729	27	49	104	797	199	161	61	35	62	436	49	25	5079	14	121	5012	81	237	4921	69
CNAG_03143	344	141	116	189	91	366	37	48	26	72	63	64	562	53	16	25	338	13	57	1877	3370	6	1	77	682	665	14	3045	3078	289	1	77
CNAG_06081	40	95	79	100	78	79	38	29	54	180	151	488	29	214	803	42	13	182	95	15	18	5601	175	29	61	17	12	5544	5547	337	5481	79
CNAG_07538	64	118	110	171	147	181	35	73	64	81	22	154	45	75	51	188	38	232	70	40	801	30	267	710	602	230	67	79	6520	6520	41	81
CNAG_04105	1558	83	63	198	193	252	34	357	37	171	8	23	1381	38	269	21	3	1	10	352	4124	2	67	379	47	678	32	3872	16	3833	152	83
CNAG_05750	80	30	211	30	43	74	78	35	136	95	57	85	92	134	339	316	188	51	65	14	25	228	98	171	52	435	578	5287	78	27	99	85
CNAG_01984	61	26	127	38	64	111	87	97	93	82	39	24	51	87	95	40	148	29	39	1746	432	139	83	318	137	8	249	185	2127	276	78	87
CNAG_02860	17	22	26	15	52	54	26	168	73	88	48	38	26	236	43	34	113	180	1720	74	197	142	513	122	351	243	26	281	152	287	2644	88
CNAG_06220	94	388	29	137	22	114	90	1296	45	33	36	11	208	78	17	31	75	22	32	50	373	18	5784	5736	811	5695	210	121	267	13	5600	90
CNAG_06699	87	25	44	19	42	99	24	50	63	32	91	54	330	86	361	146	61	54	43	117	1000	125	593	709	13	274	397	6054	331	6041	6019	91
CNAG_01722	50	91	64	56	56	26	84	152	78	51	120	71	99	59	33	117	152	20	92	116	241	2177	2465	30	551	238	289	266	32	1799	1665	92
CNAG_04904	57	180	195	117	80	91	80	86	105	132	96	113	76	80	38	69	1185	45	52	62	668	525	20	46	520	350	368	24	4571	4530	4465	96
CNAG_07561	69	57	84	37	44	121	121	81	129	75	46	61	117	174	203	96	100	70	357	359	195	724	89	68	6562	102	6545	71	19	150	6532	100
CNAG_00130	242	240	86	211	57	100	65	244	75	25	76	13	431	145	52	102	107	99	614	2060	49	69	55	48	389	359	389	30	97	465	289	100
CNAG_00261	175	24	99	104	101	337	48	101	82	327	32	187	79	65	193	39	186	50	100	803	208	749	80	81	86	413	10	615	689	552	34	101
CNAG_05918	68	31	101	17	32	44	89	31	113	84	69	77	70	103	199	75	502	24	126	77	535	677	325	940	141	701	158	5432	68	114	5363	101
CNAG_06923	53	106	24	138	28	77	209	216	49	102	9	6	590	62	19	4	11	66	25	51	6282	6267	601	57	323	630	6246	6242	490	6232	6214	102
CNAG_05581	74	90	103	150	84	66	73	104	140	160	81	528	59	149	279	68	96	93	51	84	109	5213	626	5268	5202	36	82	5135	215	5107	36	103
CNAG_07855	98	70	320	173	163	84	105	84	226	723	58	102	17	66	127	112	230	257	63	45	932	27	166	817	17	9	8	117	222	8	6797	105
CNAG_04098	122	68	54	10	49	188	99	36	41	146	85	1739	55	42	96	110	105	77	192	61	4118	737	993	493	3996	82	393	3866	154	3826	12	105
CNAG_00457	72	49	17	75	200	21	111	56	35	155	50	170	85	34	117	70	270	154	295	79	939	599	397	1310	511	25	18	778	4	133	106	106
CNAG_02685	117	36	41	81	73	153	62	563	109	83	83	231	94	290	110	119	129	82	55	130	59	82	78	729	14	2821	124	42	2691	283	2485	109
CNAG_04737	28	117	34	110	35	89	92	109	33	46	94	189	120	58	72	154	104	35	88	22	4611	271	4688	110	402	106	439	4410	4427	314	4313	109
CNAG_06109	96	150	69	35	23	278	91	942	46	9	279	25	1510	74	31	55	134	39	38	205	502	234	30	667	309	111	380	141	45	5542	166	111
CNAG_04659	145	23	62	24	39	178	116	341	91	80	199	3	119	61	44	12	6	225	200	90	404	412	81	51	32	492	565	158	4363	4313	154	116
CNAG_00301	251	40	37	97	93	126	45	201	62	116	320	414	111	291	41	104	183	208	34	128	111	660	182	22	231	574	390	118	723	100	59	118
CNAG_03345	79	152	19	121	55	29	81	140	119	106	29	35	219	76	48	48	39	79	24	512	966	809	570	3507	260	3357	9	3226	3253	292	3074	119
CNAG_01854	71	85	113	94	61	106	76	51	122	147	67	281	75	143	195	106	84	41	33	171	171	2273	207	2369	2223	257	2087	1961	63	273	1773	122
CNAG_01232	67	96	109	124	88	130	39	23	77	145	193	802	44	265	768	302	231	109	111	24	34	74	840	260	385	29	51	196	1503	1375	1234	124
CNAG_00334	65	74	506	49	214	24	86	46	144	204	101	103	83	69	759	462	118	53	759	58	1240	534	795	671	504	59	465	179	128	617	82	128
CNAG_00363	125	130	123	182	75	267	130	178	150	124	155	174	177	101	63	152	131	49	30	16	1261	50	447	136	112	35	104	374	773	132	101	130
CNAG_07373	91	35	433	93	130	20	145	59	277	541	61	111	35	67	256	458	201	76	245	133	75	839	495	501	33	24	594	156	333	89	6364	133
CNAG_04640	36	108	526	83	62	73	101	42	356	207	80	357	38	122	352	133	261	72	134	112	1	4459	115	704	580	568	4379	4328	4347	4298	4230	134
CNAG_00024	70	145	155	145	116	48	100	119	97	178	156	22	432	70	92	137	328	75	238	375	1027	31	201	108	69	743	625	130	73	376	195	137
CNAG_02936	89	221	131	153	110	39	126	69	139	168	86	126	135	85	151	143	863	171	46	81	288	695	140	732	57	3029	204	2868	2906	9	86	139
CNAG_03771	197	136	60	11	37	139	93	290	59	17	165	45	222	90	58	153	76	33	104	237	683	14	762	118	617	673	3649	333	306	3532	3448	139
CNAG_01727	148	54	274	61	68	12	132	70	307	38	371	173	140	95	552	139	60	91	109	400	107	2181	261	421	161	349	20	328	9	194	1669	140
CNAG_06208	51	80	129	79	118	38	57	53	151	164	115	79	66	152	154	544	143	878	226	71	925	5695	1165	100	281	409	131	5642	469	63	5591	143
CNAG_05235	147	148	132	105	92	65	128	92	206	177	75	105	216	107	57	192	477	149	147	63	57	318	298	515	694	4915	255	400	23	128	4743	147
CNAG_03113	46	162	98	95	25	129	120	443	79	27	121	33	298	147	18	76	139	26	197	288	527	37	980	610	638	3170	3099	3017	3049	181	2867	147
CNAG_04879	73	167	199	53	70	159	127	225	292	55	148	80	139	268	114	78	87	67	42	59	100	102	856	445	425	493	4582	4542	4549	4509	157	148
CNAG_06246	33	185	118	120	149	149	162	74	89	148	95	104	60	52	90	185	636	597	171	101	119	5725	103	5756	812	133	231	407	5678	340	5625	149
CNAG_06646	97	225	81	184	103	46	94	466	106	110	110	98	617	250	68	130	73	206	1257	637	6068	6035	575	74	601	150	586	6004	6004	148	11	150
CNAG_00799	75	14	290	13	72	619	30	200	323	54	49	123	42	1329	2707	46	51	153	31	151	659	1453	33	718	38	281	1222	7	159	262	855	151
CNAG_03223	39	101	3197	132	50	3634	171	20	622	152	461	435	31	281	598	10	42	60	89	8	675	87	3548	37	22	169	284	259	3145	23	2964	152
CNAG_04217	211	32	42	515	831	4	11	30	8	274	24	152	20	24	132	572	823	393	1679	57	913	4121	21	71	188	287	66	397	37	3933	3859	152
CNAG_03677	129	127	278	108	119	695	56	75	120	156	253	171	48	98	97	135	156	210	253	106	488	3683	46	3760	104	310	552	3503	3531	3449	3365	156
CNAG_03765	183	249	158	102	98	170	144	382	147	74	114	50	183	249	71	151	82	58	401	68	310	48	153	554	252	333	343	84	178	303	3442	158
CNAG_05818	136	298	88	319	186	131	155	115	171	387	134	1341	267	262	392	180	126	86	164	36	40	116	88	52	66	129	579	243	5345	158	5271	158
CNAG_06770	134	61	134	31	83	108	108	250	158	70	1148	323	206	274	333	156	121	64	613	96	53	6142	126	310	372	95	187	197	6111	244	6081	158
CNAG_01164	124	98	111	158	90	185	66	88	80	125	181	140	98	210	420	128	69	134	94	213	1877	70	2042	841	731	296	321	1377	1448	191	1177	158
CNAG_01920	191	92	173	58	122	64	68	34	127	96	226	215	69	57	67	89	160	123	196	476	2449	799	118	169	37	2226	410	2024	162	1964	1837	160
CNAG_07769	90	143	191	163	151	76	131	103	145	242	54	278	61	130	115	851	345	1642	515	53	6738	6727	446	816	6735	44	497	104	55	351	6717	163
CNAG_00897	49	112	90	116	164	128	44	44	76	144	103	733	95	132	312	357	224	490	526	28	245	751	66	174	1478	89	330	1154	224	1098	945	164
CNAG_02099	58	33	369	233	142	70	64	94	121	232	129	248	400	91	241	111	74	155	175	225	12	757	131	870	437	559	2300	2184	2227	167	144	167
CNAG_02230	180	44	55	136	31	164	124	726	191	68	2993	53	1653	169	23	33	48	25	73	997	2702	109	304	116	415	467	2411	386	2347	278	2128	169
CNAG_02843	167	113	161	103	69	221	75	485	135	63	218	69	1015	305	105	331	44	133	74	1692	3143	172	378	23	755	357	153	236	401	2731	2627	172
CNAG_01277	95	173	397	52	12	817	523	66	315	66	17	117	4	127	186	77	629	83	179	47	817	1817	872	39	156	1720	1611	1473	227	118	1274	173
CNAG_03572	217	87	61	74	106	175	47	465	24	43	614	78	896	154	39	87	57	37	173	921	3709	294	197	679	149	3539	3484	3414	415	230	3272	175
CNAG_06585	99	157	167	288	148	59	125	122	149	222	93	65	175	118	228	1662	64	96	1120	1438	350	100	6048	530	5994	70	5966	5949	5953	5936	5912	175
CNAG_07445	59	138	202	54	51	86	176	155	214	131	113	84	96	260	560	98	65	465	62	83	19	443	273	6466	6466	6467	6446	6443	6441	6438	6428	176
CNAG_03225	483	133	330	177	173	186	227	415	273	359	28	122	113	459	198	64	53	74	40	48	144	47	36	496	379	610	300	3117	104	154	2966	177
CNAG_05199	141	102	316	84	188	22	137	78	163	172	177	73	164	32	219	447	1036	392	1399	173	840	355	1004	4964	647	4891	3	4812	133	74	4719	177
CNAG_00061	137	77	257	68	185	50	149	274	179	136	105	166	448	186	298	218	362	175	855	178	42	192	500	690	73	19	100	323	547	142	229	179
CNAG_01558	171	182	75	59	29	82	50	131	84	19	261	58	1674	179	64	101	169	226	1188	321	291	632	34	576	526	1942	1844	1707	288	1653	33	179
CNAG_01052	401	124	178	324	46	300	59	304	50	24	624	41	2445	181	29	351	1811	21	118	134	831	688	23	142	1592	145	1423	212	281	78	1072	181
CNAG_01102	585	142	217	33	272	564	170	1232	123	20	136	181	3160	243	40	43	54	30	444	716	102	21	136	236	729	10	287	1324	1393	1268	23	181
CNAG_04163	119	653	85	70	67	271	161	991	86	14	106	263	914	175	25	425	1326	57	584	470	4167	105	1119	181	4052	74	190	3923	3935	155	3806	190
CNAG_06150	63	163	300	160	85	8	192	55	288	41	150	193	62	108	863	177	368	263	1338	228	812	5649	1162	451	556	340	225	37	6	62	167	192
CNAG_03492	1435	12	57	22	363	213	79	1630	197	45	946	182	3493	120	799	74	117	32	121	239	3653	311	22	13	63	3480	3423	180	3378	3300	3208	197
CNAG_02974	131	104	203	67	102	101	151	171	199	100	56	95	238	357	137	266	513	426	75	145	480	328	717	890	3099	3059	2983	2897	2934	153	17	199
CNAG_06377	114	38	250	21	89	81	67	90	200	36	207	74	427	225	288	671	189	104	128	132	994	836	1017	426	166	5825	142	5778	5787	5766	5740	200
CNAG_02079	113	166	282	180	87	125	148	373	162	67	138	26	201	322	84	215	451	174	23	369	104	190	1082	2552	2416	201	2283	2165	2210	277	1983	201
CNAG_04441	85	99	368	76	198	34	248	132	340	400	355	165	72	190	251	197	396	607	108	144	145	441	4471	918	645	374	205	64	4179	202	4061	205
CNAG_01421	103	151	269	209	81	796	112	113	1660	351	52	404	104	1476	964	47	81	238	119	91	519	61	654	2047	1889	651	106	83	176	1538	1399	209
CNAG_00879	32	121	247	188	123	63	165	106	60	212	109	523	126	217	66	368	552	42	312	208	37	651	653	561	505	226	1289	1139	1217	117	930	212
CNAG_06242	35	1661	465	82	30	364	293	11	40	304	153	67	18	20	165	161	5938	2066	80	625	127	5721	769	121	213	5715	583	5668	268	125	5621	213
CNAG_04953	249	444	94	89	95	301	167	213	69	37	135	118	202	41	126	186	173	468	661	623	126	4700	112	4768	4691	4686	4640	4600	4606	4568	4503	213
CNAG_05349	206	147	212	169	216	228	359	202	180	154	87	82	150	121	100	428	191	300	408	799	579	215	931	665	495	445	345	32	318	4905	4847	216
CNAG_06453	216	362	104	259	65	204	77	339	56	13	766	36	961	131	143	199	52	40	1030	304	657	5886	124	5910	5895	109	5867	5847	5855	343	100	216
CNAG_01251	174	222	136	345	237	117	138	177	192	255	124	342	214	123	310	276	213	459	527	93	1943	33	2108	82	68	218	1588	27	1518	1392	1252	218
CNAG_04587	383	178	87	241	128	157	85	310	42	99	215	34	455	71	162	172	137	219	368	335	685	19	411	628	790	4383	4334	288	4297	4247	9	219
CNAG_01115	102	236	193	337	221	143	330	432	330	292	219	275	199	168	74	222	43	578	77	413	153	353	908	179	71	441	183	326	1406	4	1131	222
CNAG_00984	260	156	179	112	107	422	118	2153	124	29	1138	224	680	232	60	113	154	71	22	56	1729	640	26	146	422	1481	428	1215	357	1160	1004	224
CNAG_04755	30	365	319	262	66	200	356	89	178	227	90	129	43	73	45	609	1110	405	218	522	108	823	29	234	687	115	568	270	314	4398	156	227
CNAG_01985	42	196	121	73	99	227	240	49	115	176	295	325	103	93	381	140	220	461	607	929	20	213	912	91	492	2280	363	2082	2128	2022	1897	227
CNAG_02585	106	202	119	148	120	273	102	117	141	166	206	270	244	229	683	309	559	409	211	919	333	261	64	88	485	2776	2700	235	187	29	2434	229
CNAG_01896	282	158	205	154	126	338	258	609	230	143	104	184	705	427	101	41	27	132	172	163	97	88	2587	2404	255	2207	371	2000	2044	274	1813	230
CNAG_06381	182	321	149	152	111	311	228	824	125	16	575	110	510	231	34	206	153	78	140	138	163	706	520	238	5832	591	489	5782	326	5770	5744	231
CNAG_03674	123	181	105	101	398	37	186	163	107	109	123	1014	46	239	620	158	593	213	4389	30	521	3680	116	700	3647	589	3566	3500	3528	232	3362	232
CNAG_03856	266	79	142	41	208	513	46	80	1706	122	99	329	1399	389	800	44	324	105	155	693	3922	3820	32	3897	6	53	3717	101	235	304	3523	235
CNAG_00686	236	262	89	216	97	187	134	1124	116	48	307	59	1467	255	144	162	93	44	624	735	862	1361	1669	1481	39	225	274	969	50	912	749	236
CNAG_07631	221	171	95	243	132	83	54	206	232	187	70	56	239	162	80	248	1723	288	113	1813	6619	6612	734	458	36	459	598	6600	6598	6600	6589	239
CNAG_02118	55	1013	32	239	223	123	279	3811	57	115	51	465	438	146	61	777	606	446	76	908	43	148	41	147	2449	538	2315	2202	7	2140	2019	239
CNAG_01750	146	242	66	362	131	25	200	265	72	56	183	121	683	68	82	311	240	214	1404	1562	895	277	38	768	538	2095	308	234	291	1822	39	240
CNAG_03996	52	347	154	69	74	231	801	241	209	354	100	179	67	33	22	187	1064	1843	521	621	765	3939	785	782	218	3882	3842	3775	41	41	3654	241
CNAG_04113	84	174	82	464	244	166	104	158	102	486	140	75	632	77	299	1145	1948	236	265	64	125	80	44	783	784	548	479	3880	309	3841	3762	244
CNAG_06313	207	229	228	114	113	450	204	269	185	40	166	380	246	309	276	367	122	181	269	118	156	477	5853	5802	624	626	5745	5721	5727	208	122	246
CNAG_02673	454	297	363	168	172	542	157	425	221	92	161	97	938	248	208	66	383	160	204	433	3006	334	121	2992	237	474	23	2633	2679	2577	2	248
CNAG_00581	88	170	225	115	77	384	113	72	100	108	171	319	88	89	260	220	78	451	280	277	738	1282	1046	249	573	504	1042	878	957	106	657	249
CNAG_01890	41	103	476	99	117	47	187	133	311	440	92	144	181	133	1647	633	624	121	81	251	850	606	965	2398	2253	2201	392	1994	13	73	1807	251
CNAG_03355	107	177	100	238	233	357	109	239	252	209	66	101	157	194	375	174	109	567	702	1883	698	420	1108	3513	103	588	366	3233	3260	3179	3082	252
CNAG_06541	473	123	157	711	141	405	74	377	92	252	297	70	6395	297	243	223	133	61	227	39	5995	23	1019	189	5961	34	5933	5916	5921	5902	5877	252
CNAG_05465	112	175	502	88	181	72	206	85	254	243	378	207	56	339	410	642	1159	62	1446	651	842	5116	807	5178	5109	217	24	5041	91	5008	163	254
CNAG_00730	45	71	52	196	79	155	177	58	470	418	19	455	673	166	2120	14	1923	366	129	18	1537	1397	1706	1521	3	54	427	1008	1083	260	790	260
CNAG_01261	165	238	171	215	161	535	195	390	198	133	539	597	260	314	169	493	557	1514	130	361	32	282	545	261	126	364	1596	229	65	1400	1260	261
CNAG_00745	229	261	175	193	865	103	188	516	161	179	239	221	215	624	567	347	654	279	138	821	691	1407	147	470	369	72	200	1021	356	16	804	261
CNAG_00546	261	299	50	433	175	135	63	220	157	441	356	94	259	417	573	300	151	141	112	126	508	1252	122	672	605	1134	182	207	928	797	629	261
CNAG_00601	258	58	70	286	156	255	61	111	96	225	1000	1021	704	536	359	211	227	2199	1271	264	83	1301	511	1421	177	45	1062	898	976	67	677	264
CNAG_07377	133	260	285	190	179	68	72	162	193	377	64	496	101	159	325	541	265	267	264	105	6420	221	1027	752	426	416	495	371	493	96	6368	265
CNAG_05355	238	317	233	332	248	75	88	67	201	339	78	137	152	128	331	1149	166	444	176	141	5092	367	706	573	802	266	486	4944	4946	157	4853	266
CNAG_02684	11	353	294	1222	194	642	413	302	258	361	38	208	39	19	28	120	115	449	115	187	51	2893	183	267	2867	308	2747	43	2690	2588	2484	267
CNAG_01242	589	241	256	307	115	353	269	108	132	374	122	46	168	114	180	365	1994	928	114	152	1936	194	2100	846	1747	1695	38	1444	365	269	138	269
CNAG_00640	232	305	971	139	295	238	210	107	379	672	130	608	13	271	306	214	175	129	418	29	129	255	61	830	720	639	466	80	1003	869	706	271
CNAG_03566	1300	832	35	272	82	109	71	734	52	53	89	86	602	115	54	49	288	23	686	4200	402	137	57	393	540	3535	3480	3410	3438	110	3268	272
CNAG_03787	157	312	381	96	310	115	271	235	289	434	285	471	169	125	49	484	91	146	274	4340	222	3766	342	477	3737	264	176	3593	254	162	3461	274
CNAG_01137	47	400	245	456	1155	10	58	210	38	153	797	124	1041	110	619	589	209	156	1094	777	275	127	384	161	730	1613	376	342	240	6	1152	275
CNAG_05864	1023	227	71	315	71	246	191	278	118	277	227	206	341	312	93	727	194	80	191	367	116	659	414	522	5437	23	5412	365	167	334	5313	277
CNAG_01446	1755	281	1335	834	517	1778	28	114	53	44	137	37	3841	119	1269	243	47	9	56	534	2089	79	7	2	737	1854	521	1616	1676	1560	54	281
CNAG_05994	1463	144	77	415	158	295	222	469	103	112	111	500	1683	381	194	51	249	59	127	5779	283	5537	151	66	293	213	359	5479	5479	5455	5413	283
CNAG_03072	256	284	185	165	105	163	268	150	415	251	112	520	171	421	1218	313	112	194	97	1617	219	3212	614	3297	3178	26	413	2985	3018	2935	2834	284
CNAG_03916	120	172	227	40	209	322	235	280	454	234	269	92	114	940	751	183	114	687	275	41	774	818	290	907	3841	546	3769	3701	423	3657	3579	290
CNAG_06060	111	120	293	229	263	174	175	77	334	185	1641	1025	81	202	581	193	1803	92	87	439	389	383	527	289	5575	624	582	292	5528	5503	165	292
CNAG_02166	209	290	373	379	335	58	340	254	383	421	236	147	133	275	1092	282	437	192	576	73	953	730	845	400	2489	46	203	28	293	76	2065	293
CNAG_04851	179	331	347	271	187	80	158	209	331	257	237	169	250	207	311	229	280	295	67	422	982	567	374	923	795	617	405	4515	4525	112	4416	295
CNAG_00522	185	414	168	141	121	60	390	1736	156	31	287	219	1317	321	65	524	872	310	148	282	217	1230	481	412	1189	1114	295	190	114	776	606	295
CNAG_02876	176	154	260	223	270	137	139	156	297	285	443	128	176	117	124	661	491	427	658	1270	807	123	3298	432	3023	2980	2906	2814	164	2762	2660	297
CNAG_04485	201	354	298	437	217	122	82	223	43	129	221	132	915	233	150	562	443	197	1283	100	4422	411	4504	282	788	4303	4252	128	4214	4166	4099	298
CNAG_00776	526	62	2466	107	33	1955	243	148	664	450	1774	197	2799	1129	3518	79	163	52	69	301	1577	108	1050	716	125	120	307	91	1123	57	833	301
CNAG_00148	193	462	279	359	170	528	291	639	324	223	482	226	288	316	426	771	758	73	103	120	1120	170	90	1094	711	113	77	543	618	250	306	306
CNAG_01640	172	292	230	206	215	216	311	116	306	380	301	818	68	205	233	134	575	136	365	157	2238	2105	466	860	665	390	188	1782	1836	1726	1592	306
CNAG_05915	586	116	76	235	94	307	576	293	772	447	167	361	136	372	1236	129	63	335	54	37	5549	200	526	41	470	5477	99	307	5430	335	37	307
CNAG_02164	104	165	51	309	133	198	146	369	110	365	102	210	647	56	102	405	395	239	741	738	464	376	844	47	747	2432	2355	17	2285	86	2063	309
CNAG_04630	393	372	151	252	405	209	287	284	154	224	116	93	236	141	443	251	311	1004	1526	153	403	612	4609	4514	8	4422	47	335	4337	4288	4220	311
CNAG_01884	116	132	596	92	159	127	154	60	217	446	567	311	384	219	584	640	164	1415	806	1207	48	2300	964	2395	183	454	31	280	2036	69	1803	311
CNAG_00402	204	329	189	225	287	266	233	392	205	246	187	164	500	192	217	1795	2324	201	2465	854	312	639	837	541	1101	382	502	310	157	673	500	312
CNAG_05977	149	295	222	301	192	285	220	247	255	340	74	686	316	183	212	148	336	514	1378	1345	559	5524	749	5562	501	5514	5496	85	218	5442	5399	316
CNAG_00407	317	107	47	565	189	145	180	110	111	326	303	138	154	82	386	36	421	364	79	2213	47	1137	1041	1268	1103	1025	899	732	182	678	505	317
CNAG_03251	1113	616	656	568	687	870	280	191	535	798	180	761	129	220	221	244	83	114	102	169	228	95	132	125	3320	587	545	317	3171	3087	2991	317
CNAG_03577	184	251	924	146	255	194	286	76	317	335	202	258	305	342	731	743	203	212	4326	191	212	3600	577	352	772	98	3488	3418	3445	3364	3276	317
CNAG_04762	83	146	721	63	206	87	326	129	412	319	225	390	71	547	954	974	212	258	178	1275	4631	144	439	597	4535	569	481	202	117	79	4335	319
CNAG_05005	231	394	206	285	318	379	208	490	313	647	462	88	127	116	106	1020	5159	938	1131	1076	246	232	76	4808	4733	4725	416	146	102	319	4545	319
CNAG_00136	108	631	321	313	160	168	172	355	173	195	160	354	692	163	113	482	1256	282	2331	174	552	945	478	532	571	833	39	533	342	212	295	321
CNAG_03516	76	455	93	77	302	323	366	336	308	312	79	378	77	135	91	72	4223	283	243	513	3668	608	328	3643	387	483	193	3370	3396	3317	76	323
CNAG_04803	210	386	297	275	182	376	241	318	325	175	466	612	102	258	851	294	195	167	240	5002	261	482	498	4648	688	4568	22	4469	4481	4442	4372	325
CNAG_01272	540	3	2877	62	328	1750	13	47	366	65	1861	1752	65	908	3755	35	46	34	48	26	414	10	566	848	15	140	1606	1468	1533	1410	139	328
CNAG_05894	130	164	753	440	225	140	259	144	352	537	304	567	93	540	329	389	1454	222	144	1260	70	5472	896	225	123	700	5439	5410	5410	206	49	329
CNAG_03058	945	458	356	202	144	949	489	437	332	103	703	370	1174	638	8	95	202	14	363	1049	962	157	37	9	680	155	157	2974	64	288	43	332
CNAG_05639	151	358	114	554	238	302	181	328	143	375	284	333	585	188	148	201	833	1425	141	1943	174	5260	5380	334	5252	5249	576	5185	143	53	5106	333
CNAG_04981	19	591	102	195	333	243	303	1658	134	52	2321	1118	2667	28	24	379	204	55	5198	1627	4802	339	48	93	108	476	344	4622	4628	4591	22	333
CNAG_02748	255	159	406	135	166	485	97	334	174	162	416	204	866	327	244	176	56	177	209	3656	959	634	233	731	2921	541	403	2700	2744	2646	2543	334
CNAG_06666	140	419	248	478	137	257	336	313	253	350	132	681	285	395	931	238	68	252	437	95	631	6054	835	329	6061	6055	69	6024	6024	188	5987	336
CNAG_03168	25	82	135	385	761	31	196	134	440	532	117	236	477	94	600	329	308	1159	4076	1695	3393	337	821	213	3253	302	544	3069	165	3019	147	337
CNAG_04028	641	137	180	129	197	269	308	379	337	316	988	326	1182	429	545	241	171	287	287	973	4057	3968	744	492	169	3910	557	3801	207	308	3684	337
CNAG_06443	569	247	1400	175	150	113	110	52	246	118	1101	175	360	43	6239	228	219	241	375	1719	5930	5877	60	5901	651	5882	5857	5837	5845	342	168	342
CNAG_00373	801	944	213	448	485	377	343	279	482	205	44	1254	123	3008	197	84	141	342	468	165	26	1111	202	405	1077	50	304	102	782	648	475	343
CNAG_02912	262	324	97	388	176	316	513	522	338	344	248	347	396	278	129	717	499	127	241	160	3201	124	195	3179	3051	496	50	2845	2883	2794	2692	344
CNAG_02568	109	233	125	98	174	326	567	610	251	101	251	225	601	244	157	352	375	481	268	1368	2959	160	3098	880	31	2760	348	389	2627	2524	2418	348
CNAG_02335	269	209	183	143	196	303	103	596	114	60	282	108	623	353	348	170	198	81	1834	341	2771	732	2913	359	2618	2560	533	2377	2425	2321	2208	348
CNAG_01621	508	16	45	18	246	158	800	277	23	58	618	200	367	22	182	62	348	945	640	474	2220	713	2383	96	82	1993	336	1763	1817	1708	1573	348
CNAG_05033	440	789	107	763	312	350	304	1201	189	413	41	151	529	105	189	173	275	1340	137	310	4845	4765	4912	69	4758	4751	4707	4669	80	320	4572	350
CNAG_00668	196	119	53	400	455	196	183	194	31	407	149	274	327	26	245	435	1019	352	93	1638	506	459	364	26	329	1228	1114	952	352	894	731	352
CNAG_01428	576	436	952	536	575	286	357	170	388	838	65	358	137	208	224	225	279	68	419	184	679	1935	357	2052	1893	297	263	222	1660	1544	1405	358
CNAG_02994	86	276	209	125	96	610	265	474	279	173	359	249	392	338	125	253	1180	209	152	791	361	3151	517	423	217	3077	3001	2917	2952	2864	2764	359
CNAG_05375	318	203	462	328	294	636	316	63	235	288	55	477	148	422	531	419	111	457	360	70	919	301	455	5103	5029	694	280	4961	321	4926	4870	360
CNAG_02041	1009	88	170	287	325	308	456	222	260	296	247	290	80	180	360	292	782	1979	1688	3215	613	2419	758	105	671	420	2247	2131	200	2068	1946	360
CNAG_00116	316	435	1549	310	557	268	459	345	830	722	125	587	22	945	248	750	489	162	135	80	1097	77	63	194	710	634	361	515	89	451	276	361
CNAG_05662	426	426	188	3128	767	215	263	96	55	151	30	161	84	81	664	977	90	2123	789	437	58	313	47	362	5274	5270	458	175	5207	5179	5128	362
CNAG_05590	224	376	287	416	448	558	203	179	359	405	290	90	237	409	526	142	150	117	1218	424	295	5220	5344	205	5210	16	5168	364	5144	5115	40	364
CNAG_06134	471	267	657	367	411	150	223	323	339	313	593	230	241	178	365	463	344	842	106	5869	5688	65	340	475	5630	5627	302	5582	466	5562	5524	367
CNAG_05155	800	219	302	373	300	410	253	871	216	193	370	142	834	72	285	874	1903	582	90	166	72	388	1139	381	4852	4851	155	4773	263	4738	4677	373
CNAG_07751	3155	289	362	204	269	835	1781	174	262	373	667	300	688	646	6778	103	95	2360	64	218	378	6710	160	85	6721	6720	87	6708	6705	350	6700	373
CNAG_00093	818	338	224	290	136	349	374	2205	270	90	890	143	946	1013	258	759	928	259	98	1634	1081	452	350	691	276	633	681	497	74	436	259	374
CNAG_01126	208	452	698	447	274	329	201	215	301	358	192	1003	812	272	910	374	302	815	277	186	320	177	2011	472	549	1602	516	1345	1415	65	1141	374
CNAG_04388	823	184	253	302	374	686	281	1108	137	184	126	307	635	228	373	126	856	125	233	1913	4358	4267	79	4334	4254	510	367	4131	4143	4097	4025	374
CNAG_06301	427	282	355	378	168	92	173	448	244	79	489	87	509	330	111	318	50	1092	519	227	781	495	165	452	5762	5757	5737	163	5719	5698	5669	378
CNAG_06112	135	220	379	207	203	203	653	147	660	1294	245	336	388	406	1132	284	263	221	599	5854	923	5621	366	5655	150	5608	419	56	5569	61	5503	379
CNAG_01125	223	273	143	185	324	412	96	251	104	216	143	439	1699	362	223	711	427	553	728	148	1844	1701	2010	67	1656	284	1487	380	1414	1289	1140	380
CNAG_03899	336	328	665	109	275	992	256	242	381	357	475	664	233	319	492	1181	269	110	256	847	786	3856	286	338	593	174	477	3685	3709	3640	3562	381
CNAG_06320	198	447	361	450	571	486	295	234	335	186	73	271	86	398	86	235	521	229	528	559	449	705	362	296	5775	410	382	5727	5732	54	5683	382
CNAG_01230	253	100	2201	192	290	2539	229	183	2005	404	982	131	1177	765	3734	54	142	1120	146	88	1927	1784	1058	237	26	18	1570	382	1501	1373	18	382
CNAG_02701	848	378	2711	1288	1227	2370	395	297	219	240	383	136	3048	44	313	4346	933	2217	382	3625	339	299	84	49	84	607	97	55	2705	2604	2501	383
CNAG_02070	3370	226	473	326	348	1245	198	352	228	120	3432	76	2817	254	300	296	922	138	420	486	626	643	334	309	2407	2349	2274	66	384	2096	1974	384
CNAG_03438	649	76	978	341	108	177	989	141	447	235	625	30	406	412	1033	65	102	387	125	190	3608	56	95	901	410	3434	3378	143	204	3254	3159	387
CNAG_00066	100	231	204	375	218	418	532	402	462	563	174	858	91	350	468	166	1375	1104	317	42	390	895	1246	28	586	775	311	473	552	249	234	390
CNAG_04361	289	734	74	226	76	180	333	1119	165	89	1337	280	777	293	177	343	733	395	1114	811	89	699	305	281	4229	4205	4158	4105	438	4071	3999	395
CNAG_05907	110	153	533	149	508	102	190	211	310	241	233	469	163	550	404	396	293	695	818	1238	162	121	833	683	809	5469	245	366	5423	5397	5353	396
CNAG_00150	439	45	181	78	134	529	517	531	303	397	142	813	1167	648	222	61	306	63	20	66	409	956	381	636	454	844	199	545	620	483	308	397
CNAG_03024	178	200	266	170	259	397	369	395	424	190	179	421	338	382	1031	393	181	179	194	620	491	758	3406	450	3140	3104	3026	2945	2979	2894	2793	397
CNAG_03385	665	51	840	423	332	1717	95	481	1152	213	107	704	191	3786	2712	144	130	122	68	52	397	502	225	3540	3432	3391	3328	29	302	294	3111	397
CNAG_07427	285	259	342	248	278	218	194	82	249	389	3403	308	118	171	857	856	596	635	304	616	6462	414	6466	6448	6449	631	398	6428	6423	149	6410	398
CNAG_04857	168	5	258	86	127	815	352	502	1052	104	118	403	143	1119	986	91	55	31	117	135	4709	4627	91	4694	4617	398	4564	4520	4530	4490	4421	398
CNAG_02168	640	333	91	725	271	351	179	1293	194	536	2910	234	398	292	70	1605	1085	296	325	1542	2648	122	2799	553	2491	2435	65	16	2288	178	2067	398
CNAG_01820	215	232	372	167	231	419	257	185	351	353	317	306	184	466	911	164	3176	131	3293	219	728	582	587	658	2197	401	2061	1932	1982	1876	1743	401
CNAG_05759	264	105	403	984	260	321	129	370	491	992	172	461	306	572	2704	317	127	541	244	119	11	5359	393	936	5355	47	5320	402	5293	5265	5217	402
CNAG_02144	233	320	1294	134	313	184	403	159	478	445	326	411	49	341	1341	322	157	517	293	3285	232	2508	2779	2606	2471	2413	73	2226	2267	168	2044	403
CNAG_03565	1138	129	120	258	162	309	415	1924	169	47	609	475	2917	368	163	149	59	191	154	599	3706	527	400	662	3565	3534	404	332	3437	3357	3267	404
CNAG_02921	313	250	275	498	177	774	150	319	248	464	325	405	457	373	740	216	468	336	344	183	3205	3093	3335	579	3059	337	2945	390	2892	2803	2701	405
CNAG_02877	784	565	272	643	129	860	174	1667	213	87	232	603	1778	286	56	402	1794	69	349	590	259	3056	507	3152	757	407	241	2815	51	14	2661	407
CNAG_04004	190	198	1077	48	201	290	193	95	407	462	189	292	606	359	2077	203	106	251	1929	592	4039	3947	764	4015	97	3889	3849	395	3802	3739	3662	407
CNAG_02189	331	52	569	327	104	880	278	128	117	360	387	991	411	182	94	179	641	386	730	1543	692	2543	2816	102	748	80	2374	2264	2307	2202	2087	411
CNAG_03482	1327	53	822	181	146	214	602	65	420	323	413	399	869	315	1261	740	260	492	96	4144	46	235	3748	43	191	3470	213	3344	3369	3290	3198	413
CNAG_03627	1293	367	748	304	414	912	364	663	543	157	338	739	3717	691	1456	226	1797	130	160	196	168	204	365	331	196	3582	243	3454	3484	3401	3315	414
CNAG_03847	418	551	137	201	279	293	156	259	159	509	339	141	1258	277	416	240	211	565	1194	450	654	3812	4000	3889	462	3756	177	69	3665	3595	3514	418
CNAG_06533	257	399	339	339	227	484	419	994	369	305	415	194	549	672	268	2399	1003	1307	184	156	441	5946	299	376	5954	5951	5925	256	5913	5894	5869	419
CNAG_03935	250	396	425	273	384	723	277	876	300	238	510	250	425	266	237	444	254	4582	407	647	3984	143	51	123	3857	3832	3788	3718	3743	3676	3598	425
CNAG_06075	1994	1014	577	432	622	1208	49	363	138	188	323	255	2832	589	121	159	49	285	1054	354	426	38	50	59	235	498	5566	5538	5541	5516	5475	426
CNAG_01152	320	439	1476	214	463	232	429	197	646	641	98	1150	50	445	773	184	92	183	219	1265	55	1724	109	1851	110	73	1510	1366	1438	45	1166	429
CNAG_06800	3996	769	1011	1213	686	1852	276	2408	291	206	289	265	2991	223	79	138	162	36	724	6296	429	342	187	182	131	6167	6143	415	6136	6127	6109	429
CNAG_06730	633	686	234	528	289	120	184	660	374	529	357	268	779	740	120	1428	340	316	670	261	6137	216	344	335	6113	431	6088	6079	6075	346	6045	431
CNAG_00057	709	303	1282	183	169	95	383	723	574	49	504	254	957	914	605	107	89	85	2284	115	504	176	539	1023	868	432	652	465	339	116	225	432
CNAG_07745	910	488	220	451	153	689	817	1620	582	308	213	96	174	437	153	26	45	1256	151	6749	136	175	432	76	364	6715	146	6703	6700	6706	6695	432
CNAG_00497	463	889	130	486	135	354	355	1499	215	149	433	119	4185	396	214	1542	193	306	825	492	1363	1209	99	131	489	105	228	809	885	755	583	433
CNAG_05725	299	223	1522	60	240	195	335	40	445	388	169	593	121	433	2674	145	795	338	158	194	788	5331	5441	934	581	5321	325	5263	5262	5234	5185	433
CNAG_02100	101	128	470	383	264	205	119	161	204	436	501	574	212	323	2179	345	614	1337	506	270	84	514	141	2568	635	38	529	2185	2228	2122	2001	436
CNAG_01174	278	168	900	294	319	1060	182	249	484	215	778	444	160	610	349	745	460	292	216	257	1886	66	2051	183	1697	451	1529	1386	362	1328	1186	444
CNAG_03748	240	478	655	122	298	144	388	151	448	300	157	826	489	407	289	375	854	343	4433	706	282	3738	251	3821	3709	484	3632	48	3592	3516	3430	448
CNAG_04601	406	191	1067	386	609	426	511	351	663	706	311	125	166	448	1125	1061	419	319	875	212	30	223	4584	4490	129	51	4346	4292	4310	4261	4195	448
CNAG_01704	297	131	2501	237	410	2263	417	125	1128	592	968	2531	73	1834	3953	100	388	333	994	296	451	2161	755	2261	246	307	377	113	1890	1783	1649	451
CNAG_04804	607	504	268	638	252	352	452	458	296	542	349	106	188	204	321	168	1208	1446	479	1276	838	54	443	4649	4572	434	328	4470	4482	4443	27	452
CNAG_05387	778	60	48	717	139	71	133	54	65	26	1277	338	2858	213	1151	53	80	1132	421	912	562	276	806	706	5039	5045	4996	4972	452	327	4881	452
CNAG_07540	105	582	487	460	635	160	428	124	90	217	478	1300	33	253	2344	307	2092	1535	409	387	6547	546	73	964	503	139	6526	216	106	6522	6512	460
CNAG_00785	188	187	727	317	526	67	315	186	648	904	321	176	868	242	240	461	418	193	1970	280	829	1440	738	717	1384	1324	400	1056	1132	190	842	461
CNAG_02216	363	322	468	274	250	523	397	320	477	134	540	1185	195	530	1672	181	1647	224	667	287	140	802	179	2666	206	2477	2398	208	2333	2229	2114	468
CNAG_03114	976	853	605	592	469	1336	152	634	257	416	275	261	1938	366	156	67	316	190	1721	146	281	55	595	3327	46	3171	125	3018	3050	2968	2868	469
CNAG_00074	494	830	308	336	334	305	337	230	347	150	4270	437	1047	642	307	437	2146	1105	2128	471	649	900	205	819	878	781	664	479	341	82	241	471
CNAG_01019	682	407	184	208	155	631	682	301	705	248	971	196	283	850	826	260	94	2265	1001	2586	711	471	372	1740	140	295	431	1247	358	1192	1039	471
CNAG_01014	857	84	481	620	342	611	704	268	182	301	331	473	217	387	164	230	707	484	150	147	490	687	1055	1736	278	199	1387	325	1320	1189	1034	473
CNAG_04090	474	283	187	161	226	206	218	520	222	182	263	222	264	371	131	1819	1839	163	66	622	4110	4019	617	4089	783	3965	3924	3858	3875	3818	3741	474
CNAG_00193	214	443	265	916	444	315	807	270	449	1193	346	466	417	313	432	1619	940	2481	475	1535	1154	708	1336	1130	325	882	759	583	122	521	348	475
CNAG_02850	377	1051	411	51	475	1046	309	287	902	126	281	220	542	869	336	80	503	658	246	92	520	3034	1097	40	158	342	2882	2789	2830	2738	2634	475
CNAG_03553	194	632	394	186	293	666	404	526	272	138	564	279	1566	289	391	1353	4241	196	438	313	492	475	3793	778	212	204	3470	3399	3425	3347	3256	475
CNAG_07718	279	245	276	425	268	260	347	795	475	214	1187	317	563	399	281	410	837	980	671	990	91	6684	6701	753	328	6690	6681	26	6676	6681	6670	475
CNAG_01182	228	279	156	303	199	94	354	467	457	703	670	89	2658	375	1106	477	447	1989	405	1640	1891	147	954	534	423	1650	517	1393	1464	1334	1192	477
CNAG_06577	1020	114	165	712	140	531	205	391	265	183	154	295	2892	489	370	175	572	370	91	868	6019	46	940	808	5991	5987	25	5945	477	5933	5908	477
CNAG_06364	639	379	643	544	733	365	216	430	434	479	407	1214	165	370	406	1867	6015	697	452	1423	630	97	204	113	5817	5812	442	409	5774	5753	5727	479
CNAG_07676	225	110	459	1208	775	43	160	374	264	869	453	68	1101	156	358	459	1040	479	769	1814	860	6650	836	6657	265	6654	134	308	6636	6641	6630	479
CNAG_03202	372	429	366	397	441	435	729	882	375	419	481	754	677	675	882	983	218	281	212	609	3423	52	332	438	3281	3241	323	3100	3130	3047	2948	481
CNAG_06688	324	327	246	442	426	162	207	578	220	605	264	60	312	176	181	373	1574	745	664	448	813	6074	1175	6088	6080	6074	6053	6044	483	6030	6008	483
CNAG_00104	195	302	1144	735	838	56	363	484	465	2242	224	130	262	126	1711	2908	1807	527	2311	1635	1090	45	1271	1059	465	152	88	506	583	107	21	484
CNAG_02928	153	257	1112	194	406	332	402	258	872	517	299	429	151	582	757	580	215	489	3929	1088	36	3100	428	3193	3066	608	473	2860	2899	169	2708	489
CNAG_01824	312	415	440	409	408	653	221	327	268	258	490	1179	669	352	242	1242	1350	273	575	155	580	2252	2534	640	2201	209	2064	87	1986	1880	1747	490
CNAG_00393	620	368	138	892	228	182	264	1183	293	265	324	445	2161	1439	419	295	360	655	1333	467	1283	1126	454	756	1092	1012	374	719	798	664	491	491
CNAG_04114	143	371	1323	128	491	167	420	208	414	363	1975	454	494	476	661	1134	1032	784	2190	1905	466	4039	618	367	4010	272	3945	3881	429	234	3763	491
CNAG_07665	187	411	216	230	308	500	506	393	398	249	414	494	156	484	1067	765	253	523	270	1051	725	620	812	6646	6647	6645	6633	322	146	6631	6620	494
CNAG_04009	155	727	218	174	358	138	273	408	261	495	119	1848	224	608	108	398	698	826	1547	1699	453	3952	4127	4020	198	3894	3854	46	3806	3744	3667	495
CNAG_01988	407	323	572	497	362	1005	217	800	236	369	773	57	2718	310	1649	387	576	200	207	3178	608	2378	534	139	2338	2283	312	2085	2131	197	60	497
CNAG_03245	808	204	442	240	207	665	231	366	341	412	498	373	1081	918	624	190	330	4194	279	3983	167	3338	3568	280	3315	203	3209	3137	3165	3082	2985	498
CNAG_06732	535	596	335	436	540	226	299	899	409	501	228	309	521	320	145	466	1016	1428	122	1117	6139	458	169	6123	91	6110	6090	98	6077	6068	6047	501
CNAG_01360	433	288	680	333	392	823	360	400	808	538	330	1796	218	1017	1268	404	1304	487	2018	202	2025	535	553	503	72	179	288	1545	1606	1486	96	503
CNAG_06642	138	612	351	234	409	156	301	388	321	461	173	724	389	425	1130	1090	1149	315	1961	286	885	325	503	6050	6041	6034	6014	6000	6000	5987	5964	503
CNAG_04283	293	357	301	508	222	318	321	419	238	547	270	504	145	230	1796	274	4694	1210	598	111	10	110	4345	4245	4160	4132	4088	4033	4044	3995	3921	504
CNAG_04963	358	46	186	242	54	580	153	45	361	113	799	505	663	251	1054	83	403	187	1075	5112	161	824	1135	4777	115	4695	4649	4610	4615	4578	4513	505
CNAG_00238	280	463	837	338	399	229	564	153	507	761	306	506	269	379	982	1123	296	2137	758	1321	1164	1002	814	1140	160	891	340	594	223	251	359	506
CNAG_01840	132	228	1295	187	344	258	298	154	918	382	258	1012	873	729	185	668	297	314	285	1045	792	2263	655	2356	2213	506	2075	1947	292	195	1759	506
CNAG_06103	156	507	210	245	396	233	688	577	211	269	164	1167	1625	246	159	334	1502	531	193	242	536	5615	231	5650	5607	5602	5587	5559	5563	77	5497	507
CNAG_06821	2612	657	200	255	784	502	541	123	98	299	146	1046	1673	509	742	224	6302	6338	284	626	6206	6187	146	301	6187	709	127	278	487	347	6128	509
CNAG_03110	425	801	197	500	143	632	314	346	225	140	1038	214	320	378	510	832	1087	217	642	396	651	209	420	3326	3208	584	3098	3016	3048	2967	2866	510
CNAG_05872	799	39	172	323	516	446	163	584	295	273	866	116	514	905	265	511	501	107	1579	532	5513	648	860	244	434	5439	40	5392	462	5364	5321	511
CNAG_00656	307	263	1347	219	770	192	238	100	391	477	376	511	614	257	2035	2918	672	610	2138	2361	359	1337	244	831	1284	1217	383	940	351	166	719	511
CNAG_05650	275	364	350	369	281	53	189	232	259	429	862	374	645	160	122	602	717	207	369	511	5332	742	1150	5324	597	5258	5223	5196	5196	5167	5116	511
CNAG_02063	340	562	96	405	112	317	514	292	243	333	204	287	109	331	142	286	719	521	619	1610	2565	2440	2714	770	2401	425	2267	2150	2196	2089	1967	514
CNAG_02298	364	496	271	767	234	169	555	831	516	307	533	216	1327	627	167	202	642	286	348	527	2741	2612	970	255	314	2528	293	2345	389	2286	2174	516
CNAG_03689	741	736	445	756	693	1001	467	879	427	506	315	548	490	516	98	280	144	195	231	182	598	3693	3887	3771	3660	456	3580	186	233	3461	3377	516
CNAG_03554	235	519	418	321	219	534	250	299	364	410	195	685	547	284	232	358	442	145	1483	1467	221	812	885	739	643	3525	548	3400	3426	3348	3257	519
CNAG_02176	29	218	133	696	582	490	519	412	423	1221	2030	2140	366	189	55	4114	456	90	1109	1324	433	601	2806	660	463	2441	212	2252	246	2189	2074	519
CNAG_05251	1260	403	141	353	138	413	983	494	67	451	145	360	5926	63	680	136	1144	1211	497	1015	918	403	212	586	4921	519	4879	4848	4856	4818	4758	519
CNAG_06501	421	301	328	520	224	881	260	118	555	343	620	1343	281	1088	1156	178	444	677	329	1665	5965	613	521	5941	275	5923	159	5882	5887	344	5841	521
CNAG_04635	200	63	523	106	178	1014	123	219	355	801	40	566	89	1027	907	236	999	147	84	1353	4535	4454	297	571	792	4426	253	67	4342	4293	4225	523
CNAG_02223	524	285	712	713	352	482	451	440	370	334	1239	775	210	430	1998	150	1296	361	1005	316	154	2566	409	2673	2539	2484	353	2295	2340	2236	2121	524
CNAG_07347	395	459	240	322	331	17	547	621	312	163	706	235	2325	325	562	323	239	2191	525	416	176	6385	652	6390	6383	6388	6366	6362	145	6353	6340	525
CNAG_04032	485	319	421	205	361	151	242	441	408	606	302	185	1082	301	1560	2867	159	530	1216	4498	528	736	579	743	3936	232	3873	3805	257	3764	3688	528
CNAG_01745	729	339	263	295	345	429	432	671	285	220	2332	159	256	805	328	506	242	820	532	1123	23	2194	662	723	2143	406	2003	1874	1925	1819	1686	532
CNAG_04634	441	183	259	191	220	824	992	411	810	475	278	1291	351	1086	171	163	172	512	187	76	4534	4453	4612	4518	4435	532	4374	4323	4341	4292	4224	532
CNAG_00034	375	425	1642	260	534	390	544	221	469	754	767	675	1287	349	3185	2181	827	507	489	129	301	871	1225	1003	850	751	635	309	337	386	205	534
CNAG_03517	657	206	232	142	267	544	537	528	404	293	368	442	628	791	491	560	1795	126	110	1466	334	3560	923	72	301	3497	3440	3371	3397	3318	3227	537
CNAG_04609	144	316	541	159	210	470	341	1087	166	117	43	635	52	172	138	657	891	1934	345	4882	4514	4433	252	4497	791	531	4353	4300	4318	4269	4202	541
CNAG_04320	334	534	435	705	343	606	285	112	281	760	152	1205	57	245	534	1862	2053	169	544	4700	103	675	4377	4279	195	615	4121	357	4080	4032	3958	544
CNAG_01235	486	788	360	743	400	146	546	505	713	674	256	610	125	833	192	791	300	579	591	406	759	472	660	524	491	577	93	1437	241	1378	1237	546
CNAG_00547	323	363	27	583	277	104	430	257	401	890	60	633	207	1502	3417	547	2414	1460	715	110	545	1253	275	437	1205	1135	1013	849	349	798	630	547
CNAG_00417	181	366	634	222	316	298	401	199	400	597	465	554	180	263	547	990	799	2594	1512	1825	185	1147	1474	1277	1111	306	909	742	347	688	515	547
CNAG_05771	723	266	542	297	314	283	334	337	676	559	772	866	1068	879	317	1399	549	262	381	292	440	5369	5480	126	41	283	5332	5305	5304	5277	5229	549
CNAG_02300	128	1791	310	45	236	657	1823	429	1122	200	188	381	107	552	816	114	341	103	510	1612	2743	2614	2885	224	2588	316	2456	2346	2394	2288	2176	552
CNAG_07359	951	352	441	503	529	589	300	1297	552	309	828	324	1292	687	99	2705	397	348	1738	103	351	6396	6418	510	6394	277	6377	6373	492	6365	6352	552
CNAG_00300	608	268	457	119	125	1067	117	127	344	543	813	1301	553	518	1227	194	2261	844	447	350	1211	126	1391	1188	1021	194	817	648	722	586	413	553
CNAG_00183	1473	450	530	1197	703	967	1513	587	283	490	266	356	232	334	631	239	2212	760	778	1149	553	983	313	50	956	240	30	573	650	511	338	553
CNAG_01258	521	553	235	510	492	648	699	499	1469	628	288	1031	413	1166	3748	469	2843	432	494	181	1948	309	565	162	444	178	1595	1459	1525	1399	1259	553
CNAG_05232	170	235	788	118	309	165	282	138	431	366	861	296	711	140	2471	553	1097	298	1077	530	4992	517	745	4985	693	4912	4862	4833	4840	4801	160	553
CNAG_01613	542	369	352	700	337	633	631	834	544	502	354	570	540	808	230	326	3051	805	224	834	2215	2082	554	2188	2036	414	1895	384	375	175	1567	554
CNAG_02237	559	822	636	556	590	404	543	624	472	427	327	1305	234	436	134	1275	140	1638	1138	690	201	171	700	2685	2552	507	139	2307	2354	279	2135	559
CNAG_00485	1292	655	426	334	326	1122	224	683	218	280	1070	310	1855	294	259	204	246	216	367	2265	1354	1200	242	560	1164	638	964	799	875	745	7	560
CNAG_03198	284	361	1163	254	365	292	368	189	654	640	438	565	591	531	840	967	1027	143	1697	3952	3421	300	218	424	640	3239	414	3098	3128	182	2946	565
CNAG_03358	357	625	601	395	555	287	472	1046	418	556	246	948	2318	789	565	255	334	151	995	458	3544	764	549	3516	487	3367	3304	3236	34	3182	3085	565
CNAG_00539	2009	294	2262	162	1187	1421	1453	348	387	384	1010	114	1229	551	366	13	838	1523	858	567	331	1245	838	15	313	311	504	324	921	790	622	567
CNAG_05136	164	277	548	224	288	220	237	137	316	428	631	260	1320	88	2735	568	5252	689	1724	1419	270	4853	311	4917	4836	132	4790	4757	4763	4722	4660	568
CNAG_03841	387	243	344	244	266	584	566	121	378	1146	360	619	112	571	2076	591	4411	1266	1986	1898	3910	473	3994	555	3783	490	214	3634	15	3589	3508	571
CNAG_00777	81	216	336	268	487	787	339	272	572	492	1077	896	512	491	441	1525	120	1010	1521	884	1578	1432	1745	1559	284	1317	507	58	1124	994	834	572
CNAG_01031	1956	479	144	155	145	381	244	1942	112	22	1001	157	3177	773	118	1570	2697	278	1493	688	772	576	65	152	1572	1521	1402	379	1334	71	1051	576
CNAG_00077	66	29	413	396	1224	408	654	61	2695	578	845	613	352	1646	3202	1782	108	272	2011	72	1066	903	712	539	881	784	667	482	559	421	244	578
CNAG_04991	186	213	1176	799	579	687	496	256	71	287	385	349	28	102	641	2397	355	359	85	347	4810	4729	828	792	4721	4715	4669	205	4637	4601	4533	579
CNAG_06791	887	341	410	513	167	442	361	1848	430	508	586	62	1495	1227	393	249	1721	450	1581	6290	6180	580	536	6170	6163	188	6135	6131	196	6119	6100	580
CNAG_04828	583	280	305	887	1019	112	219	315	146	946	175	385	2936	151	280	900	136	142	1142	1342	4684	140	4757	295	262	4589	4537	4492	4503	4464	4393	583
CNAG_01480	382	335	960	399	598	335	488	282	628	862	133	551	516	689	1662	361	932	585	2150	1178	624	357	2272	513	483	1878	1775	1640	287	1585	141	585
CNAG_03142	3656	611	349	278	445	601	122	561	148	93	863	156	5137	479	83	1279	234	84	812	1648	674	29	882	442	3232	585	3123	3044	3077	2994	51	585
CNAG_04741	413	334	388	587	630	691	540	593	580	625	352	460	182	583	579	293	1493	586	687	1129	4614	386	682	380	4519	4513	350	4414	4431	4385	155	586
CNAG_05592	350	391	898	662	258	217	249	176	657	914	488	459	276	79	787	131	5541	170	586	636	5283	5222	159	5277	5212	334	5170	401	5146	5117	5062	586
CNAG_02510	549	375	458	477	204	1262	658	588	840	854	758	483	248	380	278	281	743	101	1127	297	761	434	630	2893	268	2709	2637	283	2576	2472	2364	588
CNAG_03405	792	207	588	1768	360	1452	332	958	510	534	84	1140	297	586	376	332	313	1656	354	1035	210	3471	52	3555	3448	3408	3348	3278	3305	3226	109	588
CNAG_04269	609	583	578	589	482	810	290	944	541	638	141	150	533	519	204	2730	1862	2087	549	4660	4257	115	149	4231	544	4119	64	4019	4031	3981	3907	589
CNAG_01744	1047	264	340	363	440	590	422	996	237	192	434	332	690	713	2526	470	283	173	356	324	849	2193	1070	2289	2142	327	2002	1873	1924	1818	1685	590
CNAG_05683	3209	643	1009	594	617	2104	324	1860	380	371	358	3393	1440	559	175	85	32	291	558	5577	224	13	401	137	521	5286	5251	5224	5225	5197	5146	594
CNAG_02834	410	586	432	384	451	644	371	1118	512	290	329	1276	2437	599	597	2104	1450	389	168	1384	873	408	506	886	2993	117	2871	330	2818	2725	2621	597
CNAG_00051	453	594	970	1160	489	857	592	641	495	794	1569	568	3318	469	234	1065	603	1596	426	1412	1048	686	1032	1017	95	762	152	372	10	400	219	603
CNAG_07363	1194	506	879	750	466	739	521	330	494	611	408	304	941	771	566	683	825	249	215	430	79	394	176	604	6397	6402	6381	6377	62	6369	6356	604
CNAG_07512	308	864	329	1477	257	946	674	539	269	484	468	229	375	401	388	1676	896	1650	678	6586	604	428	6535	274	6519	6520	6500	6499	334	28	6486	604
CNAG_03739	616	605	1158	298	708	444	292	192	553	1491	147	680	545	526	873	167	410	89	1375	4313	3835	3729	77	3814	251	71	116	3558	3584	3507	3421	605
CNAG_06639	346	442	903	605	351	449	370	560	701	473	2222	392	524	513	594	513	1966	6226	587	409	6064	6031	1021	6048	321	6031	6012	5997	5997	5984	5961	605
CNAG_00809	303	109	483	570	678	30	215	350	360	1136	1082	42	1089	177	253	3429	1519	1962	869	606	80	621	335	654	1404	1345	508	1079	1154	108	865	606
CNAG_06169	319	606	163	300	213	574	178	2872	172	78	1730	72	3546	573	77	715	5889	119	442	1793	344	5663	200	805	5659	5657	5637	5610	5619	5594	5557	606
CNAG_03408	1146	845	194	270	282	505	460	2558	224	61	1263	640	3611	607	53	217	389	172	242	1075	3584	3474	97	36	642	3411	3351	3281	3308	295	3133	607
CNAG_00988	329	566	338	576	462	249	538	507	476	608	231	904	789	762	1856	328	124	754	936	843	1733	726	541	1713	1536	65	429	1219	1295	1164	1008	608
CNAG_07519	1019	48	681	57	494	609	1133	172	195	197	194	641	325	129	2697	160	6585	321	698	1041	6527	153	6542	420	6526	6525	261	6506	6502	6501	95	609
CNAG_02473	457	675	517	775	844	1026	270	727	81	317	628	384	472	206	1587	314	329	1586	743	94	2882	692	486	2860	610	180	535	2497	2543	59	2328	610
CNAG_06167	173	467	408	312	416	202	236	149	345	651	1382	1429	469	241	475	1866	351	615	136	965	5713	5662	723	5698	5657	5655	5635	5608	467	5592	5555	615
CNAG_03719	379	3146	78	936	100	299	967	68	1684	2744	33	328	63	390	741	132	1249	108	167	4299	3820	161	3911	3797	616	62	3607	105	3567	3489	3404	616
CNAG_00674	300	1084	295	1045	59	847	1460	180	487	1437	319	438	802	153	188	1620	472	463	159	617	194	1352	1659	44	1298	488	1120	958	1034	900	737	617
CNAG_01016	514	254	477	412	402	1042	676	872	696	385	1545	621	1766	1241	478	617	382	611	358	78	298	788	314	1737	727	1508	1389	295	1322	7	1036	617
CNAG_02485	1059	556	998	452	387	452	619	378	1057	500	411	615	991	1114	1482	1986	187	433	1359	381	634	2765	236	265	2740	181	2612	2508	393	2447	2339	619
CNAG_00250	150	345	1633	131	538	1555	254	620	250	568	1854	1104	1650	1667	1948	86	149	2492	1703	452	1173	1010	144	1149	230	900	776	604	678	541	369	620
CNAG_03117	169	1301	464	1280	243	1211	1162	356	428	620	168	806	274	142	109	1839	3976	532	308	192	458	3243	3468	360	306	3174	3102	3021	3053	2971	2871	620
CNAG_03747	678	621	1906	144	744	597	666	340	1168	945	211	579	134	1045	1424	371	125	220	533	611	293	3737	228	3820	3708	96	3631	3566	418	3515	3429	621
CNAG_01845	392	405	416	631	453	314	245	335	1170	1071	922	413	257	472	428	442	623	363	220	897	2390	653	638	2360	2218	655	341	1952	2002	1896	1764	623
CNAG_04798	373	623	608	563	548	763	720	491	490	476	386	316	293	413	326	643	5029	2239	734	315	4663	4580	930	4644	4567	4563	4512	4464	443	4437	20	623
CNAG_01486	397	474	1630	342	624	409	502	204	593	825	682	772	245	411	1817	1222	259	202	940	443	445	1978	754	2092	1931	1882	1780	1645	161	192	1450	624
CNAG_00682	291	818	567	779	245	1428	772	385	939	729	436	899	900	580	626	1315	1643	943	343	441	400	207	206	306	128	1239	15	59	1042	908	745	626
CNAG_03727	60	409	527	627	1038	696	406	173	329	348	1381	780	105	590	610	1671	4344	455	1027	1651	342	3722	1115	165	3692	613	21	3548	3574	3497	3412	627
CNAG_00354	497	968	455	532	723	487	453	371	437	660	650	564	1217	622	508	1191	433	540	1660	2181	803	1094	408	820	1062	981	858	690	28	631	457	631
CNAG_03769	1121	521	358	87	355	802	463	572	421	267	1930	426	2380	650	2915	1817	284	261	635	1273	3856	520	783	148	644	394	3647	3581	153	3530	3446	635
CNAG_00583	417	343	326	410	114	843	296	283	568	460	1362	887	273	404	1554	385	637	435	1890	472	846	1284	1597	826	1230	1160	1044	880	959	258	659	637
CNAG_03213	505	624	402	1722	480	658	520	849	524	392	1530	149	5162	480	225	1281	4034	632	4106	692	964	510	320	3403	641	3249	452	3108	137	3055	2956	641
CNAG_02091	274	318	519	459	616	93	226	380	280	1113	531	153	1357	195	1131	1419	1815	211	1411	642	2587	2462	815	694	2428	2369	337	2177	385	2115	1995	642
CNAG_00370	972	1234	2189	651	972	989	632	307	460	1216	201	1466	586	450	3332	1155	266	1798	1969	1578	61	512	563	1241	361	995	424	137	135	645	472	645
CNAG_00239	807	698	215	1585	670	656	680	796	598	952	200	245	1019	560	264	2001	225	1512	647	882	330	523	249	1141	974	513	135	595	669	532	360	647
CNAG_03146	444	325	886	330	273	1362	437	273	1689	481	1016	1171	225	1202	1952	122	185	297	428	1249	3373	3266	647	288	639	586	3126	3048	3081	2997	2896	647
CNAG_03040	623	457	117	354	109	342	648	1856	377	159	464	376	3248	788	128	189	1193	340	969	946	3298	3188	3418	3274	3152	482	3039	2958	70	2907	2806	648
CNAG_03502	1644	224	313	1271	212	420	510	1217	1282	457	1951	285	648	835	372	310	170	454	414	4159	3660	3551	609	3634	3521	3488	260	200	3386	3309	3217	648
CNAG_03475	596	395	159	641	481	548	697	1189	453	652	82	481	158	539	202	802	987	1658	82	445	3639	3528	719	3611	440	3463	3408	3338	3363	3283	3191	652
CNAG_04433	480	484	617	358	640	978	652	288	467	439	332	880	252	510	297	2273	1732	4895	496	1772	467	821	4464	4361	4280	4259	4209	133	4172	4125	4054	652
CNAG_02699	405	356	434	488	765	1097	645	643	656	349	621	1475	450	420	476	2435	3724	3873	744	417	3027	2906	353	3013	2880	2834	19	2657	295	2602	2499	656
CNAG_03891	461	398	786	147	394	40	656	530	609	383	1237	653	265	499	1730	2137	2046	276	1912	1900	3948	697	624	366	468	3793	3747	3678	3702	3633	3555	656
CNAG_02977	547	554	1135	675	588	461	1010	535	615	653	576	933	1667	659	403	456	343	787	628	478	3246	3136	977	775	516	3061	76	2900	2937	2848	2747	659
CNAG_05167	2229	956	659	256	515	1435	501	3477	371	261	1640	636	3679	197	1072	304	67	624	35	5250	4944	348	591	391	4862	4862	316	4784	4791	4750	4689	659
CNAG_02234	380	441	1534	308	679	239	275	196	558	499	691	468	230	384	1777	1392	1591	159	709	1032	95	2573	555	172	2549	660	2415	2304	2351	2246	2132	660
CNAG_01603	580	314	544	361	1284	722	877	187	223	663	216	294	452	193	1190	1198	1448	2147	53	162	2207	2074	1068	514	2026	600	1885	1749	1803	174	1557	663
CNAG_04327	271	503	732	404	261	533	485	666	671	402	162	784	315	617	994	414	4727	299	1525	694	289	350	4382	101	4197	4172	4127	4072	4087	4038	3965	666
CNAG_04106	503	685	169	667	235	592	590	3158	239	98	3637	107	3869	645	176	355	310	1829	1204	529	88	410	4202	910	4003	3978	3938	3873	3889	3834	3755	667
CNAG_06231	142	424	1206	340	581	380	358	130	618	669	1129	453	370	247	2082	1975	2081	204	1658	839	5761	5714	5795	749	5708	190	191	5659	49	5642	5611	669
CNAG_05411	672	272	177	555	229	596	568	188	287	322	1789	944	451	1360	141	372	319	1213	5465	86	5140	5069	5202	5134	5061	328	5019	4996	4993	4958	4905	672
CNAG_00666	492	563	449	753	636	869	1008	656	533	673	314	673	296	490	1057	1336	2482	328	433	323	1491	1347	470	1466	354	595	1112	950	1027	892	729	673
CNAG_01539	731	149	1214	23	948	551	861	169	608	816	1713	2842	2896	1775	3869	382	147	1872	310	175	673	345	25	2132	382	557	1826	112	1748	136	1496	673
CNAG_02139	593	574	304	663	346	525	433	1068	496	557	375	431	644	1341	130	4095	3392	929	1574	3281	2627	2504	2775	2602	673	313	2335	2222	2263	177	2040	673
CNAG_02500	431	651	1081	381	276	617	365	286	446	289	1368	578	674	185	1970	607	1449	822	3702	195	63	2778	3040	227	2754	2700	2627	2523	2566	2462	2354	674
CNAG_00072	1160	841	705	548	550	1079	750	716	675	516	249	1496	1035	556	465	408	580	2410	2294	1514	934	319	472	1034	877	779	663	477	557	417	239	675
CNAG_00418	218	208	1817	579	952	240	412	275	1382	2590	756	422	965	585	1362	1509	534	269	738	804	676	265	1475	757	239	575	910	743	818	252	516	676
CNAG_00521	677	401	303	414	286	801	778	1849	635	272	392	672	1040	795	103	360	1281	1811	185	226	1382	783	274	95	1188	1113	992	829	906	775	605	677
CNAG_06469	539	244	618	441	533	244	880	427	575	364	853	862	190	416	498	709	1187	6127	282	563	677	5897	5973	5920	5905	5901	5877	5859	119	5845	5817	677
CNAG_04335	502	549	678	329	776	638	529	627	327	276	668	1906	484	354	408	705	1033	1249	254	1432	4311	130	4390	519	4205	4180	4135	4080	4095	4046	3973	678
CNAG_03418	450	784	819	682	637	154	373	533	425	697	182	450	537	346	782	701	4163	439	1615	479	874	3484	3699	777	18	393	3361	3291	3318	3238	119	682
CNAG_03563	1309	470	273	995	545	599	1053	2802	590	158	2042	1550	1586	883	155	341	1286	417	543	4198	682	270	58	3678	3563	612	3478	3408	3435	201	15	682
CNAG_03596	1415	948	908	853	1082	685	387	807	518	765	492	575	179	676	291	1890	247	533	4333	123	340	3613	238	3694	541	3555	305	3430	3458	301	3289	685
CNAG_04676	243	620	357	213	340	183	875	982	322	161	686	315	1002	801	819	420	1425	250	5016	377	496	4485	138	921	219	4459	4406	4354	4375	4327	4257	686
CNAG_07469	422	607	777	569	719	540	650	383	626	690	1838	1176	637	565	495	2400	602	653	6564	1279	137	6486	726	6486	6486	6487	6465	74	238	6458	6448	690
CNAG_00264	126	1154	1209	443	301	851	691	316	405	247	3404	741	3073	150	409	1332	1267	1049	1389	2124	1184	1023	659	235	993	573	788	618	344	555	382	691
CNAG_05731	341	430	444	178	442	466	726	291	333	693	491	1718	186	306	315	1287	944	1300	372	1144	5403	772	5447	370	697	5327	5295	5269	105	5240	5191	693
CNAG_00625	301	775	495	419	512	910	811	640	620	298	1109	1873	141	537	367	548	2460	423	404	2346	1461	444	796	673	718	1191	1078	914	992	857	694	694
CNAG_01331	496	1745	783	66	449	1739	327	83	181	259	695	1122	383	868	2749	285	1189	3100	454	34	2001	1859	501	656	320	649	1655	1518	1578	1461	1321	695
CNAG_04448	538	481	1314	476	683	469	442	281	613	1212	71	696	309	629	1062	1070	1094	2235	1765	740	121	4304	111	4371	4291	4272	4221	4171	56	235	4068	696
CNAG_05555	351	387	1244	347	459	173	396	298	621	549	108	618	488	697	2393	1716	776	1076	1997	5502	343	5190	5317	5245	5179	75	5139	172	5116	5085	5030	697
CNAG_04524	835	139	147	406	576	414	141	767	142	705	821	699	575	1014	235	1308	905	350	58	1220	4454	4370	190	527	398	683	4288	4235	4250	4202	4135	699
CNAG_00121	1517	755	615	660	873	925	473	1949	604	662	328	1650	326	1516	452	546	101	2433	672	1190	1100	933	773	1072	909	819	701	520	596	456	280	701
CNAG_00960	725	593	584	942	628	241	398	686	396	626	748	781	564	426	368	1099	2655	317	761	2547	702	415	1053	465	56	1460	1341	1194	1271	1139	985	702
CNAG_05753	519	570	1030	398	450	608	703	544	633	430	559	1542	694	822	1153	1965	5645	616	487	720	5422	5354	100	5407	5350	5347	418	176	5288	5260	5212	703
CNAG_03078	653	1873	677	489	291	1505	1525	645	846	513	705	616	286	934	184	446	3953	539	189	3873	292	3215	3442	163	3182	3146	3070	2989	67	2939	2838	705
CNAG_06819	335	346	472	372	742	253	706	573	318	386	467	458	493	285	1758	2634	6300	1920	272	828	1002	777	6223	958	54	6184	6159	6156	486	6145	6126	706
CNAG_05180	314	469	122	1675	285	411	454	783	282	1043	139	706	149	137	1719	628	274	659	59	1236	4953	413	829	4949	4871	4872	4825	4794	4802	4761	4700	706
CNAG_04151	560	1410	348	571	553	563	1058	990	441	320	826	651	354	474	963	666	4602	4719	1956	708	694	4068	4237	247	4040	4013	3974	269	430	3871	3794	708
CNAG_00445	478	351	317	862	479	586	289	509	266	544	900	145	3266	299	255	1759	1349	2001	201	2242	1324	76	1499	1301	1135	1055	934	768	843	712	541	712
CNAG_04738	713	1095	382	496	468	439	407	904	399	372	198	322	3721	929	201	550	2060	493	585	1568	411	93	4689	4594	4516	4510	4460	4411	4428	4382	4314	713
CNAG_03140	659	111	621	276	792	399	2450	558	397	624	717	177	565	276	179	207	1212	511	835	3909	52	759	3485	3346	3230	3192	3121	3042	3075	2992	2892	717
CNAG_01181	601	577	1806	428	813	330	603	322	706	1297	2640	518	437	867	2943	2836	1378	385	937	2693	1890	183	2056	720	442	49	163	1392	1463	1333	73	720
CNAG_07489	310	413	128	346	990	457	405	765	247	561	806	402	3896	461	210	275	1516	1397	6577	1346	720	6502	6517	218	523	6502	6481	6481	38	6477	6467	720
CNAG_03942	551	687	535	335	638	348	622	698	758	721	1703	303	1050	596	1187	1533	820	472	643	309	211	3893	889	3964	3864	547	3795	3725	3750	3682	3605	721
CNAG_00886	476	518	1747	871	722	358	668	453	1161	2695	1027	188	660	524	1725	504	445	483	717	2511	313	1521	1052	1648	1467	1411	375	1143	1220	264	934	722
CNAG_05303	2601	1400	327	5867	4417	27	136	3047	22	2990	235	451	1336	148	229	5638	722	1846	777	1628	206	185	266	633	4968	4977	573	4897	213	17	4806	722
CNAG_00605	481	237	324	723	347	718	675	816	966	639	3367	526	4227	1052	845	191	1684	2700	716	895	1449	240	302	1425	1251	1179	206	902	980	214	681	723
CNAG_06917	43	1540	919	1395	253	1176	318	24	511	1313	455	817	30	859	848	2235	373	680	853	305	4	6262	725	35	6263	711	6241	6236	271	209	6208	725
CNAG_06773	333	404	630	251	391	1010	558	581	702	411	837	661	1007	1146	727	563	6266	503	1409	6278	328	6145	6185	956	6148	629	6121	6117	485	6103	6084	727
CNAG_03706	950	744	846	773	690	389	345	728	695	806	234	816	1237	431	378	537	1730	2301	286	390	3807	307	145	3786	777	3650	553	165	305	3476	3391	728
CNAG_07004	402	190	446	130	306	382	338	190	419	573	2179	348	220	298	1328	729	1477	1458	183	1574	6329	6316	6344	6319	6316	6317	6295	6292	6288	140	6265	729
CNAG_04807	2667	1141	164	2119	377	526	853	285	168	1526	534	388	5743	136	640	265	548	5117	306	294	730	588	4739	4652	4575	4571	56	4473	4485	4446	4375	730
CNAG_05663	177	389	682	732	422	387	498	175	240	571	1172	192	128	113	316	2628	5587	1908	481	1527	5344	5280	5398	484	5275	5271	5235	5207	5208	5180	5129	732
CNAG_07794	536	778	371	729	423	650	392	1461	789	634	626	350	761	144	738	503	1113	462	124	6784	782	6751	735	6756	6758	572	6745	6748	6745	24	6741	735
CNAG_06327	220	382	563	736	580	613	969	669	686	612	733	632	970	511	506	1539	287	2246	950	275	5829	5778	5866	177	5782	5777	5758	5734	5739	5718	5690	736
CNAG_02008	166	210	954	166	262	1898	106	182	395	554	901	737	1326	2009	4098	259	688	243	554	3191	2521	392	968	2495	2355	658	2218	2102	2147	64	1916	737
CNAG_06564	669	776	520	698	602	394	515	650	677	560	2290	940	589	716	218	505	2084	729	346	1318	737	5974	6040	5994	5982	5978	5954	5936	5942	5924	5898	737
CNAG_01690	1006	1702	58	1445	589	230	255	5327	130	738	1602	891	2000	452	207	438	1931	2276	1974	2993	2279	560	661	157	288	654	1960	1826	290	272	1636	738
CNAG_06114	553	721	648	981	606	1084	389	1449	670	742	1704	452	695	534	592	754	5854	603	230	501	5673	63	642	942	5613	5610	5593	5566	5571	5544	5505	742
CNAG_06021	365	370	346	356	473	808	744	2692	637	488	688	514	1508	823	559	2074	5808	593	877	686	5619	5561	552	411	204	5552	5533	5504	5504	5480	5439	744
CNAG_06493	1630	2545	610	4207	681	744	503	1763	357	219	268	476	1323	512	515	6224	6092	475	6124	1956	325	5914	125	509	5922	5916	5894	5875	474	40	5834	744
CNAG_06644	234	1136	386	714	1319	28	859	848	435	949	718	1026	657	200	1266	213	480	641	2225	894	747	531	709	149	116	6036	6016	6002	6002	5989	5966	747
CNAG_01376	523	658	1022	692	752	345	612	468	861	679	859	423	362	498	944	1928	1445	989	424	1239	2039	225	351	337	287	1798	1696	1558	1619	1500	1361	752
CNAG_03857	752	135	1381	72	171	2600	70	142	2074	210	1350	1618	78	4835	4994	430	431	65	332	247	481	3821	4008	455	3794	544	3718	3647	3673	3604	3524	752
CNAG_05459	315	155	1123	431	725	262	1511	622	959	263	710	895	167	505	1578	3007	756	5518	1882	864	5180	167	5242	666	5103	39	456	291	5035	5002	4947	756
CNAG_00769	1211	757	839	704	586	556	393	585	641	1036	3978	269	1102	1002	548	2057	985	663	1391	343	507	189	1739	1553	43	383	120	1042	1116	987	826	757
CNAG_05613	698	448	485	839	386	481	569	626	883	752	313	1232	759	736	820	416	1754	397	609	348	5299	5239	1007	5294	5231	377	5188	5161	5164	5133	5081	759
CNAG_00315	781	4101	192	2149	1904	554	262	3602	760	1822	664	293	4117	1240	36	829	77	115	448	2158	1223	34	13	1199	1033	953	829	660	736	600	426	760
CNAG_05835	152	815	761	1383	256	781	1502	93	458	1349	502	223	1054	46	88	629	5698	1065	1043	1183	469	186	5533	78	5417	362	5390	298	134	5333	5288	761
CNAG_06633	606	460	1451	280	675	713	411	276	640	764	220	529	894	636	1897	1482	964	621	6204	1146	6059	6025	6081	6043	6034	221	326	413	5992	5978	5955	764
CNAG_05579	348	475	162	765	639	304	1112	858	1059	859	715	1055	736	506	1247	1793	386	694	195	1526	707	5211	5335	5266	5200	5202	457	227	456	5105	5052	765
CNAG_06095	259	520	1799	368	530	451	574	401	880	1192	242	808	492	774	6080	305	505	766	498	459	5662	830	5701	649	5600	386	5581	5552	5556	5530	5490	766
CNAG_05547	572	402	669	1427	1211	90	647	1090	752	1764	634	691	6036	579	464	2264	768	5569	5551	5496	5252	5184	5310	409	29	348	346	362	5108	5077	5023	768
CNAG_05616	1222	663	674	1037	592	960	478	1618	461	512	788	663	1072	535	226	924	770	280	723	326	5302	404	5362	647	5233	620	5191	5164	5167	5136	5084	770
CNAG_00073	780	1246	438	771	554	334	714	838	730	609	1887	396	1096	975	926	790	1879	1563	2295	604	1063	290	1249	1035	547	780	28	478	340	418	240	771
CNAG_06175	359	770	776	457	378	988	500	473	832	465	316	656	331	709	575	363	771	5944	153	1327	5719	5668	5754	5703	5664	149	5642	5614	5624	5599	5562	771
CNAG_01340	527	905	765	810	503	692	841	781	687	772	250	1556	277	485	747	245	347	723	1081	775	892	1866	2172	1985	1820	1767	1663	345	243	220	1330	772
CNAG_03950	515	772	583	387	694	197	646	496	908	799	554	674	984	702	463	1714	562	1698	4549	1621	238	3898	4079	741	3870	3843	453	3731	3756	3688	3611	772
CNAG_00558	548	669	710	1011	798	539	701	476	776	695	483	844	258	738	968	521	682	1513	1476	2306	1409	1261	1577	1388	606	594	1021	857	936	805	638	776
CNAG_01274	327	567	861	538	284	792	247	295	614	483	309	320	3076	376	1699	1527	232	555	2146	1557	1957	1814	776	1936	734	578	1608	1470	1535	1412	1271	776
CNAG_00044	1398	2016	461	282	1298	662	386	837	290	169	776	1444	620	2603	1774	3078	1057	2393	2275	89	1041	876	210	1010	856	438	642	148	533	393	212	776
CNAG_03543	777	529	581	1497	859	959	346	1674	941	1020	641	163	2950	870	172	1245	1511	1782	415	4184	178	78	158	3662	78	153	3461	261	414	3339	88	777
CNAG_07628	570	483	1358	485	894	235	754	545	1047	804	731	372	526	895	1079	902	1102	551	919	687	6616	778	944	566	653	367	6600	6597	197	6597	6586	778
CNAG_01153	376	545	1661	374	569	1035	425	214	534	587	536	778	681	528	3699	1175	210	378	912	2676	1868	1725	376	1852	1679	1627	1511	1367	1439	143	1167	778
CNAG_07333	732	717	810	818	556	1345	912	754	938	698	704	2238	857	705	849	6517	779	443	453	615	6385	6372	6397	481	154	151	29	6349	6347	56	6327	779
CNAG_04323	1163	516	607	1095	304	1249	866	757	682	1623	781	620	1827	563	528	330	4723	995	338	1700	655	43	4378	786	566	4168	386	4068	4083	58	3961	781
CNAG_04621	368	390	174	264	315	142	423	1036	286	73	774	259	891	902	890	781	179	1996	485	263	4525	4443	4603	4508	4426	4415	4365	4312	4330	4281	111	781
CNAG_04808	603	1206	672	881	531	747	692	456	726	727	1761	1078	466	640	1063	783	435	1100	1655	391	164	4587	4740	4653	121	687	4519	4474	4486	4447	4376	783
CNAG_03281	311	610	292	949	152	340	169	300	531	1976	2295	599	5186	218	456	269	1029	1826	783	172	3480	3367	3593	473	3342	563	3237	3164	3194	3111	3013	783
CNAG_00465	1563	1327	566	1100	849	1189	319	2164	372	530	2162	273	1118	772	2325	637	573	390	2509	566	1338	391	117	1316	1150	1071	329	784	860	728	557	784
CNAG_07770	942	197	693	652	552	905	317	217	227	1067	410	1778	610	170	786	1663	1622	2361	107	104	371	6728	6745	6736	6736	437	281	6725	6722	6725	6718	786
CNAG_05682	1008	258	237	265	157	565	159	1469	365	174	2254	218	2765	1016	363	127	528	383	1682	259	5360	828	788	73	5291	5285	5250	5223	5224	5196	5145	788
CNAG_05607	789	1794	323	837	232	616	504	1442	538	268	632	318	1817	497	458	376	844	667	1871	5531	215	484	934	5289	5225	355	5183	5155	5158	5128	5075	789
CNAG_03326	237	385	795	550	330	374	996	308	778	901	548	2731	155	2202	166	859	1582	2152	305	876	3520	3407	171	140	3384	57	3280	3208	3237	3155	29	795
CNAG_01537	498	1030	603	674	379	458	507	630	716	566	1614	467	901	763	351	1835	2002	165	156	505	2153	796	2318	2130	1973	1923	1824	1687	1746	1633	1494	796
CNAG_00740	541	477	948	721	1269	573	799	515	595	745	612	1114	3684	725	969	2921	2529	1174	616	787	92	1404	1715	621	202	1288	370	1016	1091	962	799	799
CNAG_00741	579	942	1097	747	509	133	455	579	889	1078	571	418	1262	561	170	812	2530	965	934	1537	1546	72	1048	1530	1352	450	506	1017	275	261	800	800
CNAG_01361	919	644	800	647	788	560	381	404	492	832	430	441	1075	470	2489	1546	542	1724	355	468	2026	1885	434	2003	1840	1787	1683	1546	1607	1487	24	800
CNAG_07810	248	336	849	360	417	800	728	661	766	403	495	1828	470	464	2135	1907	1464	1201	6790	969	290	842	301	6771	35	6772	6760	18	6761	6762	6756	800
CNAG_04944	321	412	670	352	667	1433	140	145	177	278	573	2573	1780	158	2565	359	801	2241	1470	408	4776	4691	827	4759	40	457	4631	4592	4598	4559	4494	801
CNAG_06498	862	1182	182	1966	470	595	531	629	278	194	186	584	1484	361	216	1949	757	478	802	6104	5963	5918	708	5939	5926	5920	317	5879	5884	5865	5838	802
CNAG_02575	1311	571	580	559	668	459	575	1546	1012	623	260	838	424	1083	4376	388	567	753	1864	3569	2965	803	1090	2948	2812	2766	2691	224	396	144	2424	803
CNAG_01912	715	746	436	263	372	915	804	1263	605	310	674	976	1156	757	439	321	180	752	2081	3128	2444	354	2598	2419	62	2219	2137	2016	2060	1957	1829	804
CNAG_05654	1179	194	333	402	808	877	199	524	319	170	4058	924	2342	1587	1152	659	123	660	169	602	5336	16	5391	616	5266	5262	5227	5200	460	5171	5120	808
CNAG_01682	1015	524	660	693	443	320	505	1282	707	1033	651	237	809	734	133	3866	1071	362	1946	2988	2273	2143	2436	2245	550	2047	258	1820	150	1765	1630	809
CNAG_05809	272	708	796	683	381	1637	604	1244	1019	810	176	120	340	533	580	763	711	1033	1507	5665	5465	5401	5510	5450	5393	5392	165	5338	57	5310	5262	810
CNAG_05814	577	505	1514	277	458	492	698	452	1242	1239	2142	807	1273	1421	811	1996	1842	231	838	5669	602	5406	281	648	500	403	5370	5343	5341	205	5267	811
CNAG_02114	812	548	415	701	370	859	394	262	1178	1587	611	1195	668	1477	2904	492	656	491	1315	258	2606	438	2755	552	672	2388	2311	2198	2242	2136	2015	812
CNAG_07936	369	296	238	776	429	375	596	1137	723	324	796	2464	3735	1336	2936	2055	1241	431	1426	463	6877	217	813	207	6874	404	6870	6871	6869	6871	6869	813
CNAG_06765	268	924	404	814	493	681	1402	511	187	797	238	703	468	203	736	2777	1312	2348	380	6274	928	6138	522	106	816	6139	6115	6111	6107	6097	6077	814
CNAG_02407	814	1257	208	1823	447	312	580	3363	309	250	431	432	4876	1381	718	830	430	2057	742	643	2828	377	2972	2810	4	52	2546	2440	2488	2382	2269	814
CNAG_05068	815	482	498	582	486	369	211	497	479	622	283	1079	814	96	158	141	626	1773	2052	1656	4870	4795	1136	4861	4782	216	4736	4697	4704	4666	4602	814
CNAG_00807	332	890	196	179	311	614	783	817	245	130	1259	756	481	374	1680	2380	2570	199	443	517	942	298	1769	1583	1402	1343	1230	1077	1152	1022	863	817
CNAG_05260	466	539	146	435	154	472	644	2215	373	135	1868	531	1222	201	413	817	1335	505	86	75	841	826	5085	5007	4927	4936	4886	4856	4864	4825	4766	817
CNAG_03588	447	433	968	355	547	254	991	166	452	599	817	561	300	504	2561	1234	4258	1858	785	1565	85	3607	3813	518	461	3549	3495	3425	3452	3371	3283	817
CNAG_02797	817	753	1122	1654	432	1661	761	454	736	1573	577	585	715	261	442	4393	1712	3935	541	1058	3110	587	3235	402	2964	121	540	2747	2788	2693	2589	817
CNAG_02064	697	252	270	1905	434	107	331	818	489	1247	293	100	1809	492	1399	2620	2016	1885	1771	535	2566	381	295	606	467	2343	2268	2151	2197	2090	1968	818
CNAG_07716	566	572	1025	530	1061	641	733	338	480	562	522	1272	249	592	1055	818	508	6727	572	6726	6694	746	6699	6692	6693	715	6680	6677	6674	6679	6668	818
CNAG_03775	345	307	374	809	821	961	643	937	824	1593	265	705	1801	343	769	1960	4372	1928	1149	87	3859	3756	784	3835	333	343	332	352	3610	3534	3450	821
CNAG_03052	531	383	871	531	532	566	628	821	631	394	914	352	292	441	4597	1656	176	2112	695	1616	3308	469	781	3285	3163	3127	3050	2969	3002	2918	2817	821
CNAG_02953	1531	758	430	823	570	282	484	1703	508	709	257	519	1036	899	161	209	818	1012	1260	3796	856	425	3357	290	3084	429	2967	2881	2919	2829	2728	823
CNAG_00139	1132	1748	516	1311	460	1287	825	1788	679	381	2985	489	3485	832	576	1360	1588	571	1311	2066	1112	638	1296	231	342	836	717	535	148	473	298	825
CNAG_03805	1240	217	398	156	323	953	107	212	274	355	1581	2540	1943	955	1590	1394	132	825	1653	646	3877	3777	239	268	3748	3718	194	3602	421	3556	151	825
CNAG_04200	878	278	633	1221	510	1282	662	2364	697	422	827	521	1730	1709	62	250	1750	305	1958	4610	534	267	360	4172	4086	4059	4016	242	433	3918	3843	827
CNAG_01961	830	1177	281	825	265	406	427	762	583	841	222	289	1211	600	303	2639	1635	128	362	1013	695	756	2638	2461	2317	2261	2180	2061	2106	2001	1876	830
CNAG_06897	467	480	424	1362	968	1180	2840	398	577	1408	452	395	115	831	6454	448	628	6387	6375	336	6264	6243	1024	464	132	6244	6221	6217	6214	348	170	831
CNAG_01039	670	751	602	778	541	885	819	712	231	260	419	146	574	211	1765	1347	1521	1477	792	832	71	1630	1939	1757	1580	1529	1410	1266	1342	1211	1059	832
CNAG_00891	202	629	561	724	832	256	320	1125	368	617	911	134	797	209	778	291	155	2860	2761	771	1669	1526	1838	1652	1472	1416	1297	1148	1225	1092	939	832
CNAG_01850	436	510	1003	686	850	456	476	805	755	600	605	832	820	744	2467	1013	808	1678	3308	3086	251	2270	2551	2365	383	2169	2083	1957	116	1901	1769	832
CNAG_03463	621	834	687	458	518	1093	945	549	450	228	1024	2014	287	628	1144	1352	774	189	1585	4135	906	811	671	3603	3494	40	3400	193	3355	3275	3183	834
CNAG_03127	664	810	1645	595	895	478	436	359	802	975	417	515	483	834	4636	739	417	2222	4051	1441	220	3252	1104	488	3219	3182	154	3030	3063	2980	2881	834
CNAG_00778	276	831	478	815	456	931	820	707	873	770	566	913	768	782	140	886	848	1326	590	1177	847	1433	1746	1560	117	399	1204	1049	1125	995	835	835
CNAG_03638	1208	833	553	557	205	683	197	731	346	474	334	835	2724	1072	533	1132	273	1021	99	1128	3755	3646	989	425	3613	3591	3533	3465	3494	231	3326	835
CNAG_01043	879	410	513	232	251	1023	246	557	256	141	2390	330	2352	212	238	165	71	374	1297	1162	1773	1634	1943	836	1584	1533	1414	1270	149	1215	1063	836
CNAG_01973	205	525	546	769	568	585	661	806	836	842	300	1059	266	658	421	2619	1636	1263	165	1853	2494	672	876	206	2326	2271	2190	2071	2116	2011	1886	836
CNAG_00635	568	837	286	706	403	520	426	740	481	744	568	1690	958	503	384	1586	2465	1551	859	938	1467	1321	216	1442	719	1198	1085	921	999	864	701	837
CNAG_00441	443	248	1497	612	713	265	446	184	1205	1507	857	1041	124	267	514	1210	1518	1960	143	2239	1320	1166	1495	1297	1131	64	931	764	839	253	537	839
CNAG_01588	1319	530	401	325	673	819	142	306	95	229	1959	479	2962	92	2678	237	1726	3246	166	2920	2195	35	841	107	2013	1967	1871	1735	1789	1680	1543	841
CNAG_00873	844	186	942	1720	296	1761	1070	1163	854	656	1323	592	379	976	729	221	415	150	210	109	618	1512	356	201	1458	465	1284	1133	1212	1079	924	844
CNAG_07442	679	931	994	904	366	1896	789	394	721	585	844	355	693	545	1582	989	223	256	726	744	6475	6465	6480	6463	522	250	6443	6440	6438	6435	6425	844
CNAG_00970	828	1119	832	687	689	672	979	785	834	489	846	783	382	733	693	1911	498	1140	827	2553	266	1573	1886	1698	1520	1467	1348	1201	1278	1146	992	846
CNAG_05457	528	160	1083	266	998	161	846	836	838	1260	457	659	2987	173	1461	840	1628	400	5495	197	237	5109	5240	5173	5	5108	5059	305	5033	5000	4945	846
CNAG_01255	342	522	353	658	413	842	445	438	848	1412	197	973	185	1853	1297	449	1995	1478	993	774	848	547	2112	1925	1759	207	1592	1456	1522	1396	1256	848
CNAG_06459	699	628	255	619	247	582	288	852	416	114	2114	109	3097	715	852	1976	1782	1078	466	1244	5942	838	5966	538	5898	5893	122	5851	5858	5838	5810	852
CNAG_02458	445	793	997	609	608	853	786	470	952	687	769	3094	311	1391	2689	738	2026	1401	208	1752	564	2743	3010	2850	430	2664	2589	388	391	2426	2315	853
CNAG_01575	681	898	512	614	504	710	1077	632	638	918	597	875	270	525	2450	632	3026	857	565	1267	2183	199	2347	765	2003	1956	1858	1722	289	1668	1530	857
CNAG_07914	420	857	492	869	395	795	458	760	741	759	1539	351	2483	933	454	880	1150	1836	868	6872	300	395	462	6859	266	6858	6851	6852	95	6853	6851	857
CNAG_07903	428	872	646	624	709	495	898	625	734	588	761	857	1008	887	484	1822	6854	580	690	1498	455	6848	6850	6850	229	6850	6842	6845	497	6844	6842	857
CNAG_05571	252	311	1930	924	1089	134	550	343	820	2562	770	406	131	360	1784	645	5529	782	1119	1549	857	5203	831	5258	695	5195	5152	119	5130	5098	5044	857
CNAG_03606	465	431	1045	859	991	336	563	461	597	1158	732	133	640	405	4877	585	1548	1160	4341	1892	173	306	3824	3701	3587	3564	84	3438	304	3383	3298	859
CNAG_00565	861	915	1084	630	525	207	348	614	602	737	305	972	2558	270	893	1689	119	234	2563	1677	1416	1268	698	413	1216	1148	1028	864	943	812	644	861
CNAG_00268	518	760	1492	738	743	503	1285	326	863	898	1097	571	1414	500	1962	963	2243	466	235	2128	1188	1027	1366	1163	997	916	792	622	695	559	386	863
CNAG_06640	163	188	1165	218	322	865	516	613	1306	297	2854	158	2427	1051	470	231	208	1918	1473	1409	6065	330	6087	619	16	6032	493	5998	5998	5985	5962	865
CNAG_01233	352	614	311	1603	836	728	600	652	867	1137	3830	890	1899	897	411	529	411	458	2954	1359	186	478	729	1909	1739	177	1572	1435	1504	1376	1235	867
CNAG_00174	1026	985	694	933	750	1329	1472	1430	1235	868	1033	2076	1764	1092	466	1883	2205	750	516	2089	67	975	254	486	482	864	741	373	641	502	329	868
CNAG_00165	118	3328	3754	2857	165	3570	4807	243	868	800	2669	2552	36	112	473	3135	2201	2464	2350	2083	101	970	382	1109	943	858	735	559	635	497	323	868
CNAG_02165	655	1038	243	710	758	805	677	1164	354	459	633	1319	511	827	502	1587	1295	605	871	3301	869	690	2797	872	2488	2433	412	2243	2286	2180	2064	869
CNAG_02133	846	742	734	250	634	436	443	1184	406	191	1387	652	1798	1184	839	2795	3387	357	956	1686	556	2498	449	871	2463	2405	2329	2216	386	2153	2034	871
CNAG_01905	442	306	451	480	604	784	873	580	990	399	551	1392	408	820	1252	751	3232	1305	1613	1098	235	798	1076	2412	2267	657	2130	2009	2053	1950	1822	873
CNAG_00374	510	715	524	891	1012	968	582	784	439	482	924	874	4136	502	734	1884	564	1959	2451	2194	1270	218	1040	1244	1078	998	874	264	783	649	476	874
CNAG_02035	1142	665	700	413	520	1512	578	676	874	244	1460	622	229	947	659	1485	1701	203	1096	215	2541	327	2691	2517	2378	234	2241	2125	2170	198	1940	874
CNAG_02233	414	874	1274	1232	779	677	551	525	775	1455	397	1706	904	1614	1102	1643	3453	612	608	168	697	655	250	2682	2548	356	2414	387	2350	2245	2131	874
CNAG_04969	247	875	3680	661	490	97	942	126	922	565	422	1017	97	84	5548	356	5135	502	5191	668	105	825	4860	4780	4703	4698	4652	4613	4618	4581	158	875
CNAG_06778	875	710	354	1573	549	367	480	854	1068	1528	184	301	2217	400	459	1675	6271	360	704	139	6173	6150	588	6159	6153	6149	6126	47	6118	6108	6089	875
CNAG_02435	1007	517	582	1057	756	1196	135	706	376	762	613	233	4887	1082	239	539	184	186	3661	1352	2851	274	70	877	2700	2645	2569	2465	2512	2407	2295	877
CNAG_04033	487	894	666	172	320	997	349	891	444	201	398	343	3260	574	294	4970	699	877	1913	446	4061	597	531	4037	3937	3914	3874	3806	3824	3765	3689	877
CNAG_04197	638	722	562	481	513	761	530	721	877	398	428	1279	535	1264	320	956	1355	497	926	632	4197	4104	4274	4169	4083	4056	559	3955	3967	3915	3840	877
CNAG_00190	1325	1451	549	1093	782	676	1041	1240	800	884	829	490	990	501	1762	3152	414	669	1312	1095	1151	990	1333	1127	628	879	756	580	657	518	345	879
CNAG_01742	1541	1707	244	2456	305	755	391	2812	520	1826	603	1798	1178	816	879	370	1506	355	296	495	2315	2192	86	16	740	48	2000	1871	1922	1816	1683	879
CNAG_01523	488	982	337	978	676	455	367	459	546	880	340	486	461	304	482	1499	589	3208	1848	1349	660	2006	2306	2119	1959	1912	1810	1673	1732	1619	108	880
CNAG_00655	499	373	1683	279	546	521	633	181	845	808	1758	893	1151	694	3458	483	214	223	980	1580	1481	1336	1644	173	1283	1216	1102	939	1017	882	718	882
CNAG_03903	412	538	867	364	720	720	457	791	882	849	382	353	2126	655	1324	377	1470	1618	429	1293	476	3859	4042	3931	3829	3803	3757	3689	3713	3644	3566	882
CNAG_02399	694	791	627	699	397	625	168	542	561	735	558	884	1340	424	668	1005	3556	401	1948	3454	2822	2697	1086	120	2670	2614	2538	2432	2481	2374	2261	884
CNAG_01863	605	645	714	912	682	242	885	555	731	829	738	2318	587	562	616	2168	3202	2054	133	1290	2405	2281	2563	504	2232	2181	2095	1970	381	1913	1782	885
CNAG_06432	1489	573	805	249	373	1089	589	1605	438	127	497	670	1929	885	252	445	869	698	6090	465	5920	5867	5944	669	5876	5873	5847	5827	5835	5816	5790	885
CNAG_05077	594	660	604	783	1346	729	768	1622	436	497	1143	886	3033	442	1255	1820	168	868	276	99	578	4802	4949	4868	380	4786	4742	4705	4712	4673	4610	886
CNAG_03785	889	681	423	296	795	559	399	1198	545	256	2203	723	902	855	286	2447	1129	1087	710	1896	3866	3764	59	3842	3735	3706	3658	45	121	3543	3459	889
CNAG_01902	391	771	890	780	454	438	3020	737	780	1052	737	1605	414	860	323	918	1569	2055	3338	1339	419	797	2591	64	2264	2211	247	2006	2050	1947	1819	890
CNAG_03063	415	677	923	672	558	892	708	631	787	746	342	849	719	446	1243	1379	1764	1339	434	999	3317	3204	1102	609	3171	3135	3059	115	3010	2927	2826	892
CNAG_02662	721	1017	585	789	773	894	542	756	746	574	619	791	2377	637	374	507	995	3857	427	3601	3001	2874	975	2984	2851	583	2731	2625	2671	2568	2465	894
CNAG_01332	768	585	1990	394	896	571	378	238	528	879	2747	649	621	643	3781	2933	2882	1543	2075	207	415	1860	2164	1979	1814	1760	270	1519	1579	219	1322	896
CNAG_03839	811	854	639	408	962	460	889	772	692	661	936	607	2381	615	896	2564	1263	1545	630	1001	3908	817	3992	3882	3781	3750	3702	319	3658	233	3506	896
CNAG_02915	897	437	277	726	621	690	934	1407	982	845	412	623	1220	1630	462	831	3855	637	1632	185	50	3088	3329	3182	174	104	2939	2848	2886	2797	2695	897
CNAG_00672	978	720	2847	351	1105	734	815	449	1212	861	353	1303	861	881	3014	876	177	176	2620	2369	1496	281	1657	1470	1296	463	1118	956	1032	898	735	898
CNAG_03397	617	271	915	253	195	1952	1118	271	1491	395	88	499	159	1018	745	93	4146	113	198	1650	141	3463	986	899	44	3401	3340	3271	3298	3218	3123	899
CNAG_01897	627	588	538	1064	890	333	757	405	576	900	2320	721	290	654	880	2656	3226	3422	794	1196	2432	2308	843	2405	2259	473	2123	2001	2045	1942	1814	900
CNAG_07939	4852	900	509	203	341	1085	447	736	302	128	4269	81	6899	157	6897	533	6882	268	6886	6890	6878	12	135	115	6876	487	6873	6873	6872	6873	6872	900
CNAG_01209	161	1465	731	1475	657	663	1358	901	812	1409	660	3280	1268	727	380	582	841	2205	139	159	1913	1769	2078	1893	607	1673	1555	1418	226	46	1217	901
CNAG_00796	267	337	955	2425	1416	904	598	675	207	2066	185	412	2432	477	1417	1969	436	2797	2694	2448	1593	73	1761	317	1	597	1219	1067	174	1012	91	904
CNAG_03876	852	564	726	393	474	1411	266	428	681	906	556	366	1803	821	485	258	608	972	1645	1620	3936	3838	128	3910	3810	3780	3734	3665	3690	3620	3542	906
CNAG_03910	1764	344	392	2025	303	1080	252	228	501	86	743	172	2648	1657	236	289	1354	118	4524	4413	3963	610	4049	906	3836	545	415	3695	3720	3651	3573	906
CNAG_01813	294	494	1442	382	242	907	561	143	754	456	1200	1016	247	669	412	648	1539	683	2078	1486	2367	662	875	2336	2191	2143	2054	1925	1975	1869	1736	907
CNAG_07863	513	703	709	537	364	1092	477	571	907	654	518	425	310	674	1185	1252	1360	679	6831	754	6817	6814	772	6816	6815	6817	6807	6810	6807	6809	6805	907
CNAG_03190	458	672	767	602	497	581	803	546	725	691	910	687	1471	800	2267	852	398	1528	1815	69	3413	3300	3527	3387	3272	3231	3167	3090	3120	3038	2938	910
CNAG_01574	1164	193	525	865	354	453	923	157	208	1694	229	155	3370	273	270	911	518	3240	3139	198	456	633	2346	2156	2002	1955	1857	1721	1777	1667	1529	911
CNAG_06475	396	723	1016	468	427	943	545	635	698	253	1946	834	911	770	1641	845	497	1035	1385	149	428	5903	181	5926	5911	5907	5883	5865	5870	5851	5823	911
CNAG_00247	160	1570	226	1358	1340	274	571	1968	499	1947	803	642	1477	915	274	3161	2231	2491	2373	2114	1170	1007	1351	1146	144	897	773	601	675	538	366	915
CNAG_05424	326	201	291	91	1276	834	486	39	188	218	2065	240	520	520	1977	2253	5431	1270	916	934	122	5079	430	5144	5072	5078	5030	5005	5004	4969	162	916
CNAG_01412	612	724	996	637	726	934	930	1045	917	472	427	1265	336	1003	853	263	455	311	1833	619	593	1923	285	2042	1880	1827	447	1587	1647	1530	1392	917
CNAG_00156	761	537	673	1328	1009	501	760	906	411	1005	1784	900	1378	603	917	3130	1785	1292	2343	1156	1126	961	1308	1101	936	850	227	339	626	488	314	917
CNAG_06415	470	843	377	741	321	712	932	361	413	520	223	918	830	460	6228	1897	1038	6096	255	1187	5906	5852	770	5879	5862	5859	584	5813	5820	5801	5775	918
CNAG_00383	693	1282	1474	1070	757	670	1122	462	963	864	458	2523	322	667	3336	3224	780	2258	920	483	1275	1116	1446	1249	1083	1002	879	710	788	654	481	920
CNAG_00869	495	2334	1530	3093	1757	567	2379	1850	1468	1667	191	909	353	567	362	700	1318	2851	257	570	830	41	1824	129	1454	1399	445	68	1209	1075	920	920
CNAG_03479	472	619	828	808	430	1284	585	543	562	667	344	1132	552	488	1332	2215	1942	2225	1394	920	3642	3532	491	3615	684	3467	3412	230	3366	3287	3195	920
CNAG_02714	932	531	1753	591	677	600	549	447	991	1701	442	851	775	458	921	2278	1203	556	1835	3636	3039	2920	848	882	2894	2848	2771	2671	248	284	2514	921
CNAG_02004	1174	922	1454	604	839	2389	755	1545	1017	733	739	430	710	1593	1088	522	1009	260	1626	548	625	2390	2668	319	2352	331	2214	2098	244	2038	118	922
CNAG_00137	1140	718	2311	792	560	2594	770	945	1467	1242	4483	267	2431	1528	728	340	2185	705	2332	1672	1110	946	1294	540	923	834	715	126	343	471	296	923
CNAG_05292	968	768	422	261	350	327	384	1031	271	198	542	923	1457	237	206	2049	1734	188	776	551	5040	4968	5111	5034	4958	4967	4915	4887	4895	325	4796	923
CNAG_02658	1184	308	508	564	633	1207	1462	689	1956	311	449	2161	178	2012	4399	713	3698	910	924	1864	287	2870	3136	185	2847	160	2727	41	2667	11	2461	924
CNAG_00700	575	848	1402	782	823	289	905	564	1496	1774	1880	2025	1293	984	3474	1345	2503	1188	1553	927	106	1371	869	1493	722	449	36	144	1057	926	114	927
CNAG_07667	927	472	893	1268	1174	899	214	1028	565	1441	170	682	394	344	687	2570	1576	244	1560	410	6651	591	6656	6648	6649	77	6635	6632	272	6633	6622	927
CNAG_05462	837	199	1318	228	507	1356	784	725	729	378	3778	2770	454	708	1021	669	305	557	174	963	5183	5113	722	927	5106	5112	5063	5038	5038	5005	4950	927
CNAG_06834	775	601	881	983	477	1231	609	710	644	645	666	1583	1253	979	304	826	1621	2190	330	60	929	6199	6237	6207	6199	710	6173	122	6167	6159	6140	929
CNAG_03705	738	1220	190	316	183	630	587	1521	314	62	930	331	2453	482	271	803	1128	94	1303	4287	877	3706	208	3785	3673	3649	3594	3528	3555	3475	3390	930
CNAG_04583	600	558	599	971	739	895	657	931	968	896	2251	321	3539	575	357	656	4886	1236	1233	122	797	4411	4572	4474	686	4379	4331	174	4293	4243	4178	931
CNAG_05410	1426	808	221	751	597	454	626	312	326	607	931	364	1984	444	555	1567	1840	469	754	634	5139	5068	1144	5133	5060	5067	5018	4995	4992	4957	4904	931
CNAG_03399	759	326	1014	946	1099	935	854	413	509	1630	608	639	753	385	2671	1407	4147	1392	958	193	375	3465	471	900	3442	60	3342	3273	132	3220	3125	935
CNAG_03701	716	650	722	681	674	578	1059	493	612	936	856	1117	544	680	1198	2692	4325	4456	288	419	3803	3702	492	3781	3670	3645	3590	3524	3551	3471	126	936
CNAG_06248	295	656	1396	487	736	288	937	699	363	715	1004	735	1459	456	2590	2179	867	1034	302	1796	499	356	5809	5758	5722	570	5697	5673	5680	5657	5627	937
CNAG_00039	802	445	939	1670	794	1139	679	1397	1204	1889	423	272	2285	647	1074	2824	2126	2391	2272	2014	1039	874	1228	1007	142	755	639	452	530	390	209	939
CNAG_02423	1213	608	758	948	1260	1457	283	1138	585	853	1105	139	780	939	529	649	3568	3730	1381	1644	2842	382	535	55	240	2634	78	349	2500	2395	2283	939
CNAG_03858	735	265	160	127	327	532	438	939	1050	237	310	688	1543	1074	832	277	544	235	774	4384	3923	3822	990	3898	3795	3764	3719	3648	3674	3605	3525	939
CNAG_03080	1063	287	558	716	1052	705	939	637	1733	1564	553	1377	580	1224	935	687	366	230	4020	763	3327	219	3444	3302	227	147	3072	2991	3023	2941	2840	939
CNAG_03648	706	781	913	453	488	1124	795	819	1043	708	940	2300	845	620	705	679	561	690	2183	984	3763	3656	639	3737	3622	3600	3543	3475	3504	3421	3336	940
CNAG_01087	764	981	219	863	718	310	695	947	738	943	1007	346	597	712	919	496	2735	2970	1108	662	1813	1672	1981	364	1623	1572	218	1309	1381	1253	1104	943
CNAG_06222	254	384	1712	344	691	517	400	264	855	1114	3652	276	194	394	2876	219	1719	228	2220	1954	5752	5705	5786	944	5699	5697	5678	167	92	5633	5602	944
CNAG_05797	584	829	945	1255	1149	201	694	1142	757	1285	978	284	709	819	5944	647	5674	5725	5708	752	543	5390	5500	748	455	5383	276	5327	216	5300	5252	945
CNAG_03873	946	1803	575	463	353	701	267	1796	164	123	708	43	2007	355	46	58	1523	271	4499	1697	971	3835	53	90	3807	3777	3732	3662	3687	3618	3539	946
CNAG_01530	219	360	568	831	1296	462	518	570	342	582	384	203	421	307	1101	2938	3000	1389	981	1740	947	2012	2312	401	1966	320	1817	1680	1739	1626	1487	947
CNAG_00698	746	1632	616	1418	583	1543	722	1035	950	1117	560	446	436	718	427	468	1303	2746	739	1021	302	1370	226	1491	1320	1253	1140	981	1055	924	761	950
CNAG_03002	3803	453	638	289	1338	347	307	1844	403	283	1062	201	5082	1231	714	327	950	158	123	1166	3265	435	3388	228	3120	3084	223	2924	2959	2872	2772	950
CNAG_02175	727	701	668	951	825	473	794	718	806	1006	886	547	301	750	861	2421	1190	1264	1174	3307	2655	2530	2805	2630	2498	107	2363	2251	2295	2188	14	951
CNAG_02172	546	953	663	943	505	222	716	981	781	526	3434	2231	275	938	949	762	3412	1939	729	760	2652	439	2802	2627	2495	2438	2360	2248	2292	2185	2071	953
CNAG_07724	556	951	543	1220	933	1221	928	955	709	728	696	339	1763	825	916	1583	1458	6732	377	440	6700	229	6706	6697	6698	6695	174	6683	6681	6686	6675	955
CNAG_04883	795	636	2060	505	1037	746	522	255	617	1264	1176	958	880	439	5504	782	495	975	440	5056	4732	769	4800	4715	4637	175	4585	4545	212	4512	4445	958
CNAG_06967	872	2206	1191	546	717	833	734	510	587	618	932	1242	609	666	1520	1063	182	1228	756	6407	329	6297	733	959	6297	6297	6276	6272	6269	6262	6245	959
CNAG_07411	390	420	429	5482	407	661	5996	434	548	3779	6669	6767	349	468	424	257	250	925	6519	216	6447	6435	424	963	6433	6437	6414	6412	6407	6406	6394	963
CNAG_07851	1239	541	1414	523	419	356	444	344	488	596	838	701	964	925	1624	1023	6814	331	2125	389	639	6803	264	967	6805	6807	6796	6799	6797	6798	6793	964
CNAG_00493	754	1261	757	1508	1135	1034	978	1050	897	1401	684	1057	1110	896	3393	411	725	865	239	2270	748	422	1533	1338	1168	1092	970	806	882	752	580	970
CNAG_02177	1196	975	974	573	478	1006	593	744	996	680	707	557	752	1007	2468	297	251	1705	389	630	2656	2531	330	2631	2499	2442	37	2253	2296	2190	2075	975
CNAG_04131	1295	962	556	1012	843	649	735	936	921	882	2484	591	1922	977	888	2761	509	308	1336	1907	4143	4052	559	4118	4024	3997	144	3896	310	3856	3778	977
CNAG_00906	322	533	2566	1706	1380	1212	1009	680	1373	2980	561	920	638	626	1591	242	1461	561	617	978	783	1539	1852	483	1486	641	446	1163	1239	1107	953	978
CNAG_00008	1374	1740	1506	1302	1248	1033	906	1623	1143	920	933	888	1377	1091	2412	1979	2106	759	1532	785	169	849	1201	979	603	727	609	425	504	360	179	979
CNAG_05768	1127	782	747	623	979	1110	813	1058	928	454	1430	845	804	1385	440	525	5655	1411	385	5639	616	743	5477	521	5363	261	5329	5302	5301	5274	5226	979
CNAG_02330	370	584	1149	420	649	294	508	296	599	969	909	819	1295	358	4247	2602	912	1313	2031	981	2767	2639	2908	272	2614	2556	2483	92	2420	2316	2204	981
CNAG_07839	1270	814	2069	873	1559	635	449	406	749	1380	429	1019	2371	961	6829	2415	262	981	334	565	6796	6791	621	6796	480	319	6784	6787	335	6786	6781	981
CNAG_00129	749	3557	1008	1622	1979	1008	982	986	717	2341	1161	2653	227	3349	3226	1758	947	2441	569	243	265	939	1288	1080	917	827	709	528	604	464	288	982
CNAG_00356	1017	1079	965	883	680	704	1300	1445	1541	1068	1694	470	765	814	1278	798	1399	1324	261	438	1254	1096	1429	1229	1064	983	860	692	766	160	459	983
CNAG_01204	511	374	870	197	254	983	627	329	579	367	768	427	865	1023	1983	2929	2816	448	1480	102	181	1766	2075	1890	1721	1671	1553	1415	1485	1355	1214	983
CNAG_04954	926	909	756	856	983	1137	536	1146	672	480	1319	492	279	196	557	1963	802	5209	5182	5103	984	4701	253	4769	4692	4687	455	4601	4607	4569	4504	984
CNAG_06447	773	766	2870	491	985	434	806	354	865	515	243	1462	1577	522	1678	3032	342	215	736	6080	5934	837	5957	5905	5889	5886	5861	5841	5849	5829	130	985
CNAG_06591	273	536	364	1121	437	313	987	606	502	888	341	516	196	324	467	6274	1089	1495	1000	1407	6026	5990	6053	953	5999	5993	5970	5954	478	5941	5917	987
CNAG_05684	2043	1685	686	1283	1140	1678	553	2171	853	883	515	482	2204	1494	364	426	1779	1558	248	327	988	233	355	5348	533	324	5252	5225	5226	36	5147	988
CNAG_00020	984	1577	1086	874	785	1691	963	1492	2143	1048	944	1507	1644	1499	838	1312	1846	1760	1158	2000	568	131	1212	990	570	739	621	257	515	372	191	990
CNAG_02331	736	879	2898	430	1090	836	385	309	549	1092	925	992	446	730	2276	2536	399	714	3588	1519	252	2640	2909	2748	2615	489	2484	2373	2421	2317	124	992
CNAG_03936	522	673	503	176	230	1312	758	747	642	291	1197	253	822	616	1485	1876	889	1579	313	1168	796	3887	992	3958	3858	3833	3789	3719	3744	3677	3599	992
CNAG_07634	1093	418	1687	1005	1047	2129	1168	993	870	665	980	2488	106	924	353	1139	1485	519	1592	723	646	360	119	482	6619	6615	179	6602	221	6602	6591	993
CNAG_06123	362	819	1663	759	790	588	843	463	1408	1205	296	1645	363	923	1436	2160	1870	499	1488	303	993	289	897	5662	5621	5617	5600	221	5579	5552	5513	993
CNAG_02857	302	212	1458	366	1141	620	995	788	523	315	1504	1569	130	577	790	794	3815	178	2036	1361	146	3041	3283	887	576	2964	2889	2796	2836	2744	2641	995
CNAG_02212	330	569	1556	471	996	821	1217	416	1098	777	690	1162	204	909	812	2749	720	394	1276	1749	170	654	581	2662	2531	2473	2394	2285	2329	2225	2110	996
CNAG_04176	999	977	676	1014	389	1562	1658	835	727	1093	476	1027	435	279	1205	1438	1137	240	597	1285	4179	279	996	293	179	680	3997	106	3947	3895	3819	996
CNAG_00232	1490	1009	2658	670	1899	715	690	536	1307	1742	294	1790	255	656	2769	2652	2223	2136	1201	1577	935	997	1341	1134	968	412	763	588	664	526	353	997
CNAG_04380	1441	255	959	621	935	1789	908	802	1571	997	2788	1653	1147	2271	871	833	1751	691	550	200	4350	611	4430	526	451	682	4174	4123	4135	4089	4017	997
CNAG_05172	918	1058	1000	1086	851	731	534	658	728	757	2053	552	3407	199	477	914	1596	5341	945	5255	4949	4882	361	4943	4867	304	4820	166	4796	4755	4694	1000
CNAG_04726	841	618	2128	540	1000	511	350	207	643	1095	127	836	1709	402	636	2232	1625	351	5047	4956	4602	4526	721	4584	4508	616	4449	4400	209	4373	4302	1000
CNAG_07473	839	1181	1412	846	1003	637	1040	778	1372	912	749	1958	566	711	418	6595	379	2163	6567	6561	82	628	538	6489	210	448	6468	6466	6464	6462	6452	1003
CNAG_06460	1258	933	547	1432	1060	1066	479	951	1004	1047	1032	472	391	704	842	392	1909	1917	689	209	996	5890	209	5913	5899	5894	168	5852	5859	5839	112	1004
CNAG_04589	1598	592	370	1705	1005	1044	302	1798	432	692	480	251	5663	495	691	1206	4890	534	4963	4864	4496	163	271	919	4399	4385	563	4281	258	4249	4183	1005
CNAG_00337	543	809	1338	1898	631	1253	1056	602	1238	989	1137	312	223	546	1340	1783	1007	1538	615	1822	1242	1082	1038	1217	1051	970	848	107	754	620	445	1007
CNAG_02820	581	75	983	703	1377	1460	886	1007	362	576	569	1259	116	1115	1164	2722	1556	111	370	249	3127	146	113	246	2983	2937	2859	2768	2807	2714	2610	1007
CNAG_04756	239	1007	953	5581	60	1785	3531	224	909	3340	291	695	147	240	227	1052	4999	266	1647	536	477	4546	610	705	4529	4526	4475	4427	4444	4399	4329	1007
CNAG_00866	1316	253	254	210	184	518	434	2627	152	230	1221	1097	1486	397	1009	105	206	168	457	1348	722	1508	1821	1636	1451	1396	1279	1128	1206	1072	917	1009
CNAG_00043	2238	2276	640	861	1283	1597	818	1144	578	514	4453	4426	1184	1609	1761	3077	321	2392	2274	713	1040	875	1230	1009	855	756	641	454	532	392	211	1009
CNAG_03780	691	716	2996	221	1129	726	382	414	896	1010	3988	530	122	554	4960	400	997	859	4449	1492	764	3759	3950	3839	3730	475	3654	3587	3614	3538	3454	1010
CNAG_02940	747	500	658	787	626	1467	565	1268	1136	688	1131	947	5063	759	2315	455	1011	2289	957	1693	3220	3110	56	889	3076	3033	189	2871	2909	2820	35	1011
CNAG_00992	930	934	2502	625	2320	386	951	479	529	903	1064	719	1065	614	3626	3526	2676	927	2809	773	1736	641	907	1716	560	1488	1368	1223	1299	1168	1012	1012
CNAG_06144	838	1238	2029	618	1857	1586	1512	615	1014	1665	351	1868	280	641	2365	157	661	402	1366	1184	5697	476	483	600	5640	5637	335	160	5598	338	5534	1014
CNAG_02579	707	976	653	920	1278	693	925	1235	826	1156	131	190	532	601	451	1015	1222	1767	1950	644	2968	2841	3106	881	51	2770	2694	2591	2636	2533	2428	1015
CNAG_01837	901	2029	817	1177	764	921	852	733	974	1016	921	1275	1420	701	1481	843	1293	524	1975	3080	209	479	157	866	2211	2160	2073	1945	1996	1890	1757	1016
CNAG_04370	456	310	1744	1020	1589	491	1134	657	799	3229	812	456	146	494	629	1645	569	675	181	1452	4341	4252	4421	4319	4237	4214	4166	285	311	4080	4007	1020
CNAG_00464	611	1109	877	1479	727	515	1024	749	989	1499	3694	1916	2287	982	2740	1073	1920	869	1390	338	1337	1185	1042	1315	512	1070	949	279	859	727	556	1024
CNAG_01266	1264	1021	1357	829	1329	385	993	761	1025	1824	879	480	1856	1141	3750	927	773	988	232	295	1952	283	909	1930	1765	1712	1601	1463	242	1405	1265	1025
CNAG_00644	883	1162	1821	781	1151	628	1025	889	611	631	2269	1515	550	717	2286	1108	880	1575	1014	1204	1473	1328	737	1448	1275	1206	1092	929	1007	872	710	1025
CNAG_01655	1025	1437	1161	858	753	838	715	867	978	805	3719	1490	714	936	675	971	687	1873	1025	455	2250	2118	797	2222	146	2023	1932	1796	1849	1740	1605	1025
CNAG_04444	650	984	857	1028	848	291	756	745	630	1335	1345	797	847	872	1221	5193	1344	2062	1764	1389	979	4301	650	611	4288	4268	4217	4167	4182	312	4064	1028
CNAG_02071	647	313	1154	992	457	1974	1029	1234	433	523	298	683	999	557	1017	673	1124	707	1759	3238	2572	214	2720	2546	2408	2350	2275	2157	2203	109	1975	1029
CNAG_05634	996	1305	690	999	704	1029	1106	924	1013	835	771	912	2046	793	837	998	777	2334	1376	5549	5318	771	5375	356	5248	5244	5208	5180	5184	5153	5101	1029
CNAG_06240	708	659	1989	1104	997	1118	483	365	737	1213	2054	907	1030	269	2228	825	5937	548	142	1186	498	406	5804	945	5717	5714	422	5667	5674	5651	5620	1030
CNAG_03053	734	795	2804	472	1030	612	719	633	1369	707	655	1154	358	1223	4598	4518	996	1370	297	1332	3309	3198	217	463	3164	3128	3051	129	406	2919	2818	1030
CNAG_04364	1030	406	1399	838	662	1161	635	574	632	558	565	1953	192	216	855	1575	2055	247	177	4733	4335	4246	4415	4314	316	4208	4160	4108	439	4074	4002	1030
CNAG_00070	1162	804	848	1809	846	1871	1994	2391	1220	2542	726	1487	921	1457	925	1733	2145	1119	2293	1400	647	899	1248	1033	458	363	662	476	556	416	238	1033
CNAG_02457	477	725	1281	632	802	812	944	682	1002	646	1054	1327	806	758	2055	898	3588	1039	1981	859	2869	164	914	2849	2718	2663	2588	2484	2531	2425	2314	1039
CNAG_05250	804	1486	921	882	418	975	986	1528	1038	1041	549	367	839	252	112	1148	5314	1102	1445	5301	271	332	5077	5000	478	4928	4878	4847	4855	4817	4757	1041
CNAG_01208	810	1043	956	745	902	443	747	607	801	1111	1439	2839	319	922	774	2839	2817	2100	666	140	368	1768	2077	1892	1723	227	1554	1417	1487	1357	1216	1043
CNAG_07329	632	269	695	659	1044	319	1099	900	821	567	644	732	3298	463	2083	6513	6454	1322	266	6471	6381	201	6393	190	585	6372	6351	6346	6343	6338	6323	1044
CNAG_05348	920	1569	1029	979	660	1316	887	139	1045	852	451	665	572	686	996	592	5386	1878	1823	1934	5086	5017	746	5082	5007	162	4965	4938	4942	4904	4846	1045
CNAG_02498	532	730	647	1619	1046	1099	1433	746	610	1009	719	1692	974	611	520	2151	886	742	1675	845	338	2776	3038	266	2752	2698	2625	2521	2564	2460	2352	1046
CNAG_02577	1456	275	1055	1143	307	189	375	1000	975	3461	286	83	3552	224	1301	92	591	756	1048	3570	2966	2839	262	220	2814	2768	539	2589	2634	2531	2426	1048
CNAG_00779	914	901	2816	427	1142	1107	655	450	1158	1391	196	1036	788	625	2699	2334	839	642	1492	320	1579	1434	1747	434	1379	1318	1205	1050	1126	996	836	1050
CNAG_00696	1118	1068	847	997	908	1431	742	1098	410	942	2855	2292	903	797	356	2430	2500	1202	331	991	1515	384	1679	1489	1318	1251	1139	979	1053	922	759	1053
CNAG_07717	959	702	1394	599	946	682	1128	979	1142	686	1055	1465	295	699	1157	2122	651	2253	1551	578	6695	6683	6700	531	404	716	92	6678	6675	6680	6669	1055
CNAG_05893	660	1215	917	577	623	425	1083	597	1199	1055	1446	606	381	874	821	512	5734	1715	5771	1344	5532	5471	5576	392	403	552	5438	5409	5409	5384	68	1055
CNAG_00699	325	239	2351	2926	988	3550	1744	1266	1590	199	2988	20	209	2136	939	109	2502	264	2639	2386	1516	786	1681	1492	291	1254	426	982	1056	925	762	1056
CNAG_06473	864	590	793	739	535	1056	835	424	517	424	2724	1112	390	877	2869	1054	458	2343	386	6094	621	5901	5977	5924	5909	5905	5881	5863	5869	5849	5821	1056
CNAG_00062	1868	2660	1822	1785	1476	2220	1827	1561	2040	1319	975	2380	929	1165	3195	677	703	963	2287	2026	1057	891	396	427	74	771	656	469	548	409	230	1057
CNAG_02044	2832	3029	214	5539	596	605	554	845	66	1307	363	2620	670	104	81	2574	3324	1058	1674	3217	2547	2421	94	387	743	2324	527	164	2177	2070	1948	1058
CNAG_05527	692	667	730	1058	650	471	664	1013	899	1484	3943	457	835	403	1848	423	5500	1373	188	5481	5232	5164	5291	5221	5156	446	5113	116	5089	5057	5003	1058
CNAG_01239	995	1036	166	495	544	547	1864	670	1812	627	671	771	568	3066	3737	916	70	1990	1809	136	1933	1790	1059	605	1744	1692	1577	1441	1507	1382	1241	1059
CNAG_00068	766	1178	3536	2069	2984	4140	5180	582	2156	3260	4043	1840	153	632	2086	1744	815	2408	1461	2031	1061	897	85	1031	875	777	166	245	554	414	236	1061
CNAG_04192	385	561	768	493	627	208	952	504	733	1283	865	738	1207	739	1825	1425	4631	1804	1957	1062	4192	220	703	4164	4079	4051	4010	3950	3963	310	3835	1062
CNAG_00792	288	1189	2491	1265	835	1497	1455	457	1078	1271	1468	1813	471	995	422	3420	2560	552	1209	1054	346	1447	636	834	428	1331	292	1063	1139	1008	849	1063
CNAG_01477	1051	661	664	1536	1351	674	938	865	783	1189	790	1038	2862	605	941	760	2971	3178	1573	2847	2109	1972	1065	722	664	1876	1772	127	1696	1582	1443	1065
CNAG_03692	702	974	332	2853	415	950	1200	1065	1863	1084	898	375	743	813	305	652	1298	410	157	4276	3795	506	3888	3772	3661	542	3581	3515	3543	3462	3378	1065
CNAG_04074	565	1080	724	293	452	962	705	750	835	602	1067	2005	1275	447	1094	501	1678	347	1432	318	706	4005	4176	4074	3974	3950	301	3844	3860	3803	3726	1067
CNAG_03171	588	946	570	1000	1071	916	552	1476	751	1724	512	536	3269	811	272	182	1481	2113	1249	837	3396	49	3511	3372	3256	3215	3149	3072	3105	30	2920	1071
CNAG_02753	595	1135	312	518	317	519	584	701	233	167	2995	558	1142	487	354	1748	887	657	1071	3661	3070	2952	3205	884	2926	2881	2804	2705	2748	2651	2548	1071
CNAG_03742	1042	1277	1071	511	1016	846	805	1040	890	775	700	2568	827	1597	1149	662	555	166	4429	1000	3838	3732	3926	291	3703	3681	3626	3561	3587	3510	3424	1071
CNAG_00638	2032	2195	531	1531	986	1072	461	1671	386	485	3931	522	2521	1611	136	861	1653	741	1145	786	1469	1323	1633	1443	559	1201	1088	924	350	867	704	1072
CNAG_00803	1091	1850	922	1043	1209	1741	743	1836	884	524	607	1604	317	747	1058	1126	1589	301	101	2453	1599	379	516	1579	1398	1340	1226	1073	1148	1018	859	1073
CNAG_01195	615	449	962	600	643	306	683	1104	724	463	784	1074	467	851	1396	2166	2809	2269	1718	1298	1904	1757	2066	623	1713	388	468	1406	1476	1346	1205	1074
CNAG_02262	489	1379	950	1897	1653	1074	919	1019	504	458	798	2118	583	467	725	2313	884	2150	3552	3362	784	2587	701	2697	574	2505	2429	348	2366	2260	2148	1074
CNAG_05479	2399	526	395	1074	1053	733	1338	1172	367	774	903	160	372	594	1089	1536	5472	5532	567	1258	5196	5129	199	928	199	5126	173	5053	5053	5021	4965	1074
CNAG_03591	1061	999	897	1029	498	1514	1074	1401	1463	564	1718	779	1061	1547	4869	1699	514	780	371	291	3719	3610	578	645	773	3552	3498	3427	3455	3374	3286	1074
CNAG_04678	826	930	1363	719	1085	488	610	810	1003	1376	1036	1077	1409	792	1292	753	710	5041	733	1315	4564	4487	892	299	4466	4461	4408	4356	441	4329	4259	1077
CNAG_04377	643	514	979	645	897	2226	1110	1227	993	793	1079	967	993	1047	474	5159	1657	4868	621	1082	4348	521	4427	4325	4244	4221	480	4120	4132	145	4014	1079
CNAG_00040	506	2838	2058	2399	1078	499	1544	1343	2682	2446	1108	1169	600	1515	1080	1140	2127	681	2273	1816	524	230	1229	1008	854	368	640	453	531	391	210	1080
CNAG_03602	730	497	1879	1088	942	864	766	878	596	1911	405	462	405	481	609	2190	1691	1683	4337	1081	3724	3617	3821	390	776	3560	3505	3434	3463	87	3294	1081
CNAG_01062	740	1048	1094	926	1764	1070	562	1300	860	1651	745	921	578	1564	489	604	2714	1190	2853	360	1791	1650	383	1777	1601	1551	1432	170	282	1231	1082	1082
CNAG_07470	371	895	2054	617	877	2837	1113	1082	829	1102	1167	314	740	259	85	3046	463	1758	514	1575	151	6487	6502	160	6487	294	595	6463	6461	6459	6449	1082
CNAG_00006	1822	1624	1075	1292	1279	985	1179	2008	1397	1604	1497	957	1822	981	2534	1083	466	1864	2250	1598	133	848	1199	977	236	725	607	423	502	358	177	1083
CNAG_01737	1171	735	3279	506	737	110	913	724	1731	866	2860	291	228	684	2111	121	1392	1084	3247	272	9	416	2477	863	2136	2090	1996	1866	1917	1812	1678	1084
CNAG_05135	973	486	1076	474	1002	1375	790	792	1084	531	599	1581	650	432	2630	653	1140	640	753	1115	662	4852	1137	4916	4835	4835	4789	4756	4762	4721	4659	1084
CNAG_00054	4499	2152	865	1792	1259	1906	2494	1930	2901	1429	1258	1087	4036	3204	1056	473	1315	2400	749	412	1051	885	1238	1020	865	765	148	162	541	403	222	1087
CNAG_00637	733	3886	460	3957	1661	1059	847	2043	833	3310	214	1256	2760	693	690	2164	2467	2715	2602	2353	1468	470	540	829	1270	1200	1087	923	1001	866	703	1087
CNAG_00100	684	1732	1277	1352	1165	622	1633	880	1882	694	1088	2010	1254	1363	1625	2012	1017	2426	2069	770	1088	922	1269	1057	898	805	688	504	581	211	266	1088
CNAG_07514	530	1317	1021	928	574	896	689	576	1089	1241	1449	1035	458	541	666	828	1504	275	679	6588	6522	575	6537	6522	6521	6521	6502	6501	6497	6497	6488	1089
CNAG_07995	1282	749	835	980	955	679	965	2195	948	974	2069	241	1821	1090	1036	6937	6932	2365	1013	954	6932	629	6931	346	6929	719	6929	6928	6928	6929	6928	1090
CNAG_04478	957	787	684	501	595	1552	844	1092	942	352	5793	1539	284	1152	818	1008	339	568	1538	4803	4419	4332	4502	4399	397	4300	4249	4198	440	4163	4096	1092
CNAG_00551	726	1093	975	964	1257	1055	1169	691	1054	1279	1757	1302	1155	983	2742	1229	1361	834	2134	1365	1404	1256	839	1383	319	1138	1016	852	931	257	633	1093
CNAG_02700	668	1392	1894	734	818	2055	1096	592	803	784	400	2391	605	690	4417	2188	322	1417	548	1865	99	2907	1092	3014	2881	2835	471	2658	136	2603	2500	1096
CNAG_01082	955	451	331	893	336	791	471	1326	742	393	277	302	1267	1271	231	308	1244	1461	1808	1010	1808	1667	1976	1794	1618	191	1449	1304	1377	1248	1099	1099
CNAG_00626	1883	4492	966	648	762	1911	1032	2723	932	338	4621	1096	2162	2002	1100	910	1554	562	648	2347	1462	1317	1626	1436	1264	1192	1079	915	993	858	695	1100
CNAG_06578	1732	936	1925	1813	1100	2605	493	266	336	779	425	1333	570	1453	3005	2704	1121	309	271	893	884	5983	461	951	701	592	5963	5946	5950	5934	5909	1100
CNAG_00361	1410	1269	1051	1579	1176	1758	765	1313	1243	1228	867	1354	1020	1338	667	1387	2300	1451	206	883	1259	1101	1433	821	248	424	865	21	771	637	464	1101
CNAG_06178	452	865	628	1087	1286	736	947	1242	1228	840	3400	906	2730	839	966	805	5893	5945	1102	5897	5720	5669	834	668	5665	5661	488	5615	5625	242	5563	1102
CNAG_03328	430	3343	1439	994	339	2353	1798	248	784	1107	1063	986	464	1634	369	195	4104	164	2092	4042	393	3409	3631	661	3386	3342	3282	3210	301	291	3058	1107
CNAG_03794	1444	1717	431	490	561	1108	673	3075	732	539	833	1426	1212	1290	200	2759	1393	4503	202	143	3872	158	215	433	3743	3713	3665	194	420	3551	3468	1108
CNAG_02046	360	544	1109	417	658	572	832	500	813	505	445	1922	401	1463	2391	2079	968	3509	923	293	2549	2423	2698	2524	744	2326	2250	2134	2179	2072	1950	1109
CNAG_03791	1618	1290	910	422	961	856	1206	1272	869	455	1142	1378	803	836	525	4851	4383	1109	1348	407	233	3770	87	3845	279	3710	110	35	3621	3548	3465	1109
CNAG_05166	696	1110	1041	1239	1232	275	985	654	910	1449	955	1808	960	351	263	5572	1669	320	1766	1435	4943	431	5016	154	4861	692	141	4783	4790	4749	4688	1110
CNAG_06311	455	234	574	2017	524	1313	769	739	753	1560	4413	984	371	191	1111	6123	453	6025	663	253	5818	835	5852	5800	699	5763	5743	5719	5725	5704	5675	1111
CNAG_01158	917	958	827	1486	1093	211	625	1112	791	1070	1254	305	463	787	1115	2498	1403	3018	2913	1097	1872	166	2037	1857	590	1632	1516	1372	1443	217	1172	1112
CNAG_00055	1841	1067	1427	1063	2098	1968	1855	1162	1113	767	1045	3004	1413	2282	3191	1184	2136	2401	900	1724	1052	886	1239	1021	866	766	650	463	542	404	223	1113
CNAG_06900	712	759	864	357	587	640	810	2669	1104	442	506	313	1113	992	1339	523	6352	254	6377	6362	6266	6245	6283	6255	6246	6247	6224	65	6217	6210	6191	1113
CNAG_00480	1104	1454	1217	2120	1157	1715	573	1908	1114	921	1059	941	2759	1610	496	500	1884	419	1629	1603	1350	1197	1044	1328	1160	1082	960	796	871	740	569	1114
CNAG_01027	762	1032	475	1114	465	1111	1656	2182	1580	615	789	1751	3432	2255	1814	1711	882	480	582	331	1763	1621	177	245	1568	1518	1398	1255	359	1200	1047	1114
CNAG_05074	1087	849	652	690	539	1117	377	714	651	1101	709	763	664	256	2169	1647	633	2326	5256	5190	4874	4800	4946	4866	4786	4783	178	4702	4709	4671	4607	1117
CNAG_00816	1837	1264	894	1466	1827	708	902	1157	1118	1069	1989	562	3430	1488	3080	395	840	2808	1066	2461	1609	467	1776	1590	589	464	401	1084	1160	215	115	1118
CNAG_05308	744	806	632	649	707	1303	1143	1360	1080	678	524	748	1264	428	3053	1118	1310	373	1040	952	5052	4983	5123	5047	4973	693	4929	4902	4908	4869	161	1118
CNAG_05884	544	487	4390	1120	2345	119	1243	486	906	3554	2853	708	508	332	1022	3020	5727	325	5763	1791	448	464	5568	800	5454	193	5429	404	5401	5375	5332	1120
CNAG_05408	1411	304	818	1080	669	1656	261	260	537	1270	444	227	1996	1121	1235	1895	1956	1936	1603	240	5137	393	932	382	5058	395	5016	4993	322	4955	4902	1121
CNAG_06606	361	315	1010	1135	375	1794	416	421	712	1254	409	577	1390	226	483	1121	1163	1358	6188	1019	6039	684	458	6022	453	6005	5985	5969	5970	5955	5932	1121
CNAG_02398	1566	662	325	844	882	875	164	1982	1011	211	4357	840	1122	1212	596	2071	1600	327	252	543	2821	2696	2965	2803	223	2613	534	2431	2480	2373	2260	1122
CNAG_02981	277	842	940	377	1215	576	1234	823	862	598	746	1339	213	1189	1122	556	3894	2060	3958	875	3250	3140	918	3230	637	3064	2989	2904	14	2852	2751	1122
CNAG_00500	1787	1140	1116	1123	1190	878	1047	3716	1427	1064	2834	1979	2030	2106	707	736	671	1036	2526	2273	1366	1211	1045	1343	1173	1097	975	377	888	758	586	1123
CNAG_07659	685	408	479	371	522	1125	439	384	468	637	950	997	1276	440	2402	2306	167	979	1387	1513	6644	6636	945	6640	6642	6639	6627	6626	6623	6625	6614	1125
CNAG_01492	1126	595	447	349	428	818	642	1249	530	379	1746	556	2092	2372	1249	689	1081	647	540	1248	418	1983	2281	2097	1936	392	1785	1650	1707	1593	1455	1126
CNAG_00930	338	466	1975	504	1408	223	1537	203	1359	2042	552	2586	476	756	2604	616	597	2264	1106	2539	486	752	1871	1681	205	1448	1329	1183	1259	1127	973	1127
CNAG_00914	1372	454	1965	1128	299	2144	491	1005	920	1562	3696	266	712	1389	1494	1098	727	800	1136	1056	622	468	1857	1669	1491	1434	1315	1168	1244	1112	958	1128
CNAG_02341	1257	1381	1129	1031	1125	1951	842	1245	1021	1628	460	746	630	1220	1629	690	426	1108	1084	807	955	258	2919	2756	2624	539	2493	2383	2431	2326	2214	1129
CNAG_01848	898	713	532	1084	1167	1130	306	1195	500	677	406	369	376	345	2856	1199	1851	1262	1770	520	2392	519	2549	2363	563	2167	2081	1955	380	1899	1767	1130
CNAG_00703	1157	893	2489	1130	1488	996	785	477	1611	2579	951	1309	751	1425	3477	2830	1364	623	1861	2389	148	423	191	1496	295	1257	1143	984	239	929	765	1130
CNAG_01586	1427	817	1840	521	656	1163	707	418	977	540	919	1391	474	1131	1495	196	901	1613	299	235	750	2059	714	2167	2011	1965	1869	1733	1787	1678	1541	1131
CNAG_00162	1540	1597	1591	4117	4695	193	3347	5259	2847	2458	1375	288	3157	849	630	1584	694	2255	2348	2080	1131	967	510	1107	139	635	282	556	632	494	320	1131
CNAG_00689	912	2579	480	2949	917	1115	1085	2505	1428	1477	4635	498	1595	1066	2798	903	1235	1051	2631	653	1509	1364	1672	128	1311	1244	1132	972	1047	915	752	1132
CNAG_00272	1234	1692	1220	1495	1410	331	1093	908	1135	1245	435	3673	2714	604	1097	2826	2245	2508	1499	1600	243	1031	1369	1167	657	130	796	626	699	563	390	1135
CNAG_01120	943	300	1377	269	937	1133	999	647	1386	823	1438	981	745	2191	3683	2680	1709	2994	2894	2654	274	1696	2005	1825	506	127	201	1340	361	1284	1135	1135
CNAG_02754	977	767	2176	390	820	768	1004	407	1537	1268	3952	1137	1095	1255	4442	415	1261	762	1147	3662	3071	2953	1094	885	676	259	2805	2706	399	2652	2549	1137
CNAG_05812	265	820	1139	470	632	190	1535	229	888	948	835	1867	110	618	5953	1440	331	1167	78	5668	5468	5404	5513	230	5396	31	5368	5341	5339	5313	5265	1139
CNAG_04684	952	1303	1457	774	966	1051	1140	946	979	616	1370	1969	1017	919	1782	734	1053	1421	545	4929	269	4492	4647	572	4472	4467	566	4362	4381	4335	4265	1140
CNAG_05734	625	649	367	461	822	814	1157	1141	943	345	3200	1100	877	764	2458	1537	5631	863	931	5614	990	447	5450	5389	5332	5330	5298	5272	5270	5243	5194	1141
CNAG_01155	1143	943	1866	552	577	623	849	1517	1009	226	1114	625	1807	1475	623	261	409	2267	477	2678	667	1727	2034	1854	1681	1629	1513	1369	129	1314	1169	1143
CNAG_00413	1101	532	1917	1219	1107	583	2109	1248	1702	870	1987	867	1150	815	3354	3239	1980	1259	2474	2219	1299	1143	333	1273	171	637	905	738	814	684	511	1143
CNAG_00453	3972	1006	2034	2036	2036	749	1602	3019	471	2421	4210	112	4168	326	2110	155	1302	2620	351	2249	1330	1177	905	168	1143	1063	942	775	851	254	135	1143
CNAG_01938	1144	1018	592	1215	892	447	649	886	1286	1543	535	795	1179	946	295	422	2013	1243	3357	702	2463	418	316	286	2295	2240	2157	2039	2083	1980	1853	1144
CNAG_01580	776	679	488	1001	959	954	884	970	703	1145	891	1467	1393	799	763	2078	3028	1652	1894	526	2188	2053	269	2161	2005	1959	1863	1727	20	1673	1535	1145
CNAG_00309	1468	2500	1348	3075	1316	1877	2192	1435	2351	2259	1145	1052	2466	2538	710	3192	294	2256	562	628	1218	1060	903	430	1028	948	824	656	731	594	421	1145
CNAG_01842	491	700	1208	596	1147	1915	1758	1126	904	1531	590	2661	560	842	622	929	1498	1056	431	1745	2387	2265	2544	563	2215	192	525	1949	1999	1893	1761	1147
CNAG_04039	1788	903	612	766	806	1147	297	732	486	2166	615	217	2361	681	795	694	934	2118	4612	1546	278	3977	4150	4043	3943	485	3880	3812	3830	3771	3695	1147
CNAG_05722	460	1027	1150	1166	1605	141	634	798	773	1772	546	827	817	584	665	804	5624	1133	5660	5605	5395	704	768	5380	5324	5318	5288	5260	5259	5231	5182	1150
CNAG_06628	304	886	231	1250	1579	96	202	1032	183	1151	230	1375	518	555	617	2740	470	6216	1900	6183	719	6020	6078	6039	702	6021	6002	5987	5988	5973	94	1151
CNAG_00115	1250	1100	1183	833	872	1213	3037	1730	3005	1882	4476	2406	1154	3054	1226	1154	724	2134	2317	2053	1096	669	1034	1067	80	814	499	514	591	450	275	1154
CNAG_00575	825	4578	4531	1439	885	5001	431	6674	1042	453	4609	1050	4218	2166	69	3321	86	2685	2570	579	1425	1278	155	1403	1225	1155	1038	874	953	213	653	1155
CNAG_07375	903	800	573	1161	712	929	892	1156	985	778	448	794	626	720	697	1311	1056	6506	2231	6496	6418	6407	322	6410	6405	6411	6389	6386	6380	6378	6366	1156
CNAG_00126	890	1481	5014	1738	1539	4672	3514	1657	2204	2975	1422	1158	3484	4119	805	1757	550	2438	2323	349	152	269	248	1077	914	824	706	525	601	461	285	1158
CNAG_06422	399	1159	529	126	280	1459	2441	492	1159	77	2244	831	796	4111	753	406	1175	1152	1701	587	5912	5859	5939	214	5868	704	490	5820	5827	5808	5782	1159
CNAG_06605	354	485	1162	455	610	371	448	367	581	773	212	563	2870	661	6310	1684	1965	2130	1960	457	6038	6003	6066	6021	6013	522	5984	5968	479	5954	5931	1162
CNAG_02208	1246	1164	1395	1002	404	1350	977	618	1656	629	849	1123	2436	898	1906	262	2020	245	3530	761	2683	664	327	695	2527	2469	531	2282	2325	2221	2106	1164
CNAG_06192	222	546	482	527	501	702	798	1502	819	591	723	1261	1194	710	1140	1250	5905	1134	2118	793	5732	5681	1164	5715	5677	5672	5655	5628	5638	339	5576	1164
CNAG_02930	970	1042	2676	1666	728	2041	1081	1852	1183	1262	786	1186	936	948	1165	1815	1480	670	1098	749	113	554	3342	217	3067	122	2952	2862	251	2811	2710	1165
CNAG_02541	785	927	1119	522	871	936	1159	846	1106	545	661	2416	226	843	756	2719	3644	3806	889	1165	2937	2810	3077	2921	2785	2737	2665	2560	2603	2500	2393	1165
CNAG_05095	1165	1218	842	744	446	1932	904	3233	584	409	4259	363	3877	651	183	1742	5224	418	623	5204	699	4818	787	4883	530	4801	485	4721	4728	4688	4626	1165
CNAG_00990	1824	1263	2070	889	1103	1481	1610	969	924	771	2522	789	832	1489	835	272	1166	144	273	747	112	1591	371	1715	1538	1486	1366	1221	1297	1166	1010	1166
CNAG_00520	328	684	1166	850	931	2292	1158	1202	1312	922	2163	595	1871	1180	3405	3296	2396	1539	2538	2286	690	1229	1554	1360	245	417	234	828	905	774	604	1166
CNAG_06490	599	600	715	899	1130	1198	1289	1166	1109	408	2776	1011	1616	671	603	1415	1641	1079	460	1224	5958	5911	864	5934	5919	411	5891	228	5878	5859	5831	1166
CNAG_00594	701	932	985	1322	977	1510	1889	1079	1603	1040	1046	2136	2715	1339	3437	1510	2442	2694	283	756	1440	1294	1608	62	1241	1170	1055	891	970	835	670	1170
CNAG_02895	1128	1071	1170	1210	1795	660	1297	1431	926	1276	563	998	3064	767	1117	1075	3842	2038	222	3759	3187	3073	3314	3167	474	317	313	52	177	2779	2678	1170
CNAG_01106	1649	1289	1034	1018	879	541	1048	1170	1024	938	1324	1701	1120	1461	1148	618	405	1191	1172	1476	1829	728	1995	839	1640	1587	1471	1328	1397	1272	1122	1172
CNAG_07965	1337	205	148	90	433	463	872	825	1172	208	591	2652	2372	1720	2273	467	245	140	1091	262	199	6901	6903	6902	6900	6902	6899	6899	6898	6899	6898	1172
CNAG_01657	1119	1427	1344	864	1173	831	910	591	567	834	337	2814	404	953	2068	479	1892	460	618	1194	741	2120	2415	372	2072	2025	1934	1798	1851	1742	1607	1173
CNAG_00998	574	850	773	854	906	1716	1211	1450	744	837	1150	1337	594	748	1681	3528	2679	198	145	2571	391	1597	1907	1721	378	1493	1372	1228	1304	1173	1018	1173
CNAG_00490	1255	1287	359	3670	2142	219	234	2301	203	3096	1092	1747	4180	657	394	3279	352	1173	2071	1827	1358	1204	1530	1335	715	1089	180	803	879	749	577	1173
CNAG_00597	449	5365	3095	5768	2386	1214	577	566	184	2459	252	2686	2879	318	340	3332	2444	2696	2135	2330	284	1297	341	132	1244	1173	1058	894	973	838	673	1173
CNAG_03827	798	1173	834	845	903	1946	669	989	782	1155	1196	768	1678	706	1019	4867	1860	1577	4474	4363	599	3795	3981	3871	3769	543	3690	274	3646	163	3494	1173
CNAG_01168	507	640	1986	1176	1274	546	850	537	1411	2479	208	569	953	595	843	2637	598	3024	965	442	1881	1736	2046	1863	1691	200	1524	1381	1452	1324	107	1176
CNAG_03983	446	1061	587	246	390	1383	1082	2967	1015	196	1057	1379	5432	2986	1402	747	103	376	1178	1036	410	3926	4108	3998	3898	3870	3830	3762	3783	3719	120	1178
CNAG_06092	1088	1144	906	800	787	1690	1558	617	1041	827	2194	2021	485	329	1179	247	5844	5899	1844	5842	239	198	180	5642	5597	5594	5578	321	5554	5527	5487	1179
CNAG_01859	765	1016	384	1180	936	248	1052	1405	1119	1472	1261	1129	480	679	1663	1003	3198	836	578	3094	2401	2278	2559	626	2228	2177	275	1966	2013	1909	1778	1180
CNAG_01385	610	711	1387	755	1118	1363	1304	1044	678	448	500	1900	2211	1182	657	3723	2918	1017	860	887	443	1905	2206	764	1860	1807	1705	1567	53	1509	1370	1182
CNAG_02566	935	764	1151	1165	1182	1146	958	1480	2245	1760	377	982	1861	3995	1769	450	763	453	834	1367	2957	373	3096	879	2805	2758	538	2581	2625	2522	2416	1182
CNAG_07482	1553	1483	284	665	1022	829	620	2634	456	546	1448	401	2428	566	785	864	663	1183	1379	6568	1005	6496	6512	6498	6498	255	6477	6475	494	6471	6461	1183
CNAG_00237	563	2447	2977	939	2831	339	1652	495	1825	3216	1225	1353	3172	1849	2285	1185	2227	2487	1888	2110	1163	630	666	1139	973	890	768	593	668	531	358	1185
CNAG_03240	1002	613	1072	794	603	1391	559	1113	1186	847	1085	2212	1977	1533	1455	476	1602	1436	1037	488	268	3333	3563	894	766	3269	3205	3132	3161	3077	2980	1186
CNAG_05745	500	627	1204	828	875	1052	1186	843	847	873	874	965	1106	957	449	610	5640	5694	5675	1711	5416	5348	230	5400	5343	5341	5309	5283	5281	5254	5205	1186
CNAG_01224	724	471	2159	391	692	297	310	195	592	892	1825	847	1188	630	2686	1983	1167	403	2144	312	1924	1781	2091	1905	1735	1685	1568	1431	363	1370	1230	1188
CNAG_07506	1001	456	454	1562	1188	779	525	1977	649	2214	272	371	2102	886	815	948	6577	1290	320	6582	859	6514	771	6515	357	6514	6494	6493	6490	6490	6480	1188
CNAG_03319	537	1315	1043	664	563	2083	1518	1072	1258	642	1841	1121	978	1190	2421	2563	1433	1331	685	574	349	763	3625	404	768	161	3274	3201	3231	3148	3050	1190
CNAG_07554	244	1149	1462	940	380	797	1283	227	1190	1946	2115	1141	350	993	858	1055	1758	1824	309	491	296	6551	1186	6557	6555	6552	6538	6536	6534	6535	6525	1190
CNAG_01015	1190	1103	885	1010	1161	1998	1403	2207	1191	758	842	1058	1392	1916	760	1127	1990	711	1862	2584	1754	1612	293	242	1559	1507	1388	1244	1321	1190	1035	1191
CNAG_03790	1307	838	1037	1399	1210	861	816	959	837	1243	915	1193	1779	635	1060	1702	855	1382	534	1619	705	3769	3957	187	3740	3709	3662	22	419	3547	3464	1193
CNAG_01610	1071	1195	801	819	647	1280	773	866	1340	504	4164	2414	361	695	519	2059	902	1399	1695	266	431	536	960	2185	2033	1986	1892	1755	1810	1700	1564	1195
CNAG_06174	339	1672	1141	1117	1535	759	1271	1309	1006	872	1152	1469	173	1195	884	1616	361	1053	1198	1661	5718	5667	519	151	5663	703	5641	73	5623	5598	5561	1195
CNAG_03645	604	214	1225	903	868	468	723	801	591	1840	1195	211	203	369	1042	1169	295	4419	1782	1587	3760	3653	317	3734	3619	3597	3540	3472	3501	3418	3333	1195
CNAG_03476	966	1116	1017	718	814	403	1054	763	1332	1203	1011	1196	142	1057	1400	2005	812	671	4269	1760	501	3529	3743	3612	3501	3464	3409	3339	190	3284	3192	1196
CNAG_06424	419	1419	428	467	1154	1197	630	342	350	284	424	854	1291	363	296	2114	6058	1054	6085	1663	5914	5861	675	5887	5870	5867	5842	411	5829	5810	5784	1197
CNAG_00283	1364	792	1050	1296	1277	2051	1590	995	1225	876	1149	1791	701	2224	1569	1333	2252	2139	2131	2138	1199	1040	1378	1175	713	928	805	635	708	572	399	1199
CNAG_01173	860	1199	866	965	1081	900	1800	826	1521	1676	550	2409	567	996	2571	2835	1377	987	170	246	623	1740	2050	1868	1696	1644	1528	1385	1457	267	1185	1199
CNAG_00771	2240	1975	4212	1026	2777	1090	1109	679	1352	2510	996	1488	3240	1128	3514	578	40	1009	2680	2435	1572	1428	368	471	1374	1313	1199	1044	1118	989	828	1199
CNAG_01189	516	491	1734	1228	1324	263	1351	603	1201	2657	537	555	263	649	2260	3636	1848	1309	539	629	1898	1751	643	490	732	1657	1539	1400	183	1340	1199	1201
CNAG_02180	851	682	823	977	1113	1024	1095	829	1020	1226	545	2247	1043	2818	1542	1201	3416	2282	579	703	307	2534	2809	2634	2502	2444	2366	182	2299	2193	2078	1201
CNAG_00010	938	1260	2496	3419	3612	3347	2131	2132	1730	2894	4184	1761	231	507	1760	3063	1151	2371	757	1992	1015	851	1203	981	829	729	611	427	506	362	181	1203
CNAG_00642	573	777	716	1344	732	1651	2180	1069	1934	1255	697	1324	334	1328	461	1497	1921	1139	841	1834	1471	1326	1635	1446	1273	1204	115	927	1005	134	708	1204
CNAG_00545	1117	1893	1513	1627	1470	1346	1011	1376	1157	1561	367	1095	4203	737	704	1444	2413	1597	588	2301	1401	1251	697	1380	1204	1133	1012	848	927	796	628	1204
CNAG_02716	658	511	774	872	1264	1747	950	1490	895	960	1481	1458	1204	852	973	2324	3735	3884	731	982	3041	291	880	3027	11	2850	2773	2673	232	2618	2516	1204
CNAG_02806	809	461	750	941	815	629	845	1301	658	632	503	167	1205	634	490	2537	1204	2111	3859	444	3118	3000	3244	3101	2972	2928	2849	2756	2797	2702	2598	1205
CNAG_04642	671	634	598	895	202	1069	468	417	764	893	1107	1668	2080	1235	1844	1324	1207	903	1263	1364	4539	4461	4617	520	4440	4432	564	232	4349	4300	4232	1207
CNAG_00164	1534	5322	115	4769	1770	373	2866	673	393	2087	1772	1614	3111	1209	2021	1386	816	1974	1533	2082	1133	969	1315	1108	942	857	734	558	634	496	322	1209
CNAG_04359	591	639	501	1804	869	328	667	1209	662	1588	471	443	412	760	607	1550	1512	4856	237	252	4331	4242	343	4310	4227	4203	4156	4103	4117	4069	3997	1209
CNAG_03498	1218	1396	2702	519	47	886	3205	198	1131	1210	1506	340	403	783	1867	877	4213	779	182	947	636	3548	219	678	3518	3485	3429	3359	3383	3306	3214	1210
CNAG_00788	850	714	2410	525	612	1123	1225	451	1535	2846	1127	1749	863	1095	3524	2309	2556	985	2690	1836	815	1443	1754	1568	1386	1327	1212	1059	1135	1004	845	1212
CNAG_06085	1907	161	521	492	1455	952	1031	1212	900	1879	1044	1823	2390	698	6076	256	205	1357	5878	5838	858	398	5695	5637	85	245	5573	406	5549	5523	5483	1212
CNAG_05993	1499	176	493	1212	774	1564	424	668	394	528	6286	946	6199	597	6036	1120	5786	415	474	5778	5597	5536	938	303	5527	5527	394	5478	5478	5454	5412	1212
CNAG_03682	695	1213	1297	588	496	2152	323	442	474	655	2619	550	2776	493	1889	1192	317	246	996	1292	3789	3687	369	740	3654	3630	3573	3508	3536	3454	3370	1213
CNAG_05696	1579	690	1464	796	1213	360	464	773	1036	995	1122	755	3882	527	2091	1615	1369	5662	5642	204	5372	5306	5419	933	806	477	5264	5237	5237	5207	70	1213
CNAG_01375	931	1309	883	439	684	1217	1018	1033	774	318	2136	1370	769	1242	830	1912	2911	277	3027	519	2038	1897	2198	551	226	650	1695	1557	1618	1499	1360	1217
CNAG_04316	1741	1435	619	923	1024	1218	659	1154	875	682	765	1380	2147	1358	246	1051	732	994	1486	402	809	4207	4373	4275	4189	4163	4117	250	4076	4028	3954	1218
CNAG_01047	2486	995	450	482	431	1254	322	3757	167	189	654	3732	4390	726	261	870	1810	157	132	2607	1777	1637	1947	1764	1587	1537	1418	1274	87	1219	1067	1219
CNAG_00797	645	501	251	1251	1933	69	212	2093	83	1471	653	1793	858	418	3530	2402	1808	1081	2695	2449	1594	1451	1051	1574	1393	1335	1220	1068	1143	1013	853	1220
CNAG_01405	1166	1216	150	1881	915	512	1220	1070	779	1144	1175	512	3268	664	3814	3734	2928	1037	1534	201	2061	1919	957	2038	1876	1823	1722	1583	369	1527	1388	1220
CNAG_04022	628	741	882	283	745	1251	1222	605	1155	644	1689	1107	478	1686	5084	1170	1366	643	4600	932	4052	3962	4137	4030	782	69	3865	3795	3815	3755	3678	1222
CNAG_01216	1299	738	949	689	1068	773	829	820	1102	913	3430	1153	926	1426	568	2028	346	1001	693	2715	1919	1775	2085	1900	1729	1680	1562	1425	1494	1364	1224	1224
CNAG_00519	4240	2393	3972	1370	1015	3803	3348	1685	4415	2509	1613	1020	1138	2604	3404	271	535	2655	1225	2285	44	320	1553	759	99	172	327	33	904	47	603	1225
CNAG_00996	1037	1497	1926	1606	759	1476	1152	1116	1811	589	809	815	551	1199	497	744	372	2144	2812	2569	1739	1595	1905	1719	1542	42	1370	1226	1302	1171	1016	1226
CNAG_05309	1330	464	309	989	191	721	814	1038	382	282	395	168	2600	388	211	1135	5355	1226	2053	1933	424	4984	5124	5048	4974	4982	4930	4903	4909	4870	4811	1226
CNAG_00482	1533	1814	1615	1025	1473	995	1899	1542	1692	986	1534	1227	629	2649	2770	965	1981	2633	692	1053	1352	1199	1525	1330	1162	1084	962	798	873	742	571	1227
CNAG_04864	520	513	514	2593	607	433	557	1683	563	2236	388	242	2155	846	1264	1534	1227	1830	505	576	4715	4632	198	4700	4622	4619	570	4527	211	4496	4428	1227
CNAG_01893	656	1229	443	507	506	147	672	2244	284	270	928	1594	874	486	283	3962	3224	648	1612	1046	2429	2306	1074	2401	2256	2204	2120	1997	2041	1939	1810	1229
CNAG_00654	4462	1593	825	2528	1225	1591	3118	855	1547	1232	663	417	4240	623	319	1335	930	1348	649	2360	1480	1335	1643	1457	1282	1215	1101	938	1016	881	717	1232
CNAG_05139	1108	1442	409	1519	803	655	821	1696	426	931	1385	811	1233	302	107	5555	486	1149	1143	523	4921	4855	4995	4919	621	4837	4792	4759	4765	4724	4662	1233
CNAG_03722	813	1003	815	654	768	1018	687	519	556	569	3707	590	1610	954	308	4828	617	4471	1723	1233	836	3718	3913	3800	3687	3665	3610	3543	3570	3492	3407	1233
CNAG_00503	1407	652	1581	1949	1503	2890	1235	1533	718	1552	2278	1064	3175	609	732	1899	2386	2645	882	2276	861	1214	1538	1346	572	1099	978	814	120	761	589	1235
CNAG_04291	779	1288	140	1690	180	507	376	1073	298	1457	209	1281	1669	544	511	169	318	1235	236	4678	363	4186	4352	4252	4167	4139	349	4040	4052	4003	3929	1235
CNAG_00588	4115	3053	108	4188	425	407	2753	3506	1490	6083	2232	2055	4221	1140	3432	413	1018	1723	2578	378	1434	784	1602	10	1235	1165	1049	885	964	830	664	1235
CNAG_00935	751	680	1453	370	618	2339	1236	1026	1536	471	3604	1446	1064	2653	1812	3503	1989	1082	1296	339	863	709	1875	761	1508	1453	1334	1188	1264	1132	978	1236
CNAG_03173	558	1097	1121	1116	778	1618	948	1284	1236	908	469	720	1197	1343	2072	954	1026	737	4080	591	3398	715	3513	3373	3258	3217	3151	3074	3107	3023	2922	1236
CNAG_05640	158	1329	1128	1517	356	1501	1412	372	589	1318	672	2429	82	138	123	695	161	1237	1883	1660	5323	5261	213	5317	5253	318	5213	5186	21	5157	81	1237
CNAG_00332	758	2000	1609	3902	731	2638	4088	396	2437	3938	1347	3404	377	780	334	1833	2283	1258	2431	1675	1238	1078	1415	1213	1047	256	844	675	750	615	441	1238
CNAG_06278	1054	508	1189	1267	809	1238	1107	844	1169	940	2634	198	795	457	644	2274	571	977	1919	279	5791	5742	5827	5774	5740	5736	5714	5692	5697	5676	5646	1238
CNAG_06673	1066	1780	448	1491	471	1239	1142	2015	1046	719	841	497	393	1001	147	672	1278	678	6229	6213	6093	6061	6114	499	6066	6061	6040	6031	330	6016	5994	1239
CNAG_01402	2589	1357	1178	1102	953	561	961	1214	1093	958	507	2528	1935	1938	1240	1745	1091	1261	2148	1849	2059	380	303	721	449	219	1719	1581	1641	1524	1385	1240
CNAG_01709	885	523	2714	566	2554	494	1240	527	967	2049	816	535	559	1054	1029	2941	3110	3316	3227	3004	867	2165	667	2264	2112	2068	164	1842	1894	1786	57	1240
CNAG_00821	1624	1184	3251	907	2057	1243	1114	804	1591	1853	677	1434	1765	1725	2980	3435	267	558	1942	245	1614	134	1781	1595	406	1355	1240	1088	1165	1032	876	1243
CNAG_04439	1129	1025	650	950	439	569	838	1004	1075	813	1244	646	778	1163	3049	2986	4798	1569	4878	1701	4390	39	4469	4364	4284	4264	4213	4163	4177	164	4059	1244
CNAG_01018	1188	739	1380	1403	1606	430	1026	1291	1185	2313	499	507	4374	749	523	1211	2688	2929	2823	473	1756	1614	727	1739	1561	1510	514	1246	1323	172	1038	1246
CNAG_02814	550	812	1300	561	799	830	1573	2001	1831	239	1247	684	1232	1943	1453	273	301	318	1085	1072	3123	3006	3250	3107	2977	415	272	2762	2802	2708	2604	1247
CNAG_03824	3827	393	1247	227	615	1492	834	2778	1484	519	2020	1349	5375	1738	775	1607	309	356	660	4361	911	735	596	905	542	3736	324	3619	3644	3575	3491	1247
CNAG_04373	981	446	629	376	436	1442	1786	703	2936	245	158	186	200	2784	5266	1248	914	1022	928	4741	4344	4254	518	703	4240	4217	4168	4116	4128	4083	4010	1248
CNAG_08018	212	998	930	911	734	1098	1249	562	844	1749	484	2550	506	1374	2937	1291	6954	1055	1245	411	6953	6951	433	6951	6951	6951	6951	6951	6951	352	6951	1249
CNAG_04445	756	858	2422	560	1039	522	724	253	1022	951	2556	1111	447	901	1334	5194	1949	1250	1577	1915	571	556	4473	4368	578	4269	4218	4168	4183	4133	4065	1250
CNAG_03000	979	783	2318	668	1331	775	700	487	1251	1077	3871	803	1304	988	4566	1351	877	1330	352	1369	3263	3156	524	734	3118	3082	365	2922	298	2870	2770	1251
CNAG_03273	868	1083	1254	1022	796	362	833	759	893	895	508	1682	1345	900	1484	2643	4069	1566	904	1089	3474	3360	3589	643	3335	3293	3230	3157	189	3104	3007	1254
CNAG_00390	2036	2845	1905	1673	1708	2308	1244	2069	1330	1488	459	1159	819	994	983	3228	1847	2576	1449	2202	1281	1123	292	1256	1089	1009	885	716	795	661	488	1256
CNAG_02240	833	799	400	1061	847	441	450	776	624	1672	1029	1509	1256	221	423	1694	3457	1680	2159	3352	484	2577	913	543	2555	2495	2420	2310	2356	2250	2138	1256
CNAG_00185	3031	3031	1257	2401	1793	2563	1192	2067	2023	2694	1428	3459	730	1625	344	2308	1611	2474	901	1203	1146	985	1328	1122	958	874	751	575	652	513	340	1257
CNAG_05714	1137	897	911	1422	1029	1606	1223	1259	1103	933	1313	559	1193	1154	1139	1151	578	5674	1238	5598	5387	5322	5432	5372	5317	165	5280	5252	5252	5223	5174	1259
CNAG_06920	770	1129	873	801	1006	976	1260	1003	1247	911	2161	770	1820	1607	1223	1768	6370	1103	1540	6377	6279	6265	1025	651	479	6265	6243	6239	6236	6229	6211	1260
CNAG_01263	1186	846	1326	786	715	2471	380	916	1455	787	1440	491	1550	1167	1320	1109	1655	2101	639	362	891	249	2114	847	1763	1709	1598	1461	1526	1402	1262	1262
CNAG_04744	2206	397	831	610	789	1277	1172	5336	947	97	4308	1211	5722	2017	1262	1264	520	396	5057	4965	823	768	1127	4599	138	4516	4465	4417	4434	4388	4319	1264
CNAG_05767	1661	1087	1629	1073	1323	2515	1608	1049	1179	1266	555	1453	2767	1077	770	577	680	414	1168	866	530	646	5476	5418	30	5359	5328	5301	5300	5273	5225	1266
CNAG_06797	755	1351	742	1843	1017	1190	1267	1342	851	1074	1042	786	807	1021	892	2465	6285	6320	524	552	6185	6166	6204	112	6168	6164	592	6137	6133	6124	6106	1267
CNAG_05311	674	1120	1205	1048	842	1268	1238	1076	1328	955	2241	286	699	434	1045	1566	5357	1508	1842	1706	5054	4986	805	5050	4976	511	4932	4905	4911	326	4813	1268
CNAG_02547	637	1011	738	885	1120	1003	1270	642	688	683	1742	1386	356	817	450	2660	3648	3809	1316	3550	65	2816	973	2927	2790	2742	2670	2565	395	2506	2399	1270
CNAG_02989	1404	1239	651	730	653	562	864	2021	616	390	1391	966	2645	1070	635	1531	1272	1875	412	3821	227	3148	3381	733	3110	3072	2996	2912	297	2859	2759	1272
CNAG_00570	1343	642	1102	429	1036	1598	1371	1519	1495	621	1955	2178	1139	1649	1696	301	2430	2683	1185	1830	1421	1273	1588	1398	201	1152	1033	869	948	817	648	1273
CNAG_05878	1289	1208	1177	646	919	627	1044	2448	1273	664	899	485	1441	2675	1305	3019	377	672	632	5715	5519	5459	936	5503	5450	5445	5424	254	168	5370	5327	1273
CNAG_03322	306	604	2768	849	672	341	879	362	1760	874	1008	1571	910	1273	4736	571	4101	600	4167	4038	392	3403	983	3488	769	3337	3276	3204	3234	3151	3053	1273
CNAG_03756	1159	1948	466	1055	797	1168	1218	2097	1500	1467	530	1110	927	1274	1119	680	1409	933	1954	4325	3847	3744	3936	904	3715	3690	3638	241	3598	3522	150	1274
CNAG_07902	403	1273	315	426	1059	543	713	1742	1534	1274	1298	1030	395	786	2119	1403	2099	792	6860	1280	6851	533	946	6849	6848	154	6841	6844	6842	247	6841	1274
CNAG_04119	1192	904	1538	974	901	930	916	870	914	1034	1886	1085	662	587	1274	2543	4579	1074	163	4557	4135	4043	4213	784	4015	3987	3950	3886	3900	3846	3768	1274
CNAG_06098	2997	1939	550	1380	730	1275	922	595	747	1359	421	1399	443	308	2533	1237	1088	294	637	5847	155	5611	1158	5646	5603	5598	291	5555	5559	5533	5493	1275
CNAG_04183	203	1964	1278	28	435	2225	1802	677	788	119	276	387	87	1275	267	5053	178	4740	1867	233	549	4094	786	914	4071	4042	4004	3942	3954	3902	3826	1275
CNAG_04860	982	256	2893	502	2002	1485	837	847	965	1459	860	2218	491	2046	1275	557	5071	1547	105	892	4711	237	4783	791	4620	358	4567	4523	260	4492	4424	1275
CNAG_00747	1055	693	1772	331	1158	591	1286	717	1276	891	2518	2747	536	1652	2880	171	2533	1624	1940	2420	1551	1408	1719	349	1356	1293	1179	1023	1096	967	806	1276
CNAG_02326	1004	939	982	930	536	798	621	935	1196	885	1629	1099	3456	1365	2909	1276	3509	391	495	3403	2764	247	2905	2745	2611	2553	140	2370	2417	2313	2201	1276
CNAG_02527	1488	195	1307	606	578	2029	1241	1486	1239	303	439	178	1277	1221	643	232	3633	599	1949	3537	2925	101	3063	2907	337	2723	79	2547	2591	2486	2379	1277
CNAG_01112	1183	1659	1049	1131	383	2006	597	881	770	783	823	697	1628	826	1682	283	2752	564	530	2650	1834	1690	2000	1819	1646	1592	1477	1334	1403	1278	1128	1278
CNAG_00377	1149	2116	3767	3147	2159	2025	1710	1034	2352	3750	1279	1191	2557	1647	3334	2275	1416	2570	1134	1052	1273	1114	1444	1247	1081	501	877	708	786	652	479	1279
CNAG_00372	1098	1932	1333	1516	1542	2052	1609	1103	1487	1721	529	1588	3256	1281	1904	719	2309	1734	857	2193	1269	1110	1442	1243	1076	997	873	705	781	647	474	1281
CNAG_01298	856	964	1283	685	1111	1295	1193	688	1100	1054	1454	1638	211	1096	633	1622	1237	3084	1068	1844	1976	369	2141	1956	1791	86	1629	1493	1556	1434	1294	1283
CNAG_07571	1082	705	620	574	1128	1236	1623	1660	1275	551	217	1443	1283	1251	1225	1951	6621	809	988	880	6571	6565	6581	6570	6570	6566	6552	6550	6548	6549	131	1283
CNAG_07869	1938	6190	72	6565	3450	132	1284	386	131	3348	34	51	90	348	215	6841	975	6840	6834	1983	138	6820	75	398	6821	290	6813	299	6813	6815	6811	1284
CNAG_05187	940	762	606	1036	1220	1015	1065	764	986	1284	394	2353	892	287	1577	1613	2066	1852	1750	5263	4960	487	592	4955	4877	4879	117	4800	4809	4768	4707	1284
CNAG_00641	953	1450	1224	1363	1596	1166	2445	1785	1713	1417	1285	2024	998	907	1713	3349	2468	2717	462	1556	726	1325	279	1445	1272	1203	1090	926	1004	870	707	1285
CNAG_01678	437	342	980	541	1231	577	408	439	503	1413	934	544	422	644	3939	2747	1290	990	3207	2984	2270	2139	2434	2241	2091	2044	1952	347	1870	1761	1626	1290
CNAG_07108	618	1722	1353	934	1008	1480	1291	898	1112	548	273	2022	364	840	765	350	1346	1154	1222	6440	192	6334	6361	812	6335	6337	6315	6312	6308	6301	6285	1291
CNAG_00757	933	2399	976	1006	1592	780	1292	1637	1000	676	519	1553	1528	1772	1237	2922	454	1738	2673	2428	1561	592	1729	1543	1365	1303	1189	1033	1106	977	816	1292
CNAG_01278	1457	215	1268	966	543	1361	1293	589	2393	2299	820	1661	1496	2111	2525	1142	1283	495	223	97	1959	1818	2124	263	1773	645	310	1474	1538	1415	1275	1293
CNAG_00442	847	2509	3105	2118	4189	1707	5222	1392	704	630	2377	3085	607	1282	382	1924	2352	2612	2495	1175	1321	1167	1496	1298	1132	1052	932	765	840	709	538	1298
CNAG_06534	561	1085	1298	1153	698	618	1171	1312	1766	1278	876	162	750	967	2600	1650	531	1947	6151	1958	926	5947	6017	5967	67	314	5926	5909	5914	5895	5870	1298
CNAG_06494	1296	989	299	1295	499	849	1007	2203	911	712	494	1298	6374	1387	588	6225	6093	1549	450	1262	5960	5915	349	807	5923	5917	5895	5876	5881	5862	5835	1298
CNAG_00721	582	2207	3839	1299	695	1831	2894	923	1636	2244	2012	3622	289	761	152	1375	429	520	2652	2406	592	1390	1700	1514	1338	1273	1160	1002	1076	947	783	1299
CNAG_00025	2400	3657	1299	1468	652	2011	1408	2232	1546	4804	4443	359	3155	2646	2162	424	1552	339	1873	1320	1028	511	1216	994	841	744	626	440	519	377	196	1299
CNAG_03136	517	579	456	444	2650	1300	494	771	133	321	1267	1060	613	854	3109	4556	1469	1952	383	1875	3365	3260	3483	569	3226	3189	3118	3038	3071	2988	79	1300
CNAG_03299	652	1302	1434	666	483	903	465	475	700	666	259	1408	937	639	1098	1295	1540	1453	745	1127	3498	3384	3608	3467	3360	3316	3255	3182	3212	3128	3030	1302
CNAG_00146	462	3051	2249	1350	2214	2998	1828	1188	1782	1443	4487	4101	2444	1809	551	2000	991	2453	2339	1212	1119	954	1303	1093	930	536	722	542	617	480	305	1303
CNAG_01170	1291	1105	2289	944	876	615	421	231	542	1293	1740	1304	3507	538	3707	3627	2791	3026	2922	2686	1883	1737	1057	1865	1693	1641	257	381	1454	151	1182	1304
CNAG_06282	886	839	528	1004	975	1184	1450	1394	1305	470	751	297	2461	1483	717	841	488	474	2056	1662	515	5746	1015	5777	5744	5739	5718	5696	5701	5679	5650	1305
CNAG_05233	796	1253	1048	790	1055	1315	895	1776	927	714	1153	679	1307	383	1150	1188	5302	940	5344	5289	4993	295	5064	4986	4907	4913	4863	4834	4841	4802	4741	1307
CNAG_00386	1131	1156	2203	1339	1724	537	2205	1130	1309	2296	3428	1136	2912	1500	2556	2613	2314	2573	1608	1536	1277	1119	1449	1252	244	1005	881	713	791	657	484	1309
CNAG_05229	115	1298	1251	3073	562	19	325	325	101	586	1365	833	1365	27	249	875	1309	1607	2207	5286	4989	4916	5061	4982	4904	291	136	4830	4838	4798	4738	1309
CNAG_01711	840	1542	536	575	1192	855	1333	887	551	1311	757	2275	1185	963	1398	1737	3112	148	3229	351	733	2167	2455	2266	355	2070	89	1844	1896	1788	1654	1311
CNAG_00458	1643	1332	2812	1671	2022	1949	55	62	196	2041	1912	3182	2398	164	902	3266	2363	2622	2504	794	710	1180	1509	1311	1146	1065	945	779	854	722	551	1311
CNAG_01475	911	1190	4269	877	600	909	482	1194	1346	1174	1398	864	3241	1312	3843	320	1446	345	3078	373	444	1970	2268	2086	663	1874	1770	1637	229	1580	1441	1312
CNAG_00097	1993	2145	2219	2056	1261	1960	4806	1530	2759	2384	373	2491	3072	3505	570	1313	2163	2164	1293	2046	1085	919	363	1054	394	802	685	501	578	440	263	1313
CNAG_00433	1528	1335	792	2412	2819	1602	2304	1256	2042	4751	4571	3563	1057	2165	960	1524	2345	2605	2487	715	1313	1158	480	1289	1123	1044	923	756	831	701	529	1313
CNAG_01422	1314	1432	489	847	654	984	976	2336	839	478	389	1228	2472	1580	287	386	128	2207	832	2815	369	344	2231	2048	1890	1835	1733	1596	1655	1539	1400	1314
CNAG_00167	1448	2076	1253	1872	1073	1668	2904	1826	1962	1314	1199	903	4077	2057	1568	3137	1288	2465	2352	2085	110	155	1317	567	945	860	737	561	637	499	325	1314
CNAG_05703	1125	1314	1226	967	1083	828	1069	860	1108	814	793	1313	1012	935	2335	5846	937	5668	5649	865	5378	5313	5425	5365	5308	5304	5271	5244	5244	5214	5165	1314
CNAG_00107	5390	2146	641	1694	2610	1358	1316	2567	2022	831	601	277	4055	4048	3217	1967	2167	1797	1779	1818	1093	926	1274	1062	901	809	692	509	586	445	270	1316
CNAG_05732	1409	1368	414	784	711	1096	613	1316	442	376	3838	264	6103	943	752	346	645	1334	1959	1152	5404	254	5448	5388	807	5328	5296	5270	5268	5241	5192	1316
CNAG_03138	1318	919	751	1301	833	1382	1013	997	809	846	2308	1201	1903	1103	701	1722	864	375	1763	3908	3367	173	920	3344	3228	3190	3120	3040	3073	2990	2890	1318
CNAG_00921	2279	1488	1634	694	685	2669	1036	2432	1992	553	858	400	4342	1590	399	453	2642	1651	1479	1604	1691	1548	1862	719	724	418	1320	1174	1250	1118	964	1320
CNAG_00469	2887	2543	1223	1597	2114	2313	1818	3054	2215	1353	1117	2077	3468	2104	722	474	385	871	1354	2257	1342	1189	1043	1320	1153	205	953	788	863	732	561	1320
CNAG_04189	337	796	1877	742	2833	210	972	1322	1319	1147	2661	1204	1516	1191	1178	767	255	4745	4718	4602	4189	4098	4269	4161	24	4048	35	135	3960	3908	3832	1322
CNAG_00774	1421	1211	4306	1144	1876	889	1821	569	1302	2566	1014	1731	527	700	2327	1388	1388	2785	161	1323	1575	1430	1743	1557	1377	168	1202	1047	1121	992	831	1323
CNAG_07857	924	876	855	797	1109	816	1419	1877	1654	1135	1188	424	907	1498	618	2903	6818	1323	1715	700	6811	6808	6816	968	341	6812	6801	6804	147	6803	6799	1323
CNAG_05940	1214	381	1188	640	376	1385	1020	1024	1511	362	694	727	2060	1324	327	749	487	2126	1591	5754	5569	637	319	5546	5499	5498	5479	5449	5452	5425	5383	1324
CNAG_07351	1180	499	723	1453	1177	270	1709	1325	919	889	1049	1656	3822	1196	604	2322	2091	388	986	6481	6401	6389	537	6394	335	6392	462	6366	6362	6357	6344	1325
CNAG_05558	805	963	920	761	1326	1601	857	811	1255	2706	643	871	347	847	908	2111	1640	1557	1933	1708	135	483	5320	5248	5182	5187	5141	5117	5119	329	5033	1326
CNAG_04130	1044	547	763	851	1136	437	1188	1106	1283	964	1327	3153	604	1947	5141	2544	4588	973	1074	1469	4142	4051	4221	4117	445	3996	3958	3895	86	3855	3777	1327
CNAG_06830	939	440	1227	1202	2045	890	1290	1152	1120	1943	308	213	254	968	1201	1329	6310	6344	6334	851	6215	308	6233	6203	6195	6194	6169	6166	6163	6155	6136	1329
CNAG_00508	1154	1439	1330	1729	1256	2338	1239	1892	1561	1620	1348	1344	646	1542	744	1056	1553	1721	1370	2279	1372	1219	1543	758	716	360	503	819	96	255	594	1330
CNAG_05800	824	580	2357	465	1094	479	469	252	506	1330	1003	707	1661	449	5946	901	1597	5727	5710	5658	5457	5392	5502	5441	5387	372	5357	5329	5328	239	87	1330
CNAG_05181	1134	1526	491	2026	858	1330	2247	909	639	780	843	3199	571	392	1064	587	423	5345	837	1930	4954	4885	5026	322	4872	4873	4826	62	4803	4762	4701	1330
CNAG_00649	1248	1015	2327	622	1932	1565	1347	534	1398	1390	2835	1623	801	1269	2797	3353	1922	1540	2607	568	1476	1331	243	1452	721	1210	1096	933	1011	876	714	1331
CNAG_01055	936	293	201	1449	1676	604	1245	2192	940	1208	3849	1794	1332	970	1114	1543	2708	2947	2847	805	1784	246	1953	1770	1594	1544	515	1281	1354	265	1075	1332
CNAG_00194	1333	1272	252	2434	827	647	1561	2357	653	2138	1341	1423	4087	1337	1915	1908	2219	2482	2365	2102	1155	993	1337	559	964	883	256	584	660	522	349	1333
CNAG_05762	1068	1280	2880	737	1358	1186	641	311	857	1312	2574	939	439	1333	3143	5878	1756	248	907	1945	5429	5362	413	747	5358	5354	5323	5296	323	5268	5220	1333
CNAG_00410	1241	2438	1632	1319	1682	2105	1521	1692	1489	1246	3500	1445	1725	1696	2837	1334	2330	2588	410	2216	1296	1140	868	822	1105	144	902	735	158	681	508	1334
CNAG_02986	3461	3327	708	1660	1674	1171	1335	1766	384	2070	728	1311	2359	917	593	535	21	4040	872	3819	242	3145	127	491	761	3069	2993	2909	2945	180	2756	1335
CNAG_03670	459	1028	1337	990	845	1131	2033	455	1270	1072	1147	974	302	1142	2452	4804	1423	4438	862	751	260	3676	3874	3755	3643	3621	3563	3496	3525	3443	3358	1337
CNAG_00498	718	1414	1168	1015	1747	1928	1002	2310	1339	1309	875	1812	3616	1529	1742	2209	2382	1584	2524	2272	1364	513	489	1341	1171	1095	973	810	886	756	584	1339
CNAG_05300	974	938	334	4231	484	924	548	873	887	3620	1339	617	5945	443	574	391	738	1150	1527	5335	5046	4976	804	5041	4965	4974	4922	4894	4903	4862	4803	1339
CNAG_06276	1340	678	1193	1317	828	1456	745	1578	1127	1134	1208	345	1299	755	2644	2589	5957	6005	482	5959	5790	5740	5825	5773	5738	197	381	5690	471	5674	5644	1340
CNAG_04314	2293	495	511	656	812	1103	823	2712	498	254	2027	202	2421	928	135	2371	1715	549	1282	1341	4295	4205	426	4273	302	4162	4116	4061	4074	4026	3952	1341
CNAG_00961	2389	899	507	542	461	1142	793	4992	683	356	3369	1345	4355	2345	632	1240	1926	944	1684	1485	1710	1567	1881	1692	1514	1461	1342	1195	1272	1140	986	1342
CNAG_00665	1303	1281	1722	879	1431	1279	2306	1455	1351	928	2361	2154	3176	1093	2676	2428	2481	1325	1827	230	1490	1346	1652	1465	221	1226	1111	949	1026	891	728	1346
CNAG_01130	602	790	853	1056	1413	401	737	538	560	2110	839	932	757	1228	3687	2596	2763	2099	2899	307	1848	1704	2015	1833	1660	1606	1491	1348	1419	1293	1145	1348
CNAG_03818	1350	1653	1142	722	1314	1188	1214	960	1153	1366	523	1927	546	911	720	4863	4396	2302	905	1256	3889	3789	926	3864	3761	3730	3682	3614	72	3569	3485	1350
CNAG_00347	1777	1747	2807	1723	2230	3315	1345	1702	2108	1352	808	1963	2556	1438	1195	3209	2291	2552	501	2176	1247	1088	1039	1223	1056	159	853	684	760	626	451	1352
CNAG_07319	3156	1423	787	957	502	1352	570	3944	970	279	1894	508	3547	2531	149	775	2090	253	1157	167	930	6361	247	6366	6360	6363	6342	177	6334	6328	6313	1352
CNAG_00544	2510	1415	1054	1998	2139	1436	329	730	1001	1354	3822	543	1354	796	2445	3309	2412	2671	2014	2300	1400	1250	1571	1379	249	1132	1011	847	926	795	627	1354
CNAG_00484	1573	3212	1355	3284	1290	1775	1369	2744	793	2672	1190	2746	4177	927	706	1953	1633	2634	2519	1826	505	433	1526	1331	1163	1085	963	231	874	744	573	1355
CNAG_00651	1206	2989	463	4289	1723	743	1357	2954	814	3502	794	4190	3599	1340	1627	868	2473	2722	2608	2358	1478	297	1640	1454	1279	1212	1098	935	1013	878	103	1357
CNAG_06113	162	468	1202	320	710	575	470	331	547	525	3377	541	1760	612	2410	1357	1386	1946	5892	1951	73	5622	1160	803	5612	5609	5592	5565	5570	5543	5504	1357
CNAG_01815	922	949	790	1359	1115	1191	839	1121	1055	1723	544	601	2295	1183	1420	991	394	835	1451	3066	2369	2245	2526	2338	668	2144	2056	1927	1977	1871	1738	1359
CNAG_02032	820	1356	565	1274	1034	1222	1272	1362	1318	700	871	2752	2212	1170	1366	4037	3315	736	3420	3208	950	2411	670	868	2375	2315	2238	2122	2167	2060	1937	1362
CNAG_00106	2226	416	1636	1356	3199	1588	822	1612	3067	1364	4475	191	4054	1831	2976	1734	1565	1949	1921	1534	1092	925	1273	1061	258	808	691	508	585	444	269	1364
CNAG_00081	1247	1706	2032	2044	2609	545	1365	2041	1072	1768	2589	745	2411	1458	3205	3096	2151	2414	2300	1817	1070	906	1255	1041	885	788	671	486	563	425	248	1365
CNAG_01649	1058	823	813	1247	1035	1145	1312	1367	1512	939	244	928	453	1530	275	2940	2007	720	323	426	2246	2113	2409	2217	2066	2019	1927	1791	1844	1735	1600	1367
CNAG_02751	3514	552	419	547	511	986	251	4673	1246	330	1396	199	3644	1367	4441	108	482	1042	3828	3659	3068	2950	3203	697	2924	2879	384	2703	101	2649	2546	1367
CNAG_00018	1381	2080	1290	1960	1519	2518	3074	3185	1600	1337	1395	2201	3041	2852	1669	1331	2115	2377	1368	977	1022	859	1210	988	707	737	619	435	30	370	189	1368
CNAG_00533	2065	1838	1232	1240	1922	1744	2151	1978	1877	2736	1103	1748	943	2134	829	2149	517	2663	2546	682	1390	1239	1562	1369	303	1122	1001	838	916	10	616	1369
CNAG_00084	1385	1325	2095	1293	2444	624	1678	1994	2322	2094	4467	1182	3133	2344	2477	3098	2154	1762	1369	1475	1073	908	1258	1044	106	791	673	489	566	427	251	1369
CNAG_04580	971	428	1031	1369	1370	477	710	1236	1184	3872	782	135	2214	336	5361	921	1777	4984	1455	161	980	636	291	4471	4392	4376	4328	4274	4290	4240	4175	1369
CNAG_01091	1351	1568	2079	1494	1122	1371	1276	1016	1629	1537	396	2408	1230	1440	2811	925	673	773	538	2638	1817	1675	1985	1801	1627	643	1457	1313	360	1257	1108	1371
CNAG_01577	305	1236	2894	318	297	272	3368	789	1317	650	1958	1753	369	1149	1371	1901	97	509	321	2913	2185	2050	2349	2158	738	652	1860	1724	1779	1670	1532	1371
CNAG_00765	5340	1968	223	2113	1705	651	2621	925	5559	2532	629	1792	3505	3564	3510	621	847	543	1159	254	1568	1424	1736	1550	1371	1309	1195	1040	1113	984	823	1371
CNAG_06550	675	1111	929	1182	791	1372	797	853	915	820	689	743	932	830	1463	1383	1372	1776	6160	6138	6002	5961	6028	5981	5968	5964	5941	5923	171	5910	5884	1372
CNAG_04763	1373	683	946	970	929	789	1043	1409	1087	1166	583	1145	1546	1828	425	702	1046	1530	294	1434	4632	4550	683	4614	4536	4532	4481	4433	4450	4405	4336	1373
CNAG_03726	353	745	740	1231	928	1377	997	842	1558	1502	381	244	762	1369	1474	1436	748	1406	4419	4304	3826	814	886	3804	3691	3669	3614	3547	417	3496	3411	1377
CNAG_02545	504	434	1583	231	614	1379	1003	681	1290	689	1759	1047	1719	2083	2381	441	789	367	807	54	2941	2814	3081	2925	2788	442	2668	2563	2607	2504	2397	1379
CNAG_00285	2376	1588	719	2084	1214	1701	1224	3635	1682	1972	987	2492	633	1810	1626	2100	2254	1692	1649	2140	1201	1042	1380	1177	1010	930	500	189	710	574	401	1380
CNAG_00326	2087	1782	1868	2642	1707	1681	964	2206	1381	1782	2387	689	2911	926	539	1374	2278	2542	2425	2165	1232	1073	1409	1208	1041	962	838	669	103	609	435	1381
CNAG_00461	1789	2775	1670	1530	1148	2493	2348	1382	2522	1172	2497	3461	3739	1648	522	1195	588	1736	2506	1500	1334	1182	1511	824	145	1067	277	781	856	724	553	1382
CNAG_02315	763	1985	1899	888	2770	361	1177	1687	1461	953	1383	1384	671	1490	807	757	434	897	3579	1490	474	2628	1085	2736	371	242	2471	2360	231	2303	2191	1383
CNAG_06919	680	550	1553	697	1356	284	693	692	1088	1529	1256	637	599	890	1383	6441	6369	748	6391	1107	6278	6264	6298	6270	6264	6264	593	6238	6235	6228	6210	1383
CNAG_05828	512	1385	407	586	528	714	1385	1411	1248	1300	659	2483	410	2841	2520	339	5694	5746	366	1131	572	5419	5526	5464	5410	5405	5383	403	5355	5326	5281	1385
CNAG_03974	666	1245	405	306	211	750	1086	314	2186	535	3623	1330	1290	3672	5060	514	1434	4609	4566	1387	4013	719	663	3989	3890	676	3821	3753	3775	3710	3633	1387
CNAG_04245	356	4541	1269	29	659	1996	1895	1501	1388	137	1358	205	581	1710	5202	531	1108	368	1733	107	386	4148	429	4211	4128	4098	4057	334	4010	3960	3887	1388
CNAG_00685	1516	2209	1507	2533	1925	504	1389	2799	1477	1852	1452	814	1503	1543	615	2389	1234	1276	2629	1483	940	1360	1668	589	1308	596	1129	968	1044	911	748	1389
CNAG_00117	1950	2403	2432	1970	1817	1054	3543	2086	2902	2909	4477	3797	675	2535	1802	2427	704	1497	605	1392	120	292	1035	1068	367	815	697	516	592	452	133	1392
CNAG_00302	1854	5259	3074	3680	2066	4203	3326	999	1974	2385	1764	2407	4111	663	455	3187	337	2526	1889	55	74	94	1392	620	1022	941	818	649	724	587	414	1392
CNAG_00787	1209	1566	1812	1349	1164	2003	1393	1168	1244	1425	2656	2312	908	1158	3523	3418	2555	2792	2689	2442	1586	1442	232	1567	331	1326	101	1058	1134	1003	844	1393
CNAG_01413	1073	861	1504	910	1299	378	1553	1029	2078	1396	2713	810	307	2688	927	1955	2932	420	939	2809	2064	1924	1064	459	1881	1828	1726	1588	1648	101	1393	1396
CNAG_04215	82	72	1952	958	2306	279	717	57	3809	2090	1456	580	1737	1396	1891	549	539	255	1230	65	494	4119	4289	4185	4100	4071	561	3970	3981	52	3857	1396
CNAG_00732	3903	540	1218	2323	644	2232	1100	1516	1453	4810	1956	503	4266	451	2233	1885	493	1452	335	1484	1538	1398	1707	1522	1345	1280	1167	1009	1084	954	791	1398
CNAG_01142	1217	1641	554	1401	1169	958	746	1979	1206	856	992	1544	2199	1727	885	3610	2773	416	681	2667	1859	1715	2025	1844	1670	1618	467	1357	1430	1304	1157	1401
CNAG_01053	870	1531	1472	1426	1401	1585	1330	1287	1063	1235	1098	2807	2254	2004	518	3556	2706	1750	2845	1157	1782	1642	606	837	728	1542	1424	1279	1352	1224	1073	1401
CNAG_00871	1974	1383	1981	1394	1479	3121	2656	1136	1358	1131	868	3362	3138	2254	3576	3467	2615	1364	251	2502	1655	750	1826	542	1456	1401	510	1132	276	1077	922	1401
CNAG_00256	2562	1495	2364	1402	2294	944	2073	1664	2390	1590	2011	1431	473	2884	1916	1664	2236	1583	537	937	1179	1016	1358	1155	986	906	782	610	684	547	375	1402
CNAG_00662	2263	1186	891	1382	1956	1907	2349	1672	2848	3815	2100	1676	966	3208	2647	3360	2479	542	1402	871	1487	1343	951	1463	1290	1223	1108	946	1023	888	725	1402
CNAG_04179	760	1108	1921	1062	888	1143	1068	922	1413	1428	1402	1269	328	894	1184	5049	998	961	4710	4594	337	4090	4261	4154	4067	88	4000	3938	3950	3898	3822	1402
CNAG_03931	1719	1467	1403	807	1311	716	709	1617	1300	2085	680	605	584	1117	1061	4916	2047	334	406	808	465	3883	4068	3954	441	3828	3784	3715	3739	3672	3594	1403
CNAG_06336	525	1405	691	613	382	1523	274	478	1237	346	1676	749	1805	1450	1350	1021	5993	6042	878	124	5838	5787	5875	947	5791	5786	96	5742	5747	5726	5699	1405
CNAG_07765	4965	1127	486	558	292	1162	741	5605	186	181	927	1001	6794	1405	302	1289	228	353	1938	1980	6734	6723	6741	6732	820	6733	6721	6721	6718	6721	6713	1405
CNAG_02512	388	489	2574	1442	1738	1028	1263	1406	1250	1340	1624	447	935	558	4337	1667	3622	1379	1203	573	2913	2787	3050	544	752	186	2639	2534	2578	2474	2366	1406
CNAG_00584	3416	1796	1267	2247	1438	1901	828	2173	1097	2331	292	1244	2640	1577	3429	1125	1700	1883	665	2319	1430	1285	1598	1407	1231	1161	1045	881	960	826	660	1407
CNAG_00559	4594	626	1535	1586	3071	2405	2320	1270	1616	2897	711	1369	1685	1148	1712	2416	2421	2677	2558	1176	1410	1262	1578	1389	1211	1143	1022	858	937	806	113	1410
CNAG_05852	1580	2156	1013	816	1011	1343	1726	911	858	1296	437	1410	321	1539	2049	614	1606	5766	5742	5697	746	5438	389	5483	808	97	149	5375	5375	5348	5303	1410
CNAG_00328	1632	1639	807	3176	1425	1632	1339	2018	1528	1536	1227	889	2626	1198	2939	1585	2280	2257	2427	1555	1234	449	1411	637	1043	461	840	671	746	611	437	1411
CNAG_05588	469	907	699	473	857	1425	1487	775	1005	717	662	2428	811	1122	499	1412	5539	1640	676	1939	986	827	5343	5275	5209	5210	5167	5142	5143	5114	5060	1412
CNAG_08012	2131	1188	1173	1269	1150	1324	1452	552	1527	994	850	961	3005	2602	2554	806	6948	1413	546	1094	279	6945	485	6945	6945	6946	147	6945	6945	6946	6945	1413
CNAG_00192	1268	1243	3883	1576	2661	3689	3794	324	4033	3130	4500	1414	872	1786	3262	3153	2218	2480	2364	2101	1153	992	1335	1129	963	881	758	582	659	520	347	1414
CNAG_00564	1170	3875	1280	1185	2073	2298	1820	1204	1693	3071	4605	3045	4210	3454	3423	1736	2426	964	2562	453	1415	1267	1583	285	1215	1147	1027	863	942	811	643	1415
CNAG_05059	1090	422	1371	291	1032	1151	1416	1021	1987	981	1252	2514	955	1323	5592	2996	1474	639	1841	414	191	4786	4933	4852	799	4772	4727	4688	4695	4657	4593	1416
CNAG_02934	404	438	261	1417	853	762	481	884	566	1018	598	1468	771	508	1498	4464	744	4018	552	3784	253	3105	3346	3197	3071	3027	2956	2866	2904	2815	2714	1417
CNAG_00342	1544	1728	2453	1209	2120	3690	2591	1803	1939	2047	1693	2152	444	2252	2478	3206	941	1749	760	1413	437	1083	1419	1218	1052	971	132	679	755	621	446	1419
CNAG_02948	928	863	1784	1091	1183	788	1071	1063	1623	1419	1653	630	1022	1038	634	650	3876	913	3939	3792	794	3114	3353	3206	3080	3039	450	2877	2915	2825	2724	1419
CNAG_01000	829	1738	1733	1353	1447	1595	1592	1368	1420	1075	1015	3363	282	1036	2447	2310	1376	618	2815	2573	1742	1599	1909	1723	1545	642	1374	1230	1306	1175	1020	1420
CNAG_05804	1033	1891	1229	1071	1348	1387	1379	1289	1241	1046	985	3659	1366	1420	1668	498	5678	2091	696	5662	5461	5396	370	5445	555	5388	5361	5333	5332	5305	5257	1420
CNAG_01448	1043	689	1388	905	1850	2271	1057	833	515	710	800	2529	2223	1113	1717	2248	1788	803	1522	2831	2090	1951	435	2067	633	1855	522	1617	371	1561	1421	1421
CNAG_01915	2511	2671	1801	350	1033	2829	2085	928	1215	231	939	716	1421	1531	1648	3973	406	649	290	180	594	2320	460	867	2276	270	2140	2019	2063	1960	1832	1421
CNAG_00287	3316	3121	3038	2212	2465	3046	1423	1423	2832	1292	3537	1897	2220	2960	3073	3180	992	1230	2402	1674	1203	1044	1382	1179	1012	932	808	638	712	576	403	1423
CNAG_02680	1092	2034	1421	770	1368	1669	1242	1425	1264	720	2567	824	1480	1214	669	1624	401	946	1034	835	3013	2889	3151	2999	611	2817	2743	2640	2686	2584	2480	1425
CNAG_03314	1178	1089	1131	927	1031	1365	1425	1246	2147	1060	2431	1904	627	1898	4731	913	485	1971	4164	838	3512	3397	338	3482	767	3331	175	3196	3227	3143	3045	1425
CNAG_06690	646	1430	771	1623	467	1728	495	548	390	1387	369	1442	1501	414	524	707	712	6261	881	1425	6105	6076	445	377	6082	6076	6055	6046	6043	6032	6010	1425
CNAG_05826	858	733	1312	955	1117	251	931	1269	1426	1149	1025	238	1411	1362	2396	2208	1707	5745	5726	1947	5479	5417	611	489	5408	5403	5381	5353	5353	5324	5279	1426
CNAG_02263	2818	1997	597	1103	566	1432	583	1520	348	370	2156	634	1246	1428	301	792	1072	372	2160	497	2717	2588	716	2698	2564	515	2430	2320	2367	2261	2149	1428
CNAG_00580	2222	1244	1406	2805	2379	771	1808	2849	2563	4858	916	936	2627	1746	2215	3324	2436	2687	2573	820	1428	1281	1595	825	1228	1158	1041	877	956	824	656	1428
CNAG_00612	2452	2019	1826	3231	3282	264	1016	2326	1105	1993	3301	341	1538	1487	1215	1446	1759	2705	1321	1833	147	1309	1618	1429	1256	63	1070	907	274	849	686	1429
CNAG_00704	1182	1191	1482	1613	1831	2609	1431	861	1819	1973	2564	1762	959	781	1075	3379	2505	1899	625	2390	1519	1374	1684	1497	1323	1258	1144	985	355	930	766	1431
CNAG_03247	2038	950	497	1431	1657	964	1424	695	1049	1415	505	1187	3117	1584	2000	1573	1213	1905	341	3985	3456	3340	3570	895	3317	182	3211	77	3167	290	2987	1431
CNAG_03865	2177	1008	811	746	735	1031	594	1710	569	1127	4005	658	3029	893	1434	432	428	2303	1063	435	3927	3828	123	3903	3799	3769	3724	3654	3679	3611	3531	1434
CNAG_02672	1924	926	2165	3195	2401	659	615	1321	962	4169	1229	602	1512	721	1368	1434	3708	619	3784	3606	872	2882	3145	203	2858	439	433	273	2678	2576	2473	1434
CNAG_05242	1204	1187	1343	1435	1007	1631	1630	953	1344	907	3141	935	557	548	1065	1920	1752	569	472	545	5000	4925	5071	4994	4914	4922	4871	8	4849	4810	4750	1435
CNAG_01234	1202	873	1113	1198	1054	1935	1050	2094	912	342	1627	1545	2184	962	2624	2597	842	1812	842	2723	1929	1786	678	1910	1740	1689	1573	1436	130	1377	1236	1436
CNAG_01751	1356	3265	307	3296	1436	848	608	3329	176	368	2118	718	4636	328	196	434	315	242	870	3026	2319	2197	19	196	2146	2096	2006	1877	1928	1823	1689	1436
CNAG_00633	893	1075	2542	2090	1162	1929	1459	1484	1647	2448	4623	2056	1119	1517	3451	1430	2464	1220	2600	2351	732	1320	1630	1440	630	1196	1083	919	997	862	699	1440
CNAG_01641	842	743	1441	1249	1584	1310	1153	893	798	2649	847	1266	1318	997	2415	912	2006	430	3181	366	2239	2106	2401	590	2058	2011	1919	1783	1837	1727	1593	1441
CNAG_03059	916	1455	701	972	1441	475	1281	2313	1287	468	907	1131	2257	1881	1412	1393	1557	1147	4009	598	3314	293	410	3290	3169	3133	3056	2975	3007	2924	2823	1441
CNAG_07746	704	568	3209	900	1355	261	975	735	1176	1442	1081	1000	419	1110	2739	2414	6743	1719	680	1459	131	6707	6726	6716	6717	6716	6705	6704	6701	37	6696	1442
CNAG_03139	986	1364	609	1443	706	579	860	869	647	1176	1132	1597	1939	660	4643	1723	721	4135	4059	960	3368	3262	331	3345	3229	3191	59	3041	3074	2991	2891	1443
CNAG_07692	949	270	989	551	964	1041	1888	1524	765	401	1763	1882	898	1404	673	6730	1973	535	529	1444	6672	268	585	6671	6673	6669	6659	6656	6652	6657	6646	1444
CNAG_05783	1640	421	838	804	1444	694	618	966	955	991	526	2375	717	958	1504	1119	5664	602	5698	1170	5443	5377	894	5428	5374	5370	5342	5315	5314	5287	5239	1444
CNAG_01404	794	599	3520	855	1445	431	1181	812	1927	1530	3047	262	770	1243	2944	2709	1043	3140	499	1584	149	794	2221	2037	1875	1822	1721	111	1643	1526	1387	1445
CNAG_05695	564	1445	1368	1410	1080	2140	629	289	513	3064	446	2577	138	569	5890	835	540	1822	149	285	5371	5305	5418	5359	5302	5297	5263	5236	265	5206	5158	1445
CNAG_04005	769	821	439	553	887	730	1446	1080	1889	2246	511	1239	240	1060	1160	2395	4508	1942	4588	779	879	3948	853	4016	3915	3890	3850	3783	3803	3740	3663	1446
CNAG_01424	1230	1556	1101	1701	1451	1299	1129	1511	1221	1410	1803	1447	1021	1098	748	1984	2939	1894	1418	1206	2073	1932	2232	856	735	1837	1735	1598	1657	1541	1402	1451
CNAG_00388	1602	1646	2474	1331	2290	1509	1669	1120	2041	1370	4550	2745	942	2318	3340	1066	2316	2097	2457	2200	1279	1121	1451	1254	1087	1007	883	715	793	659	486	1451
CNAG_00290	2748	1911	3102	1452	3153	3913	2435	1062	1901	1758	2098	5029	1235	3563	3296	1522	705	1231	2405	2144	1206	1047	1385	1182	1015	935	464	641	715	579	406	1452
CNAG_04639	717	1654	746	1194	793	1045	2382	1228	1449	1473	1592	2371	161	1359	1043	5300	4927	1456	1217	314	837	4458	133	4522	192	4430	4378	4327	4346	4297	4229	1456
CNAG_00653	690	4547	1839	4243	870	2908	3837	2491	5645	4904	3932	1841	507	1460	1308	1255	2475	2724	2610	580	438	1334	1642	1456	1281	1214	1100	937	1015	880	716	1456
CNAG_00872	1584	935	1898	1152	2279	2357	1836	1216	1410	937	1605	1416	1361	1474	2163	2014	2616	2853	2752	2503	1656	631	952	1640	1457	1402	1283	15	1211	1078	923	1457
CNAG_01257	309	1951	2202	529	2579	1615	639	927	849	328	2501	1284	1580	3834	338	631	2842	2270	2968	748	276	1805	586	325	1761	1707	1594	1458	1524	1398	1258	1458
CNAG_04651	1360	1352	856	760	889	1384	711	1458	554	648	3375	830	2151	912	2321	1410	1765	701	1654	4905	601	4466	4623	4529	4445	4438	4386	4334	4355	4305	63	1458
CNAG_01010	2071	1940	1438	1459	1345	2381	973	1346	1144	1717	2408	2293	1529	952	2390	3535	605	627	718	2581	1750	1608	1054	1732	1555	1503	1383	1240	1316	1185	1030	1459
CNAG_00248	1459	4106	1993	2170	2215	2481	1995	2133	1482	2258	1168	1978	2609	1915	793	528	2232	1069	2374	1727	1171	1008	1352	1147	283	898	774	602	676	539	367	1459
CNAG_00537	2391	1543	1242	4175	3596	671	779	2982	916	3972	2116	3934	4200	1459	2655	3304	2406	2666	2549	2295	1394	1243	564	1373	659	1126	1005	841	919	788	620	1459
CNAG_02472	1057	1727	1584	1462	542	398	888	777	913	1021	1443	2415	291	810	1586	814	558	589	3685	1310	2881	2754	3019	696	2729	2676	2601	2496	2542	2437	2327	1462
CNAG_01795	907	929	1185	1227	1881	1390	1062	1262	1214	2068	3263	1246	622	1462	3991	3910	3161	3364	258	641	2351	2228	2511	2322	28	2128	2038	151	1960	152	1721	1462
CNAG_04499	869	1228	999	1574	438	1462	840	1123	1771	1015	1471	988	3873	1174	1358	418	1436	572	425	656	4430	4345	4514	4411	4330	4314	4263	4211	4225	4177	4110	1462
CNAG_00348	3399	1926	1702	2851	2572	2755	1734	3096	2815	3371	1163	1264	2610	2855	959	1823	1328	2051	1463	1823	1248	1089	1423	1224	1057	976	362	685	761	627	452	1463
CNAG_01044	2079	330	417	1164	1464	1083	2004	3662	951	1463	3630	1576	4389	807	2732	200	611	1988	2840	1516	1774	1635	1944	1761	101	1534	1415	1271	1346	1216	1064	1464
CNAG_06683	1084	1854	1213	1266	1459	2657	2036	1260	1451	790	1162	1464	2086	1207	6350	2774	1101	1641	6238	1132	999	6070	509	6083	6075	6070	150	210	6037	6025	6003	1464
CNAG_00280	2345	2262	2770	1630	2399	2322	1465	1434	2309	3153	3176	2553	2798	1157	2258	2784	1398	2516	2399	652	1198	1039	1377	1174	1008	927	804	634	707	571	398	1465
CNAG_00634	2500	2140	1813	2045	1333	1760	2003	2479	2291	1328	1183	2722	741	1956	3013	3347	967	1610	1501	365	1466	280	1631	1441	1268	1197	1084	920	998	863	700	1466
CNAG_01338	1432	1666	1460	2178	1872	1429	1687	1233	1177	1120	2391	1943	2613	1067	1364	2459	1021	673	1672	2767	321	755	2170	853	87	1765	1661	1525	1585	1467	1328	1467
CNAG_00448	2073	2201	1500	1524	699	1470	1051	1886	1416	1424	3221	1589	1848	1501	2413	3261	1830	786	2070	2245	1327	1172	1502	1304	1138	1058	937	770	846	715	544	1470
CNAG_00940	1637	1471	1444	1772	1550	555	1409	2481	1628	1793	1968	383	487	1252	1885	1652	1365	2894	2790	725	1708	1565	235	1690	1512	1458	1339	1192	1269	1137	983	1471
CNAG_05080	343	1026	645	754	476	1022	1027	263	878	1259	3090	1743	205	234	688	487	1800	577	1639	1471	4878	4805	4952	4871	4791	4789	4745	4708	4715	4676	4613	1471
CNAG_05419	1235	750	484	1151	646	1016	881	503	625	590	1729	1072	2024	951	448	2036	5427	344	1350	1473	5145	5075	5208	5140	5067	5073	5025	5001	4999	4964	4911	1473
CNAG_07362	597	349	3220	2203	1982	296	617	892	1035	3151	2982	335	1474	515	6549	6534	1699	833	6493	1295	6411	6399	300	751	238	458	6380	6376	47	6368	6355	1474
CNAG_05496	1736	1222	1172	676	1301	1283	1862	410	1101	1475	1781	2221	772	1293	1733	2473	384	1254	822	5459	5203	701	5264	929	55	5133	5084	5060	5061	5029	4973	1475
CNAG_00979	290	490	3444	5427	2019	4293	3664	975	58	3853	1499	690	2559	14	160	2786	2667	1779	602	2558	1724	1582	576	138	1528	1476	1357	1210	1287	1155	116	1476
CNAG_01694	1039	1440	1239	1687	1233	2082	1187	1446	1031	1480	702	1424	2136	809	698	3872	1178	2277	883	179	2282	2152	2442	577	2102	2056	1964	1830	1881	1774	1640	1480
CNAG_00834	4355	2811	1169	1333	1493	1749	3365	5816	1677	781	4335	1917	4304	2321	940	766	759	2167	2722	1111	1627	1480	161	1608	1425	1368	1252	1101	1178	216	889	1480
CNAG_06427	1812	432	590	572	1482	1104	1481	1928	1366	337	870	1225	748	2126	1023	6197	6060	274	436	6067	5917	5864	5942	304	5873	5870	285	5824	5832	5813	5787	1482
CNAG_02775	3653	94	3463	1471	5109	3713	1440	1099	389	3564	1487	977	5000	161	1971	454	145	56	71	931	960	2972	62	3074	494	2901	2824	2726	2769	2672	2570	1487
CNAG_06696	1832	1999	1485	1272	1262	1049	1146	1182	1700	1487	2959	1226	1853	824	997	6325	6216	1847	162	6230	327	6082	6132	436	6087	6082	246	414	484	6038	6016	1487
CNAG_01362	913	1134	685	886	1026	568	1075	1804	925	755	1909	393	2222	1211	2585	2236	565	1751	3018	1847	2027	1886	280	2004	1841	236	1684	1547	1608	1488	1349	1488
CNAG_01526	614	860	1469	454	1341	1489	1033	713	761	711	3242	782	2327	1169	3863	2249	2996	1666	3108	2878	739	652	2309	2121	1962	298	1813	1676	1735	1622	1483	1489
CNAG_02975	1590	2083	697	1416	714	858	1091	779	892	1076	2482	953	1315	1008	913	724	3890	1489	3955	583	3244	3134	3374	3225	3100	481	2984	2898	2935	2846	2745	1489
CNAG_00240	1342	1923	2237	1493	1833	2208	2270	1868	1925	1556	1379	2836	3831	1722	1902	1009	1977	2488	1332	2111	1165	1003	1346	1142	975	892	113	596	670	533	361	1493
CNAG_00088	2662	1865	1888	1346	1494	1150	1536	2300	2417	2362	1421	1243	3042	1771	3070	2905	1975	2419	2305	1725	1077	912	1262	1047	891	795	677	493	570	431	255	1494
CNAG_04570	964	1088	1496	1963	1199	1368	941	1589	1188	2235	1308	334	813	714	1313	627	1206	1754	2109	4855	4485	4402	4566	4465	4385	684	4321	4267	4283	236	4168	1496
CNAG_04040	592	1046	1117	581	999	557	1005	702	767	1080	818	1988	1498	964	3124	2983	1615	477	971	211	4066	3978	4151	4044	3944	3920	3881	3813	3831	3772	3696	1498
CNAG_00450	2721	1512	3971	365	1208	2199	1946	488	1529	971	4237	2655	3597	2963	2940	3262	2358	2617	1500	956	938	1174	1504	1305	1140	1060	939	772	848	717	546	1500
CNAG_01307	2080	1716	718	1289	1254	699	651	1639	514	583	1589	2385	3088	1181	1683	337	258	2206	2074	2752	1985	671	955	851	1799	1745	1638	1502	1564	1443	1303	1502
CNAG_01083	1594	1690	1711	1504	949	1450	579	799	1429	1315	521	614	2415	1285	1670	2555	2731	1083	1685	2632	1809	1668	1977	1795	1619	1568	1450	1305	1378	1249	1100	1504
CNAG_01919	1076	947	289	1119	1504	325	678	1537	294	433	254	1013	4690	300	337	2682	1487	1801	1017	3133	2448	2324	403	2425	2280	2225	2143	2023	2067	1963	1836	1504
CNAG_04484	700	2281	1306	982	1087	1582	2283	1379	1240	635	2471	1504	1612	1033	708	957	1357	921	300	1363	4421	4334	640	4401	4319	4302	4251	4200	4213	4165	4098	1504
CNAG_00499	1507	3098	1519	5032	3748	1119	827	4699	1008	2673	1765	2242	4186	4327	1025	3283	2383	2642	2525	1120	1365	1210	1536	1342	1172	1096	974	811	887	757	585	1507
CNAG_02686	1062	1508	1091	835	1406	1353	1405	575	1216	1325	1301	2536	1387	1655	1374	993	3714	727	3788	3614	56	2894	3155	3003	2868	2822	2748	2644	2692	2589	2486	1508
CNAG_00455	1272	1603	2551	4040	1179	2616	1905	2111	1452	3261	2590	1997	3659	1283	961	3265	2362	1961	2503	2251	1332	1179	1508	1309	1145	479	944	777	853	721	550	1508
CNAG_00716	2663	2994	3685	1384	5381	918	1694	1686	3533	3754	2029	2012	2248	3169	1280	516	422	1429	2650	2401	632	1386	1696	1509	1334	1269	1156	997	1071	942	778	1509
CNAG_07522	1557	1565	649	702	860	1036	1184	2464	601	203	1511	750	1519	673	582	421	6588	668	1670	6593	6530	6526	6545	6528	324	387	6509	6509	33	6504	6495	1511
CNAG_00719	1077	1259	4822	2409	3137	3691	2689	1921	3750	4752	647	2902	1069	2565	3485	3387	828	2758	740	2404	244	1389	1698	1512	1337	427	63	1000	1074	945	781	1512
CNAG_02094	1513	2428	1501	1127	927	1477	788	1283	1471	905	1935	822	1226	1503	1386	2420	788	969	1727	3254	2590	2465	2739	2564	2431	2372	2296	2180	2223	2118	19	1513
CNAG_02815	2415	274	1256	494	329	809	487	2790	750	91	1111	282	5016	987	1513	279	1833	135	3864	1868	961	3007	3251	313	2978	2932	2854	2763	2803	2709	2605	1513
CNAG_00398	3715	1161	2084	2141	2113	2380	1514	2079	2652	2543	2317	3310	973	1375	3346	1942	370	2582	2463	2207	1287	1130	1459	1260	1097	1017	891	724	803	669	496	1514
CNAG_02001	355	966	772	1050	464	1187	1247	1334	2089	1331	4283	1517	1225	2140	999	1294	630	735	3400	1541	98	2388	2666	2490	2350	2292	2212	2096	2142	2036	1911	1517
CNAG_04724	1439	1725	1578	1134	1307	825	1189	1114	1597	1269	1517	995	5716	966	1925	995	1694	5069	1235	371	4600	493	1126	4582	4506	4499	4447	4398	61	4371	4300	1517
CNAG_05420	791	668	2067	2261	1332	2307	2269	267	1517	3651	1403	2050	728	1178	2090	1150	5428	1997	229	1037	5146	602	619	546	5068	5074	5026	89	5000	4965	66	1517
CNAG_04799	1099	994	2660	626	1050	790	883	653	1401	1434	1464	1365	691	930	5455	532	1130	1520	5088	1625	4664	4581	4734	4645	4568	4564	4513	4465	4478	4438	4368	1520
CNAG_00184	2147	1521	1872	2210	1344	1820	1202	1025	1973	2490	1655	2271	3346	2188	3257	3148	2213	2473	1606	482	1145	984	479	1121	957	873	750	574	651	512	339	1521
CNAG_03283	1362	1230	2023	1083	1275	1182	865	638	1140	1850	1884	911	1415	1521	4711	858	952	2151	970	4009	3482	3369	982	3452	3344	3301	3239	3166	3196	90	3015	1521
CNAG_07334	1368	69	1488	1521	2212	1904	2507	1148	190	2137	3065	671	1108	167	512	1442	135	97	234	164	6386	6373	6398	6378	6372	6376	6355	6350	6348	130	6328	1521
CNAG_01339	991	1991	1667	1522	1315	1890	917	1210	1483	1427	1169	3571	1742	1356	2514	3697	2886	1871	1161	1266	360	1865	2171	1984	285	1766	1662	313	1586	1468	1329	1522
CNAG_07552	1575	1524	2481	1312	1786	2812	1150	1491	1268	716	3125	1073	867	1541	1369	1472	6609	1522	186	1576	6558	6549	240	6555	88	6550	597	90	6532	6533	6523	1524
CNAG_00735	479	3219	689	5025	1722	887	1232	3414	1030	4157	570	1660	2927	841	1583	2431	2525	2766	2660	2413	1541	1400	1710	1525	1348	1283	1170	1012	1087	957	794	1525
CNAG_06376	1297	2256	1461	987	1396	1278	955	1473	1525	417	3422	1342	656	1435	988	1941	609	1608	6052	6030	5875	5821	440	127	5828	5824	5803	5777	5786	5765	5739	1525
CNAG_05522	3766	211	540	314	1528	1402	1568	523	2142	839	1091	1602	1769	5114	2270	116	192	473	748	1294	5227	5159	5286	508	203	5157	209	5085	5085	5053	4998	1528
CNAG_01063	867	1733	936	1763	1014	1210	1530	1292	1147	1115	657	2360	2135	1893	3655	3563	2715	486	727	2617	1792	1651	1960	1778	1602	1552	1433	1288	1361	1232	1083	1530
CNAG_04054	1226	697	696	1146	1530	225	312	1303	619	1736	693	298	5460	386	1445	298	238	2120	4623	4515	4080	3990	437	4057	3957	3934	3893	3827	3844	3786	3709	1530
CNAG_06190	1569	1311	984	445	1391	1927	1367	1328	1229	927	2006	1332	3732	483	899	1288	2079	2012	559	1531	5730	5679	5764	5713	5675	229	5653	5626	5636	139	5574	1531
CNAG_05218	1094	1153	925	607	771	1923	1203	1285	1189	579	1338	1520	1533	692	1293	2178	243	554	1880	5276	4978	4906	5050	4972	4894	4899	4850	4819	4827	4787	4727	1533
CNAG_00574	2017	2015	1271	2223	1602	1269	1279	1534	1602	1930	1437	766	4217	1724	2979	3320	2433	1634	2569	2315	1424	1277	1592	1402	1224	68	1037	873	952	821	652	1534
CNAG_06898	866	1062	791	1111	701	1252	665	964	1260	1017	1013	2436	718	1694	542	6429	6350	1534	1241	6360	1004	6244	6282	6253	6244	6245	6222	6218	6215	6208	6189	1534
CNAG_00058	1943	2466	3069	2022	1422	1811	1880	1358	2846	1838	2708	2094	1537	2077	2721	2343	798	2254	1410	2023	1054	888	901	1024	708	768	653	466	544	406	226	1537
CNAG_05713	925	1099	1428	1391	1430	639	1648	1238	1081	1148	1532	1684	2010	1538	2351	1848	1099	962	465	5597	5386	5321	1010	5371	5316	5310	5279	5251	236	5222	5173	1538
CNAG_02312	1968	1620	555	2015	912	854	777	2198	999	1539	1060	474	4839	1186	715	349	1351	1176	2030	1291	2753	2625	464	2733	2600	2541	2468	2357	247	2300	2188	1539
CNAG_06998	993	1104	1539	499	472	941	535	472	603	435	1559	3034	2109	523	1581	962	314	6440	2122	386	377	6312	1180	6315	6312	6313	6291	6288	6284	6278	6261	1539
CNAG_00754	1207	2163	3699	2555	4286	464	1176	1841	2126	3559	2129	767	2783	1094	3504	3402	993	2142	1807	914	1558	1415	1726	1540	660	1300	1186	1030	1103	974	813	1540
CNAG_02817	1470	1224	1296	1076	994	711	869	1127	710	1202	1724	1329	3437	1317	1985	1655	969	813	1543	3708	353	3009	3253	3109	2980	2934	2856	2765	2805	2711	2607	1543
CNAG_00566	2228	3633	1452	1633	1544	1950	2476	2030	1589	836	1432	3872	4211	1626	2809	3315	910	1000	1552	2310	1417	1269	1584	1394	1217	1149	1029	865	944	813	123	1544
CNAG_04289	1133	1426	1397	1544	1399	1417	1442	1264	1085	1094	1853	1494	1793	1507	1826	1563	1664	4810	1232	4676	776	4184	4350	232	4165	4137	4094	201	4050	4001	3927	1544
CNAG_04450	1201	1106	1545	1514	1108	871	1049	646	708	925	2005	873	324	949	776	2987	890	4904	2106	1567	4395	4306	580	4373	4293	4274	4223	4173	4187	4137	4070	1545
CNAG_04869	245	1547	112	3497	241	416	3651	205	759	3955	190	47	2633	517	686	1610	1605	5155	5127	5045	4720	205	692	251	130	4624	4573	4532	4539	317	4433	1547
CNAG_01003	1621	2243	3595	733	1548	891	2708	770	1592	894	4740	1481	1343	1788	3630	2076	1268	2921	2141	2576	86	1602	1912	1726	1548	1496	1376	1233	1309	1178	1023	1548
CNAG_07901	1440	925	901	1549	1181	1796	1135	1878	1409	1249	1843	1317	416	1486	1051	770	6853	515	2243	1633	6850	6847	329	6848	58	6849	6840	6843	6841	6843	6840	1549
CNAG_06160	662	1151	2045	1758	1021	1549	1231	1088	797	1360	1154	2109	523	1020	2209	884	2078	1281	435	5890	5708	5657	583	5691	5652	5649	5628	181	5612	5585	5548	1549
CNAG_01510	1382	1194	878	1237	1119	1550	1305	1366	1785	1345	3383	1723	2035	1918	886	510	1447	2076	3101	2868	2133	98	1066	2109	254	1902	1800	1665	1722	1609	1471	1550
CNAG_01005	2575	1817	3126	2822	2147	3646	1226	1101	2003	1633	2328	1006	2018	1653	937	1772	381	880	1428	2577	1745	17	1913	762	1550	1498	1378	1235	1311	1180	1025	1550
CNAG_06362	482	1249	499	878	786	972	858	678	1007	740	372	2932	314	776	6196	1708	1551	2341	6040	206	5862	5809	494	5838	5815	5810	5790	5766	5772	5751	5725	1551
CNAG_06325	863	1804	1245	1554	1339	2058	1771	1329	1083	1486	1204	1382	744	1087	1405	2891	5984	6035	1310	1116	700	465	5864	5810	5780	5775	5756	5732	5737	5716	5688	1554
CNAG_07689	1554	1324	1515	1648	1813	664	1023	1440	1280	1461	1352	420	2194	1327	772	1330	387	2252	867	818	6670	6661	6676	6668	6670	6667	6656	6653	6649	6654	6643	1554
CNAG_03333	1585	89	314	257	3627	402	1555	890	485	420	3648	1346	3100	532	1177	94	364	4242	1129	4047	3525	3414	3635	897	3391	3347	273	3215	3243	3161	3063	1555
CNAG_00697	1925	4350	2117	3525	2691	2482	2213	1314	2071	2123	913	1235	1557	2135	1002	894	2501	2745	2638	2385	538	581	1680	1490	1319	1252	105	980	1054	923	760	1557
CNAG_05195	905	1557	816	1309	655	920	595	952	694	926	2530	252	2045	184	247	2350	5287	841	2205	5268	4968	4897	5039	283	4884	4887	4839	4808	447	4776	4715	1557
CNAG_04789	2596	1233	1012	937	1250	1242	1035	3795	1560	1133	541	2018	1816	2453	1263	567	1472	744	814	657	4654	347	4725	4636	4558	4554	4504	4455	4471	4428	4359	1560
CNAG_01009	567	1561	2085	1600	1537	2757	2054	662	1542	1956	3086	2806	2812	1296	2881	3534	1217	2924	493	1538	1749	1607	1917	1731	1554	1502	1382	1239	1315	1184	1029	1561
CNAG_00534	4740	3669	4271	3306	3810	5252	1317	1310	2483	3262	1920	2615	3487	2807	589	3302	2403	289	1922	869	1391	1240	1563	1370	1197	1123	1002	839	69	785	617	1563
CNAG_01025	1199	2538	1068	2216	1004	2005	2956	1567	1850	1859	2923	1980	3639	1832	516	730	2692	751	803	2592	1761	1619	1927	292	1566	1516	1396	1253	1329	1198	1045	1567
CNAG_02722	1224	712	899	516	1163	1567	903	1922	997	1320	701	532	3245	1101	1014	551	3740	302	1772	1615	3047	2926	496	3032	2900	2855	2779	2679	2724	2624	2522	1567
CNAG_02671	788	1113	1052	1098	867	498	1066	921	1499	1099	3155	1106	1704	910	2752	2080	3707	3861	1567	582	958	2881	3144	2991	2857	2811	470	2632	2677	2575	2472	1567
CNAG_00768	2679	1583	1456	1488	1675	1408	2397	1661	1991	795	4045	1194	3685	2764	3512	3411	2547	2782	1891	533	1570	1426	1738	1552	1373	1311	1197	1041	1115	986	825	1570
CNAG_02801	3426	1458	2581	1572	1515	2073	893	565	1064	1112	479	1120	1424	1133	4471	940	1126	3938	542	3697	3113	2995	3239	3096	754	2923	278	2751	2792	2697	2593	1572
CNAG_00671	1574	1882	2427	1229	1481	3571	2141	2520	2468	1802	2987	3047	1360	2320	1523	3364	2486	1977	1477	2368	1495	466	1656	1469	299	1230	1117	955	1031	897	734	1574
CNAG_00046	3166	2913	2791	2272	1461	2957	1854	2066	2742	2617	1859	1575	1149	1808	1946	3080	2129	1118	2276	395	1043	878	1232	1012	858	224	644	456	535	395	214	1575
CNAG_00556	1578	2144	1835	1616	1894	1449	1522	1351	1362	1658	2941	1779	1772	1111	3421	3311	2419	2675	1661	2304	1407	1259	1575	1386	1209	1141	1019	855	934	803	636	1575
CNAG_01238	2258	578	537	1748	932	873	1123	1474	1353	1324	2964	2181	3576	2470	723	2069	1812	1525	2955	1462	1932	1789	2097	1912	1743	1691	1576	1440	364	1381	1240	1576
CNAG_05936	877	1198	1024	1916	1201	423	1400	883	1034	1576	2401	777	1252	931	6011	664	1001	2185	5801	224	5565	5505	5609	5543	5495	5494	5475	97	5448	5421	5379	1576
CNAG_00717	2427	1724	1082	1886	2081	2268	1063	2383	2353	2141	3807	1659	4261	1578	1508	2255	2517	537	1610	2402	1529	1387	375	1510	1335	1270	1157	998	1072	943	779	1578
CNAG_02990	1085	1306	2284	1099	1576	1578	372	480	1885	1066	1369	1093	1866	227	2530	651	1093	4043	2039	3822	795	317	3382	416	3111	3073	2997	2913	2948	2860	2760	1578
CNAG_05190	832	1138	1302	1561	514	1494	1475	1192	1480	2086	1578	1486	1105	356	541	5586	5283	5351	1751	658	4963	4893	5034	4958	622	4882	4834	4803	4812	4771	4710	1578
CNAG_01713	1049	528	262	642	599	769	379	700	276	1695	2537	905	2200	365	282	2711	1580	3319	3230	3006	166	2169	756	862	2115	2072	1978	1846	1898	1790	1656	1580
CNAG_00977	1700	2528	3391	1060	2374	1859	2307	797	1442	1371	2613	2204	689	1563	3619	2497	898	2907	2800	1214	1722	1580	1893	1705	1527	1474	1355	1208	1285	1153	999	1580
CNAG_00932	2442	1291	1475	1580	1132	2639	3625	4960	3253	2332	2477	5458	4349	5240	2098	895	1577	2887	1905	772	1701	1558	167	1683	1505	1450	1331	1185	1261	1129	975	1580
CNAG_03507	400	1019	2026	475	1581	370	900	694	1208	1022	780	2003	1169	1883	1631	1698	452	900	4286	210	3662	104	3763	3636	242	3491	3434	3363	3389	3312	3220	1581
CNAG_05817	366	748	2277	584	385	1924	727	240	843	749	1582	1719	456	471	649	5904	1397	661	2216	5672	5472	5409	5517	5456	5400	698	5373	36	5344	5316	5270	1582
CNAG_05642	1216	1578	1182	1871	1879	552	1307	1095	1061	1129	1904	1165	1582	1137	1391	2701	5571	5631	755	154	5325	5263	5382	796	5255	5251	5215	5188	264	5159	5108	1582
CNAG_01579	598	1611	907	1467	1076	1205	1583	980	1213	1097	630	3282	1162	1855	1309	1530	3027	3241	3141	255	2187	2052	2350	2160	739	1958	1862	1726	1781	1672	1534	1583
CNAG_06594	1586	1152	1292	1186	810	1185	882	1691	1583	1032	3317	812	1265	1928	956	2355	356	1880	1580	6159	708	107	6056	6010	6002	345	5973	5957	5960	5944	5920	1583
CNAG_02858	1112	560	1612	545	1446	862	1584	684	1462	1616	1863	1069	1370	1465	4502	2043	1224	3973	3888	685	3156	3042	820	3136	677	189	2890	2797	2837	2745	2642	1584
CNAG_00673	2871	3044	2808	1474	1864	2909	2334	3071	2458	1454	1585	2311	3835	2684	2326	3365	1537	656	1466	2370	1497	1351	1658	1471	1297	1231	1119	957	1033	899	736	1585
CNAG_04303	1506	1586	2072	1313	2026	1781	1258	1110	949	1914	1100	1071	495	1265	1533	2487	4709	717	4793	891	4284	4195	497	269	4179	4151	4105	40	4063	4015	3941	1586
CNAG_00812	1675	2537	1124	2464	1552	1934	1829	1665	1367	3263	274	1433	2240	1035	1661	2165	2573	1598	2705	1461	1606	1463	1773	1587	1407	1348	221	76	1157	22	868	1587
CNAG_00134	3508	3998	1885	2331	2310	1226	1589	3563	2250	1832	2562	1049	4066	2130	1318	2115	1348	2445	2329	2064	1108	943	1292	1084	921	831	713	531	608	469	293	1589
CNAG_00791	2195	699	2312	3913	2678	3572	2496	1887	842	5735	2426	3623	4281	1284	1949	527	2559	1430	2139	1161	1589	1446	1757	341	1389	1330	1215	1062	1138	1007	848	1589
CNAG_00563	2559	2518	3655	1216	3084	4427	1250	2797	1289	1823	3628	1590	2520	2762	2941	1220	2425	2679	2561	2309	1414	1266	1582	1393	336	462	1026	862	941	810	642	1590
CNAG_00663	2844	1370	2506	2321	2407	3037	1591	1503	4893	4905	4628	1255	2913	3352	2747	325	1985	2260	2615	1009	1488	1344	1650	1464	1291	1224	1109	947	1024	889	726	1591
CNAG_01347	2409	2303	2347	1316	1699	2270	1296	1543	1568	999	3452	910	2560	1097	682	2598	1319	544	1069	1680	2012	1873	1063	1992	1827	1774	1670	1532	1593	1474	1337	1593
CNAG_01128	2436	2648	1349	1429	2099	2070	1348	2394	1594	1381	994	1543	3086	2287	1966	2654	1152	508	964	788	1846	1703	2013	1831	1658	1604	1489	19	1417	1291	1143	1594
CNAG_03121	394	1185	1095	894	956	2218	1777	1012	1292	1236	1423	2978	652	844	2914	1801	1594	4123	4046	3897	963	3246	3471	735	3213	664	3105	350	3057	2974	2875	1594
CNAG_03834	1595	794	389	1032	1403	465	638	1745	856	1790	747	694	1505	745	414	1703	248	2061	4479	4370	3903	3802	257	454	3776	3745	3697	3628	3653	3583	3501	1595
CNAG_03595	3284	928	1855	884	760	1434	526	1599	525	306	2187	1418	1257	722	4871	4765	1225	312	364	4213	3721	3612	110	3693	3580	3554	3500	3429	3457	138	3288	1599
CNAG_07938	590	1039	2144	1599	741	2986	1061	910	1646	699	854	2200	800	1295	1086	2457	6881	1882	1671	6889	802	6876	6878	223	481	6878	6872	147	6871	248	6871	1599
CNAG_00176	967	2108	1324	3524	1898	2281	2278	2254	1601	2654	1490	3458	4079	2466	3250	3141	2207	536	2356	2090	1138	976	1321	1115	950	866	743	566	643	504	331	1601
CNAG_00123	5246	1146	1601	6053	1744	2551	2903	2952	4721	4749	1346	5750	2973	4402	3071	696	2176	2435	318	2057	193	748	1283	1074	911	821	703	522	598	458	282	1601
CNAG_04796	1003	1171	961	1634	1554	913	712	1839	1233	1385	1351	1601	5741	1508	1314	312	1733	2321	5086	1338	4661	4578	4732	4642	4565	4561	569	4462	210	4435	4366	1601
CNAG_06568	493	355	836	1668	283	719	1601	120	573	998	1306	594	1201	333	6297	1720	432	2344	1256	1018	6014	5978	6042	5998	5986	5982	5958	5940	5946	5928	5902	1601
CNAG_00806	3712	1365	1790	2575	1943	1745	752	949	935	1557	3889	2027	2612	1698	3537	2923	1742	894	2701	2455	1602	1459	1768	1582	1401	1342	1229	1076	1151	1021	862	1602
CNAG_01004	3278	1645	1023	5149	923	2188	2261	3257	1948	2031	3539	3279	3159	1364	3083	1447	2682	646	2818	484	487	1603	336	1727	1549	1497	1377	1234	1310	1179	1024	1603
CNAG_02856	281	1121	1604	608	620	1771	1199	364	1440	444	581	1076	339	719	2587	2857	1656	2288	656	1464	3155	3040	3282	3135	636	2963	2888	2795	2835	2743	2640	1604
CNAG_01983	464	597	1422	2219	1692	852	1874	513	763	1730	454	527	3320	235	577	1604	3283	3474	1419	3176	2504	565	967	311	2335	135	2199	2081	2126	2021	1896	1604
CNAG_00600	1078	1920	2602	1900	1783	2158	2333	864	1683	1650	4613	3406	947	2284	1775	3334	2447	885	1186	2333	1445	1300	1611	1420	1247	1176	1061	897	107	841	676	1611
CNAG_01013	2678	1913	1536	1716	1615	2538	1496	3696	944	1365	3731	2078	2523	1811	1329	348	1444	2927	1794	330	1753	1611	1920	1735	1558	1506	1386	1243	1319	1188	1033	1611
[truncated: 5,771 more rows]
