# Supplementary material for: Gene Expression of Diverse Cryptococcus Isolates during Infection of the Human Central Nervous System
Source: mBio. 2021 Nov 2;12(6):e02313-21. doi: 10.1128/mBio.02313-21 (PMC8561399; doi:10.1128/mBio.02313-21)
Supplement: TABLE S3 [file mbio.02313-21-st003.xlsx]

## Sheet: gene expression rank of VGIV
C. gattii gene_id	PMH1041	PMH1053	NRH5051 (removed sample)	median of PMH1041 & PMH1053	H99 Orthologous gene
I308_00433	3	1	132	2	CNAG_01117		in Top 50 of C. neoformans
I308_00400	6	6	99	6	CNAG_01150		in Top 120 of C. neoformans
I308_04903	1	13	185	7	CNAG_06125
I308_05322	2	17	33	9.5	CNAG_06400
I308_02990	18	9	16	13.5	CNAG_00531
I308_05650	26	4	28	15	CNAG_05662
I308_04880	4	28	5013	16	CNAG_06101
I308_00130	25	7	287	16	CNAG_04687
I308_03715	7	32	260	19.5	CNAG_06840
I308_01464	31	8	22	19.5	CNAG_04217
I308_05021	11	33	5146	22	CNAG_02958, CNAG_06241, CNAG_07865
I308_02905	17	30	202	23.5	CNAG_06112, CNAG_07373
I308_06785	8	47	66	27.5	CNAG_06508
I308_04747	5	51	4888	28	CNAG_02099
I308_02604	10	48	334	29	CNAG_01562
I308_01656	30	29	181	29.5	CNAG_00147
I308_06833	19	44	3	31.5	CNAG_06000
I308_04986	45	21	5111	33	CNAG_06208
I308_00621	13	54	133	33.5	CNAG_03120
I308_00413	55	15	57	35	CNAG_01137, CNAG_03427, CNAG_07908
I308_02922	12	60	37	36	CNAG_00601
I308_03570	64	14	41	39	CNAG_04735
I308_05988	24	57	6050	40.5	CNAG_01890
I308_00084	15	67	87	41	CNAG_04640
I308_06402	71	11	34	41	CNAG_05303
I308_06436	59	26	62	42.5	CNAG_00879
I308_01846	9	78	2188	43.5	CNAG_00334, CNAG_01727, CNAG_01750, CNAG_06443
I308_03250	16	77	3498	46.5	CNAG_05867
I308_05229	28	76	252	52	CNAG_03772
I308_01236	36	69	209	52.5	CNAG_04441
I308_04473	14	95	4638	54.5	CNAG_05075
I308_04928	109	3	64	56	CNAG_06150
I308_04862	22	93	166	57.5	CNAG_06081
I308_06082	75	45	6135	60	CNAG_01984
I308_03201	34	88	411	61	CNAG_05918
I308_05660	70	52	46	61	CNAG_05653
I308_04601	112	18	142	65	CNAG_05199
I308_06200	69	62	6248	65.5	CNAG_05431
I308_04983	95	37	9	66	CNAG_06205
I308_02767	131	2	127	66.5	CNAG_00334, CNAG_01727, CNAG_01750, CNAG_06443
I308_02634	63	81	404	72	CNAG_01594
I308_02140	53	101	331	77	CNAG_01854
I308_05950	86	71	156	78.5	CNAG_00730, CNAG_00869, CNAG_04098, CNAG_06338, CNAG_06348, CNAG_07799
I308_06686	51	112	108	81.5	CNAG_00061
I308_03209	61	102	3459	81.5	CNAG_05907
I308_06650	49	115	265	82	CNAG_00024
I308_03253	97	68	336	82.5	CNAG_05864
I308_03322	80	86	3566	83	CNAG_05799
I308_05528	92	75	11	83.5	CNAG_06644
I308_00266	32	136	719	84	CNAG_01277
I308_03104	60	111	3360	85.5	CNAG_00417
I308_05881	122	49	163	85.5	CNAG_00797
I308_05214	82	92	96	87	CNAG_03772
I308_04684	123	59	4830	91	CNAG_02164
I308_02358	91	96	115	93.5	CNAG_02936
I308_04541	54	134	4702	94	CNAG_05138
I308_05590	129	65	5685	97	CNAG_04393, CNAG_06585
I308_05731	93	104	5811	98.5	CNAG_05581
I308_00149	118	83	153	100.5	CNAG_07855
I308_03067	149	55	278	102	CNAG_00457
I308_00581	78	137	1008	107.5	CNAG_07445
I308_06427	203	16	72	109.5	CNAG_00730, CNAG_00869, CNAG_04098, CNAG_06338, CNAG_06348, CNAG_07799
I308_06155	138	89	146	113.5	CNAG_04920, CNAG_05387, CNAG_06521
I308_06602	65	164	6619	114.5	CNAG_04904
I308_04128	35	196	4315	115.5	CNAG_04004
I308_05113	48	188	5235	118	CNAG_03674
I308_03038	88	149	3299	118.5	CNAG_00483
I308_03503	177	61	164	119	CNAG_04804
I308_04701	40	200	4847	120	CNAG_02144
I308_05865	43	197	264	120	CNAG_00815
I308_05022	39	203	5147	121	CNAG_06242
I308_06795	135	110	6797	122.5	CNAG_06517
I308_04746	29	217	151	123	CNAG_02100
I308_05351	160	91	5459	125.5	CNAG_06374
I308_03370	20	232	415	126	CNAG_05750
I308_01627	130	124	120	127	CNAG_00116
I308_05349	62	195	5457	128.5	CNAG_06377
I308_05274	140	117	5385	128.5	CNAG_00334, CNAG_01727, CNAG_01750, CNAG_06443
I308_06231	23	240	6276	131.5	CNAG_05465
I308_01958	98	166	326	132	CNAG_07561
I308_03544	21	248	300	134.5	CNAG_04762
I308_05546	231	43	5643	137	CNAG_06628
I308_01246	136	139	35	137.5	CNAG_07769
I308_06456	50	227	359	138.5	CNAG_00897, CNAG_00914
I308_02395	106	176	184	141	CNAG_02974
I308_04767	104	180	4906	142	CNAG_02079
I308_05833	251	34	8	142.5	CNAG_00848
I308_05894	102	185	5960	143.5	CNAG_00785
I308_01035	119	182	378	150.5	CNAG_07746
I308_04137	261	42	4323	151.5	CNAG_03996
I308_04539	146	161	1	153.5	CNAG_05136
I308_02600	162	156	2890	159	CNAG_01558
I308_04124	255	63	204	159	CNAG_04009
I308_05982	27	293	6044	160	CNAG_01884
I308_04240	235	85	343	160	CNAG_03891
I308_04361	83	238	306	160.5	CNAG_04969
I308_05068	224	97	145	160.5	CNAG_03629
I308_02894	114	216	3167	165	CNAG_07377
I308_06290	143	190	53	166.5	CNAG_06770
I308_03302	191	144	3546	167.5	CNAG_00546, CNAG_05818
I308_02489	107	229	2785	168	CNAG_03072
I308_03360	38	300	3602	169	CNAG_05759
I308_01748	127	212	2094	169.5	CNAG_00238
I308_01617	240	99	1976	169.5	CNAG_00104
I308_02977	208	135	3241	171.5	CNAG_00546, CNAG_05818
I308_02349	87	257	2654	172	CNAG_02928
I308_00314	215	130	144	172.5	CNAG_01232
I308_03398	196	154	3637	175	CNAG_05722
I308_01657	157	194	194	175.5	CNAG_00148
I308_00841	205	147	1256	176	CNAG_03345
I308_01076	76	278	381	177	CNAG_03588
I308_04614	57	307	4768	182	CNAG_02234
I308_03389	185	179	3629	182	CNAG_05731
I308_03836	153	213	422	183	CNAG_07628
I308_04468	197	169	4633	183	CNAG_05070
I308_01012	327	40	1416	183.5	CNAG_03516
I308_01808	365	12	40	188.5	CNAG_07347
I308_03246	328	53	3494	190.5	CNAG_05872
I308_01644	217	168	1999	192.5	CNAG_00136
I308_05662	181	207	353	194	CNAG_05650
I308_06818	175	214	6819	194.5	CNAG_06016
I308_01979	252	138	2312	195	CNAG_07540
I308_03308	192	201	3552	196.5	CNAG_05812
I308_01023	273	121	255	197	CNAG_00699, CNAG_03524
I308_02791	370	27	335	198.5	CNAG_00334, CNAG_01727, CNAG_01750, CNAG_06443
I308_05208	198	204	5326	201	CNAG_03765
I308_04785	212	191	4922	201.5	CNAG_02063
I308_01046	163	243	1448	203	CNAG_03553
I308_02971	333	73	3235	203	CNAG_00597, CNAG_07367
I308_00116	291	118	266	204.5	CNAG_04675
I308_01063	56	354	1463	205	CNAG_03577
I308_00384	90	320	131	205	CNAG_01164
I308_00065	259	159	362	209	CNAG_04621
I308_05479	277	141	5582	209	CNAG_06688
I308_04890	133	287	5023	210	CNAG_06112, CNAG_07373
I308_05720	169	256	5800	212.5	CNAG_05592
I308_03457	188	239	222	213.5	CNAG_04851
I308_00669	396	31	73	213.5	CNAG_03168
I308_03348	243	187	3590	215	CNAG_05771
I308_02174	142	290	396	216	CNAG_02748
I308_01703	274	158	47	216	CNAG_00193
I308_02763	318	114	27	216	CNAG_01722
I308_03550	306	133	236	219.5	CNAG_04755
I308_00397	125	319	840	222	CNAG_01152
I308_00069	424	22	254	223	CNAG_04625
I308_04716	427	20	93	223.5	CNAG_02129
I308_00916	348	100	1326	224	CNAG_03418
I308_02885	66	386	3159	226	CNAG_00640
I308_05759	115	339	5835	227	CNAG_05555
I308_05935	303	152	6000	227.5	CNAG_00745
I308_03883	214	242	6	228	CNAG_07631
I308_06298	199	259	6336	229	CNAG_06762
I308_06142	294	165	357	229.5	CNAG_05375
I308_05600	309	151	2	230	CNAG_06576
I308_04727	67	399	4871	233	CNAG_02118
I308_05026	151	315	447	233	CNAG_06248
I308_05466	72	396	5569	234	CNAG_06699
I308_05904	385	84	5969	234.5	CNAG_00776
I308_01474	161	309	20	235	CNAG_04210, CNAG_05330, CNAG_06527
I308_04682	242	228	205	235	CNAG_02166
I308_02297	176	295	2606	235.5	CNAG_02876
I308_01003	170	304	377	237	CNAG_03507
I308_01493	260	224	1864	242	CNAG_04192
I308_00727	141	347	1148	244	CNAG_03223
I308_02365	418	70	51	244	CNAG_02943
I308_04944	202	289	5072	245.5	CNAG_06167
I308_04882	159	333	5015	246	CNAG_06103
I308_00042	137	358	511	247.5	CNAG_04601
I308_05024	246	250	5149	248	CNAG_06246
I308_02108	110	388	2432	249	CNAG_01820
I308_00296	182	321	745	251.5	CNAG_01251
I308_01151	310	193	382	251.5	CNAG_01969, CNAG_04524
I308_04611	241	263	59	252	CNAG_02237
I308_01106	313	192	243	252.5	CNAG_05355
I308_01967	144	365	2301	254.5	CNAG_07554
I308_05414	167	342	5518	254.5	CNAG_06313
I308_06442	121	391	6467	256	CNAG_00886
I308_02282	99	418	85	258.5	CNAG_02860
I308_01571	77	441	1934	259	CNAG_04114
I308_04233	116	407	305	261.5	CNAG_03899
I308_04659	384	140	4808	262	CNAG_02189
I308_05533	222	310	310	266	CNAG_06639
I308_05247	239	296	5359	267.5	CNAG_06473
I308_01770	210	326	2116	268	CNAG_00268
I308_00030	256	281	67	268.5	CNAG_04587
I308_04841	126	413	4975	269.5	CNAG_06060
I308_01096	304	237	1493	270.5	CNAG_01925, CNAG_07869
I308_06825	247	305	6826	276	CNAG_06009
I308_02333	473	82	399	277.5	CNAG_02912
I308_02851	271	288	3128	279.5	CNAG_00674
I308_05190	94	471	5311	282.5	CNAG_03747
I308_05801	376	189	5874	282.5	CNAG_05511
I308_05360	229	340	5468	284.5	CNAG_06364
I308_02682	195	377	2967	286	CNAG_01640
I308_02869	37	540	3144	288.5	CNAG_00656
I308_03148	220	357	3403	288.5	CNAG_05977
I308_01400	84	497	1776	290.5	CNAG_04283
I308_06360	428	153	6395	290.5	CNAG_04862
I308_00282	416	167	366	291.5	CNAG_01261
I308_06359	371	220	6394	295.5	CNAG_04861
I308_05632	479	116	186	297.5	CNAG_06541
I308_03224	120	476	3473	298	CNAG_05893
I308_05640	525	74	5729	299.5	CNAG_06533
I308_03269	539	64	337	301.5	CNAG_05847
I308_04490	201	406	4654	303.5	CNAG_07810
I308_00339	194	420	289	307	CNAG_01204
I308_04104	482	132	430	307	CNAG_04032
I308_04217	298	318	4400	308	CNAG_03916
I308_04638	315	303	143	309	CNAG_02212
I308_03568	562	56	279	309	CNAG_04737
I308_05251	460	160	5363	310	CNAG_01278, CNAG_06469
I308_00703	42	581	1126	311.5	CNAG_03198
I308_06286	152	475	285	313.5	CNAG_06773
I308_00462	381	247	897	314	CNAG_01087
I308_02572	429	199	2865	314	CNAG_01530
I308_03584	444	186	3809	315	CNAG_01376
I308_02132	312	328	2454	320	CNAG_01845
I308_03440	435	205	3677	320	CNAG_07667
I308_03120	430	211	3375	320.5	CNAG_00386, CNAG_00402
I308_06068	440	202	224	321	CNAG_01972, CNAG_01973
I308_06542	611	35	314	323	CNAG_06923
I308_05940	228	423	155	325.5	CNAG_00740
I308_01496	442	210	1867	326	CNAG_04189
I308_04874	85	577	5007	331	CNAG_06095
I308_06666	272	390	6677	331	CNAG_00040
I308_01468	238	427	1840	332.5	CNAG_04215
I308_01908	400	266	257	333	CNAG_02568
I308_06722	103	568	6729	335.5	CNAG_05235
I308_00728	204	468	1149	336	CNAG_03225
I308_04192	360	312	4376	336	CNAG_03942
I308_02938	407	265	3205	336	CNAG_00565
I308_05639	624	50	352	337	CNAG_06534
I308_00742	302	373	1162	337.5	CNAG_03240
I308_03267	558	128	3514	343	CNAG_07676
I308_00425	148	543	864	345.5	CNAG_01126
I308_01354	364	329	318	346.5	CNAG_04327
I308_05613	225	470	5705	347.5	CNAG_06564
I308_02040	263	434	2368	348.5	CNAG_02699
I308_00178	314	387	226	350.5	CNAG_01360
I308_02618	395	308	298	351.5	CNAG_01577
I308_00269	174	531	722	352.5	CNAG_01274
I308_00551	625	87	979	356	CNAG_00995
I308_01197	216	501	1590	358.5	CNAG_04485
I308_03823	349	369	4033	359	CNAG_02473
I308_03386	509	209	3626	359	CNAG_05734
I308_06195	292	428	6243	360	CNAG_05425
I308_06814	377	344	6815	360.5	CNAG_06019
I308_02510	627	94	2806	360.5	CNAG_01464
I308_06580	409	313	6599	361	CNAG_04879
I308_04195	470	252	4379	361	CNAG_03939
I308_06719	41	687	6726	364	CNAG_05232
I308_03978	459	269	4176	364	CNAG_02315
I308_06261	187	546	177	366.5	CNAG_00866, CNAG_03040
I308_00098	393	343	561	368	CNAG_04655
I308_05530	439	298	5629	368.5	CNAG_06642
I308_01983	661	79	327	370	CNAG_07538
I308_00821	44	697	147	370.5	CNAG_03322
I308_05939	641	105	6004	373	CNAG_00741
I308_00117	267	484	286	375.5	CNAG_04676
I308_03234	379	372	3482	375.5	CNAG_05884
I308_04816	150	604	442	377	CNAG_00407, CNAG_02030
I308_03324	484	271	414	377.5	CNAG_05797
I308_02983	495	261	3247	378	CNAG_00537
I308_01589	584	173	1950	378.5	CNAG_00077
I308_03837	614	148	4046	381	CNAG_02455
I308_00974	139	628	1381	383.5	CNAG_03476
I308_02025	533	236	2353	384.5	CNAG_02684
I308_05191	147	625	17	386	CNAG_03748
I308_04116	172	601	4304	386.5	CNAG_07489
I308_04902	281	493	5035	387	CNAG_06123
I308_02233	417	360	2547	388.5	CNAG_02810
I308_05903	180	598	5968	389	CNAG_00777
I308_04202	653	125	4386	389	CNAG_03931
I308_05994	669	109	223	389	CNAG_01896
I308_02824	742	38	29	390	CNAG_00699, CNAG_03524
I308_05140	236	545	5262	390.5	CNAG_03701
I308_02522	372	409	2816	390.5	CNAG_01475
I308_05420	536	246	5524	391	CNAG_06301
I308_04582	390	395	307	392.5	CNAG_05179
I308_05050	505	280	5173	392.5	CNAG_07469
I308_00636	183	609	1060	396	CNAG_03136
I308_06716	734	58	6723	396	CNAG_05229
I308_03103	382	415	3359	398.5	CNAG_00418
I308_05129	278	524	5251	401	CNAG_07473
I308_01233	458	345	1623	401.5	CNAG_04444
I308_05870	695	108	5938	401.5	CNAG_00809
I308_01777	158	646	2123	402	CNAG_00261
I308_00353	475	331	290	403	CNAG_01189
I308_01873	472	337	2214	404.5	CNAG_00363
I308_00305	685	129	754	407	CNAG_01242
I308_03504	166	650	3738	408	CNAG_04803
I308_03082	79	744	3339	411.5	CNAG_00441
I308_05623	462	364	5715	413	CNAG_06550
I308_04952	329	506	5079	417.5	CNAG_06175
I308_02956	289	549	235	419	CNAG_00583
I308_05401	431	414	5505	422.5	CNAG_06327
I308_03572	535	314	418	424.5	CNAG_04733
I308_01765	406	448	2111	427	CNAG_00272
I308_05011	108	751	5136	429.5	CNAG_06231
I308_04061	165	694	4256	429.5	CNAG_04074
I308_05706	713	146	5787	429.5	CNAG_05607
I308_05809	739	120	5881	429.5	CNAG_05502
I308_05245	325	535	5357	430	CNAG_06475
I308_03442	339	530	3679	434.5	CNAG_05678
I308_00426	316	557	369	436.5	CNAG_01125
I308_03529	356	517	3763	436.5	CNAG_07851
I308_04052	523	350	4247	436.5	CNAG_04082
I308_03620	244	636	420	440	CNAG_01412
I308_03995	389	494	4192	441.5	CNAG_02298
I308_00554	105	779	982	442	CNAG_00992
I308_00798	164	721	1215	442.5	CNAG_03299
I308_04583	738	157	4743	447.5	CNAG_05180
I308_03824	265	632	4034	448.5	CNAG_02472
I308_03615	257	641	3840	449	CNAG_01404
I308_06223	832	66	312	449	CNAG_05457
I308_04955	345	564	5082	454.5	CNAG_06178
I308_06802	283	629	6804	456	CNAG_06034
I308_06524	441	474	6544	457.5	CNAG_06902
I308_01150	649	268	1546	458.5	CNAG_04525
I308_00794	633	285	373	459	CNAG_03295
I308_01699	660	270	270	465	CNAG_00190
I308_01322	785	145	1705	465	CNAG_04359
I308_03409	710	221	196	465.5	CNAG_05713
I308_00809	753	178	374	465.5	CNAG_02896, CNAG_03311
I308_03856	605	327	4064	466	CNAG_02437
I308_02402	189	753	2701	471	CNAG_02981
I308_05509	320	623	5610	471.5	CNAG_06666
I308_06330	518	425	6366	471.5	CNAG_06730
I308_01572	826	119	1935	472.5	CNAG_04113
I308_01782	467	479	2128	473	CNAG_00256
I308_04185	615	332	212	473.5	CNAG_03950
I308_04346	269	681	190	475	CNAG_04954
I308_01047	155	796	1449	475.5	CNAG_03554
I308_05041	340	611	5165	475.5	CNAG_03602
I308_04229	447	505	342	476	CNAG_03903
I308_03394	47	908	76	477.5	CNAG_05725
I308_00708	452	503	1131	477.5	CNAG_03202
I308_00378	680	277	822	478.5	CNAG_01170
I308_00121	286	673	580	479.5	CNAG_04678
I308_04037	449	511	4232	480	CNAG_00730, CNAG_00869, CNAG_04098, CNAG_06338, CNAG_06348, CNAG_07799
I308_01227	594	368	199	481	CNAG_04450
I308_01812	437	528	2155	482.5	CNAG_00301
I308_06530	513	454	6550	483.5	CNAG_06908
I308_00485	656	316	136	486	CNAG_01062
I308_06362	696	283	44	489.5	CNAG_04864
I308_05891	408	573	5957	490.5	CNAG_00788
I308_04798	156	828	4934	492	CNAG_02046
I308_05182	233	757	309	495	CNAG_03739
I308_05084	422	569	5206	495.5	CNAG_03645
I308_06194	556	437	6242	496.5	CNAG_05424
I308_00530	506	488	958	497	CNAG_01016
I308_05764	646	348	458	497	CNAG_05550
I308_06000	464	532	6060	498	CNAG_01902
I308_02777	461	537	3058	499	CNAG_01737
I308_04754	510	496	4894	503	CNAG_02091
I308_00713	544	463	105	503.5	CNAG_07718
I308_00074	933	80	539	506.5	CNAG_04630
I308_03669	398	617	3890	507.5	#N/A
I308_00307	618	400	756	509	CNAG_01239
I308_02876	249	770	3151	509.5	CNAG_00649
I308_04672	344	675	345	509.5	CNAG_02175
I308_04889	703	317	5022	510	CNAG_07903
I308_04840	173	851	4974	512	CNAG_06060
I308_06390	557	467	467	512	CNAG_05293
I308_04683	480	547	4829	513.5	CNAG_02165
I308_04911	654	378	5043	516	CNAG_06134
I308_02003	793	245	395	519	CNAG_02662
I308_05213	855	183	5331	519	CNAG_03771
I308_06087	124	918	6139	521	CNAG_01990
I308_05002	363	680	5127	521.5	CNAG_06222
I308_02058	401	644	2385	522.5	CNAG_01863
I308_01238	351	700	1627	525.5	CNAG_04439
I308_00558	548	504	986	526	CNAG_00988
I308_01346	276	782	200	529	CNAG_04335
I308_01564	570	489	50	529.5	CNAG_04119
I308_00408	501	560	368	530.5	CNAG_01142
I308_02480	322	743	2776	532.5	CNAG_03063
I308_02201	587	483	2518	535	CNAG_02775
I308_02579	219	852	2871	535.5	CNAG_01537
I308_02697	545	527	188	536	CNAG_01655
I308_00519	774	302	949	538	CNAG_01027
I308_02308	534	544	296	539	CNAG_07514
I308_02054	747	336	2381	541.5	CNAG_01859
I308_05116	193	891	5238	542	CNAG_03677
I308_00202	209	876	656	542.5	CNAG_01340
I308_03239	530	555	3487	542.5	CNAG_05878
I308_02356	676	410	2661	543	CNAG_02934
I308_06328	945	142	225	543.5	CNAG_06732
I308_05649	498	591	5738	544.5	CNAG_05663
I308_03938	865	226	4138	545.5	CNAG_07634
I308_01040	746	349	1442	547.5	CNAG_03543
I308_02954	972	123	100	547.5	CNAG_00581
I308_00855	213	893	1269	553	CNAG_03358
I308_04378	1065	41	52	553	CNAG_00575, CNAG_04981
I308_06320	512	602	6357	557	CNAG_06740
I308_00292	206	911	741	558.5	CNAG_01255
I308_00394	553	567	837	560	CNAG_01155
I308_02998	699	426	10	562.5	CNAG_00522
I308_05232	101	1025	182	563	CNAG_03787
I308_05673	450	676	5759	563	CNAG_05639
I308_01100	873	253	1497	563	CNAG_05349
I308_03753	223	904	3967	563.5	CNAG_02541
I308_03294	438	690	148	564	CNAG_05826
I308_00962	958	175	228	566.5	CNAG_03463
I308_04538	504	630	4700	567	CNAG_05135
I308_05405	542	593	5509	567.5	CNAG_06323
I308_03001	673	466	137	569.5	CNAG_00519
I308_06639	704	438	361	571	CNAG_00006
I308_02857	770	376	3134	573	CNAG_00668
I308_04891	100	1047	5024	573.5	CNAG_06113
I308_05270	282	865	5381	573.5	CNAG_06447
I308_06076	386	765	6130	575.5	CNAG_01981
I308_04627	664	487	124	575.5	CNAG_02223
I308_01229	132	1021	1619	576.5	CNAG_04448
I308_03699	693	460	301	576.5	CNAG_06824
I308_05605	403	752	5697	577.5	CNAG_07659
I308_04096	415	742	428	578.5	CNAG_04040
I308_04969	341	818	5095	579.5	CNAG_06192
I308_06464	567	592	6487	579.5	CNAG_00906
I308_01124	342	826	1520	584	CNAG_06998
I308_00386	631	539	829	585	CNAG_01158
I308_01880	718	455	122	586.5	CNAG_00356
I308_05185	795	379	5306	587	CNAG_03742
I308_05051	279	897	5174	588	CNAG_03612
I308_03834	295	881	4044	588	CNAG_02458
I308_03637	299	878	3859	588.5	CNAG_01428
I308_04199	290	889	4383	589.5	CNAG_03935
I308_02253	402	777	2567	589.5	CNAG_02830
I308_03747	446	740	3961	593	CNAG_02547
I308_01746	651	536	2092	593.5	CNAG_00237
I308_00348	846	341	113	593.5	CNAG_01195
I308_02027	465	725	2355	595	CNAG_02686
I308_03173	620	576	410	598	CNAG_07689
I308_00514	834	363	30	598.5	CNAG_01031
I308_06750	735	464	6755	599.5	CNAG_05262
I308_00320	74	1135	768	604.5	CNAG_01224
I308_02890	332	880	3163	606	CNAG_00635
I308_00102	494	718	109	606	CNAG_04659
I308_00459	404	809	894	606.5	CNAG_01091
I308_01307	1018	198	1691	608	CNAG_04370
I308_02643	906	311	245	608.5	CNAG_01603
I308_00467	965	255	902	610	CNAG_01082
I308_03694	374	847	3913	610.5	CNAG_06819
I308_03375	749	473	3615	611	CNAG_05745
I308_05741	952	272	354	612	CNAG_05571
I308_01862	171	1054	2204	612.5	CNAG_00373
I308_04966	596	631	5092	613.5	CNAG_06188
I308_02447	721	507	2744	614	CNAG_03024
I308_05901	569	661	78	615	CNAG_00778
I308_01749	968	262	2095	615	CNAG_00239
I308_05489	616	616	5591	616	CNAG_07665
I308_05586	843	389	154	616	CNAG_06591
I308_06086	992	244	463	618	CNAG_01988
I308_00978	1109	127	1385	618	CNAG_03482
I308_02748	258	981	3031	619.5	CNAG_01704
I308_00695	410	829	1118	619.5	CNAG_03190
I308_06538	369	871	6558	620	CNAG_06919
I308_03207	362	883	246	622.5	CNAG_05909
I308_06665	603	647	470	625	CNAG_00039
I308_00548	729	521	976	625	CNAG_00998
I308_03108	789	461	3364	625	CNAG_00413
I308_00271	179	1075	724	627	CNAG_01272
I308_00328	759	495	776	627	CNAG_01216
I308_02519	777	478	2813	627.5	CNAG_01472
I308_03129	285	971	3384	628	CNAG_00393
I308_04402	757	499	4570	628	CNAG_05005
I308_02750	324	933	3033	628.5	CNAG_01707
I308_00277	934	325	365	629.5	CNAG_01266
I308_03795	319	943	89	631	CNAG_02500
I308_00083	326	937	547	631.5	CNAG_04639
I308_02607	637	626	2896	631.5	CNAG_01565
I308_02931	1061	208	3198	634.5	CNAG_00558
I308_00289	630	645	739	637.5	CNAG_01258
I308_06358	346	932	6393	639	CNAG_04860
I308_06676	822	457	170	639.5	CNAG_00051
I308_01268	598	682	1656	640	CNAG_04398
I308_04045	828	452	4240	640	CNAG_04090
I308_03292	849	435	3537	642	CNAG_05828
I308_05785	607	678	5859	642.5	CNAG_05527
I308_06778	964	324	6782	644	CNAG_06501
I308_06635	782	508	469	645	CNAG_00010
I308_01665	938	353	391	645.5	CNAG_00156
I308_05077	585	710	5199	647.5	CNAG_03638
I308_04630	540	756	4782	648	CNAG_02220
I308_03835	609	688	4045	648.5	CNAG_02457
I308_01088	287	1012	1485	649.5	CNAG_06967
I308_00435	936	366	292	651	CNAG_01115
I308_06737	801	502	6744	651.5	CNAG_05250
I308_06682	597	709	6691	653	CNAG_00057
I308_01875	686	621	2216	653.5	CNAG_00361
I308_00412	1047	260	291	653.5	CNAG_01138
I308_01723	268	1040	2069	654	CNAG_07334
I308_02316	720	588	2622	654	CNAG_02895
I308_02752	250	1059	3035	654.5	CNAG_01709
I308_05700	423	887	455	655	CNAG_05613
I308_04437	583	728	439	655.5	CNAG_05042
I308_05477	375	944	5580	659.5	CNAG_06690
I308_05045	726	595	448	660.5	CNAG_03606
I308_02159	748	575	2480	661.5	CNAG_02730
I308_01347	775	554	387	664.5	CNAG_04334
I308_00896	783	552	1307	667.5	CNAG_03399
I308_03875	211	1130	4080	670.5	CNAG_02418
I308_06409	543	798	6438	670.5	CNAG_05311
I308_00543	317	1029	971	673	CNAG_01003
I308_05290	234	1124	5400	679	CNAG_07937
I308_00203	561	800	657	680.5	CNAG_01339
I308_05526	580	781	5626	680.5	CNAG_06646
I308_04312	976	385	4486	680.5	CNAG_03818
I308_04213	262	1100	4396	681	CNAG_03920
I308_04542	623	739	4703	681	CNAG_05139
I308_02976	812	550	3240	681	CNAG_00547
I308_03509	601	763	3743	682	CNAG_04798
I308_06432	275	1094	6459	684.5	CNAG_00874
I308_00998	1141	230	1403	685.5	CNAG_03503
I308_02103	586	786	2427	686	CNAG_01815
I308_06619	1365	10	84	687.5	CNAG_06267
I308_04190	949	431	4374	690	CNAG_03944
I308_04108	743	638	4296	690.5	CNAG_04028
I308_05991	931	451	6053	691	CNAG_01893
I308_06521	305	1078	6541	691.5	CNAG_06900
I308_03964	414	970	4162	692	CNAG_02330
I308_06646	617	767	6660	692	CNAG_00020
I308_02547	778	607	2840	692.5	CNAG_01502
I308_02626	709	677	2914	693	CNAG_01586
I308_00772	980	412	1192	696	CNAG_03273
I308_05345	815	579	452	697	CNAG_06381
I308_01613	1000	394	1972	697	CNAG_00100
I308_05413	200	1195	5517	697.5	CNAG_06314
I308_02144	483	912	2465	697.5	CNAG_02714
I308_04570	639	758	4731	698.5	CNAG_05166
I308_00769	323	1076	1189	699.5	CNAG_03270
I308_06539	979	421	6559	700	CNAG_06920
I308_03585	419	982	3810	700.5	CNAG_01377
I308_01915	1275	126	232	700.5	CNAG_02577
I308_04215	383	1019	4398	701	CNAG_03918
I308_02923	476	929	3191	702.5	CNAG_00600
I308_03184	359	1051	3437	705	CNAG_05933
I308_01905	786	624	2244	705	CNAG_02565
I308_06100	248	1169	6152	708.5	CNAG_02001
I308_03043	907	512	3303	709.5	CNAG_07362
I308_02569	769	658	2862	713.5	CNAG_01526
I308_01659	659	772	101	715.5	CNAG_00150
I308_05722	610	822	5802	716	CNAG_03355, CNAG_05590
I308_06693	477	957	6701	717	CNAG_00066
I308_02414	529	905	2712	717	CNAG_02994
I308_06020	1362	72	6077	717	CNAG_01920
I308_06083	253	1182	6136	717.5	CNAG_01985
I308_04597	413	1026	344	719.5	CNAG_05195
I308_01379	776	665	1757	720.5	CNAG_04304
I308_06225	1286	155	206	720.5	CNAG_05459
I308_04668	455	988	4816	721.5	CNAG_02180
I308_06487	207	1239	6508	723	CNAG_00930
I308_03658	1197	249	3879	723	CNAG_01448
I308_04675	1044	403	4822	723.5	CNAG_02172
I308_01484	1179	274	1855	726.5	CNAG_04200
I308_04589	492	966	4749	729	CNAG_05187
I308_03708	355	1104	3924	729.5	CNAG_06834
I308_01844	939	525	2186	732	CNAG_00332
I308_06516	293	1174	6536	733.5	CNAG_06896
I308_03797	750	724	4007	737	CNAG_02498
I308_01320	1058	417	116	737.5	CNAG_04361
I308_00223	1031	445	183	738	CNAG_01315
I308_04953	1185	291	5080	738	CNAG_01137, CNAG_03427, CNAG_07908
I308_00087	642	835	550	738.5	CNAG_07857
I308_05695	744	738	81	741	CNAG_05618
I308_03621	621	868	3844	744.5	CNAG_01413
I308_05666	878	614	5752	746	CNAG_05646
I308_02774	882	612	3055	747	CNAG_00960, CNAG_01734, CNAG_02303
I308_04187	485	1011	4371	748	CNAG_07486
I308_06739	1037	459	65	748	CNAG_05251
I308_05682	606	892	5767	749	CNAG_05631
I308_05622	1359	143	5714	751	CNAG_06551
I308_05670	1045	458	5756	751.5	CNAG_05642
I308_02859	1132	371	3136	751.5	CNAG_00666
I308_02691	698	807	2976	752.5	CNAG_01649
I308_04660	1215	294	161	754.5	CNAG_02188
I308_02136	1033	477	2458	755	CNAG_01850
I308_00431	245	1266	869	755.5	CNAG_01120
I308_03610	411	1101	3835	756	CNAG_01402
I308_05599	1077	436	26	756.5	CNAG_06577
I308_00365	489	1027	809	758	CNAG_01182
I308_04869	640	879	5002	759.5	CNAG_06090
I308_02575	600	921	2868	760.5	CNAG_01533
I308_02101	227	1297	2425	762	CNAG_01813
I308_06614	551	975	6631	763	CNAG_07839
I308_00265	388	1139	718	763.5	CNAG_01278, CNAG_06469
I308_04989	270	1259	5114	764.5	CNAG_07914
I308_05440	532	1002	5543	767	CNAG_06278
I308_03806	1495	39	4016	767	CNAG_02489
I308_05164	689	850	5286	769.5	CNAG_03722
I308_02470	297	1243	2767	770	CNAG_03052
I308_04861	524	1016	4995	770	CNAG_06080
I308_00421	773	768	860	770.5	CNAG_01130
I308_03060	1087	456	3319	771.5	CNAG_00464
I308_05407	134	1412	5511	773	CNAG_06320
I308_06304	308	1240	6341	774	CNAG_06755
I308_02900	692	857	258	774.5	CNAG_00625
I308_03616	820	729	419	774.5	CNAG_01405
I308_05879	68	1485	5947	776.5	CNAG_00799
I308_06449	1338	218	6474	778	CNAG_00891
I308_00546	507	1050	974	778.5	CNAG_01000
I308_03563	1089	469	3792	779	CNAG_04741
I308_04557	1091	472	4718	781.5	CNAG_05155
I308_05582	1124	442	75	783	CNAG_06594
I308_01788	353	1216	2134	784.5	CNAG_00250
I308_02339	970	600	2644	785	CNAG_02918
I308_06180	780	791	6230	785.5	CNAG_05411
I308_05327	889	686	5436	787.5	CNAG_07936
I308_01882	652	928	2221	790	CNAG_00354
I308_01175	521	1062	1569	791.5	CNAG_04504
I308_04641	732	855	4790	793.5	CNAG_02209
I308_03520	771	821	3754	796	CNAG_04786
I308_00145	880	715	603	797.5	CNAG_04702
I308_05460	516	1081	5563	798.5	CNAG_07925
I308_06308	1036	563	6345	799.5	CNAG_06751
I308_01923	969	633	2260	801	#N/A
I308_05572	73	1533	5669	803	CNAG_06605
I308_06807	1339	273	6809	806	CNAG_06028
I308_06273	781	832	6316	806.5	CNAG_06790
I308_00334	527	1090	781	808.5	CNAG_01209
I308_06061	629	989	6117	809	CNAG_01961
I308_03686	827	793	3905	810	CNAG_07411
I308_05551	81	1549	5648	815	CNAG_06623
I308_04157	682	952	4343	817	CNAG_03978
I308_02615	338	1299	2904	818.5	CNAG_01574
I308_04784	1358	279	4921	818.5	CNAG_02064
I308_02726	1195	443	3010	819	CNAG_01683
I308_02622	917	722	2910	819.5	CNAG_01580
I308_00570	347	1296	372	821.5	CNAG_00976
I308_02072	514	1132	328	823	CNAG_01877
I308_03651	366	1282	3872	824	CNAG_01441
I308_05923	1009	639	5988	824	CNAG_00757
I308_03756	852	801	340	826.5	CNAG_02539, CNAG_07902
I308_00014	679	976	486	827.5	CNAG_07863
I308_06038	978	685	6094	831.5	CNAG_01938
I308_06770	1010	655	6774	832.5	CNAG_06493
I308_06405	1080	587	6434	833.5	CNAG_05307, CNAG_05308
I308_06658	113	1558	6671	835.5	CNAG_00034
I308_06185	963	708	464	835.5	CNAG_05416
I308_01593	999	672	36	835.5	CNAG_00081
I308_03954	866	808	4154	837	CNAG_02338
I308_05218	1106	572	348	839	CNAG_03775
I308_05911	1403	275	5976	839	CNAG_00769
I308_01120	1249	430	1516	839.5	CNAG_07873
I308_00444	576	1105	880	840.5	CNAG_01106
I308_01719	1424	258	2065	841	CNAG_07329
I308_00380	716	968	824	842	CNAG_01168
I308_01430	1463	222	1806	842.5	CNAG_04253
I308_03223	46	1641	18	843.5	CNAG_05894
I308_02189	503	1184	397	843.5	CNAG_02763
I308_04842	674	1015	4976	844.5	CNAG_06061
I308_00374	321	1378	818	849.5	CNAG_01174
I308_06519	560	1145	6539	852.5	CNAG_06898
I308_06139	658	1048	6191	853	CNAG_05372
I308_02398	1120	586	2697	853	CNAG_02977
I308_03137	838	872	3392	855	CNAG_00386, CNAG_00402
I308_05691	868	844	55	856	CNAG_05622
I308_02911	1073	642	3180	857.5	CNAG_00612
I308_03787	794	927	3998	860.5	CNAG_02507
I308_05534	665	1060	5631	862.5	CNAG_06638
I308_02393	1427	299	297	863	CNAG_07506
I308_05577	478	1249	5674	863.5	CNAG_06600
I308_01918	1510	223	2255	866.5	CNAG_02579
I308_01706	1130	610	2053	870	CNAG_07316
I308_01204	708	1035	1596	871.5	CNAG_04478
I308_01507	331	1413	1877	872	CNAG_04179
I308_01584	578	1171	1945	874.5	CNAG_00072
I308_01585	1050	701	1946	875.5	CNAG_00073
I308_00532	1320	433	960	876.5	CNAG_01014
I308_01232	336	1419	1622	877.5	CNAG_04445
I308_04389	1184	571	4557	877.5	CNAG_04992
I308_05892	740	1017	5958	878.5	CNAG_00787
I308_03705	1198	562	247	880	CNAG_06830
I308_05995	1500	264	461	882	CNAG_01897
I308_06601	1660	107	56	883.5	CNAG_04903
I308_02471	311	1457	2768	884	CNAG_03053
I308_03852	468	1300	4060	884	CNAG_02440
I308_05252	1386	382	5364	884	CNAG_06468
I308_03957	1172	599	248	885.5	CNAG_02335
I308_03042	354	1422	3302	888	CNAG_07363
I308_02551	940	838	2844	889	CNAG_01508
I308_05259	1161	618	5371	889.5	CNAG_06459
I308_02015	1533	251	2343	892	CNAG_02674
I308_03147	608	1177	3402	892.5	CNAG_05978
I308_05603	914	875	214	894.5	CNAG_07660
I308_05958	463	1332	6021	897.5	CNAG_00721
I308_00015	1303	492	316	897.5	CNAG_07862
I308_02257	983	813	54	898	CNAG_07519
I308_04971	1417	381	5097	899	CNAG_06193
I308_03376	522	1277	3616	899.5	CNAG_05744
I308_05672	796	1004	5758	900	CNAG_05640
I308_03387	986	816	3627	901	CNAG_05733
I308_00754	903	906	1174	904.5	CNAG_03251
I308_01242	405	1409	1631	907	CNAG_07770
I308_00163	575	1246	619	910.5	CNAG_04720
I308_00086	537	1290	549	913.5	CNAG_04642
I308_05876	1079	748	5944	913.5	CNAG_00803
I308_02875	1346	481	3150	913.5	CNAG_00650
I308_04628	1003	831	4780	917	CNAG_02222
I308_01532	445	1391	1899	918	CNAG_04156
I308_00749	1666	170	1169	918	CNAG_03247
I308_00882	96	1744	77	920	CNAG_03385
I308_05350	367	1473	5458	920	CNAG_06376
I308_04332	1146	695	197	920.5	CNAG_07794
I308_02125	896	949	2449	922.5	CNAG_01837
I308_05171	1592	254	5293	923	CNAG_03727
I308_04258	767	1080	4436	923.5	CNAG_03872
I308_04731	929	919	4875	924	CNAG_02114
I308_05565	1056	792	5662	924	CNAG_06611
I308_04939	897	953	445	925	CNAG_06161
I308_04444	1066	784	4609	925	CNAG_07805
I308_04756	1334	516	4896	925	CNAG_02089
I308_00973	1154	702	269	928	CNAG_03475
I308_00997	1191	669	207	930	CNAG_03502
I308_03968	701	1168	4166	934.5	CNAG_02326
I308_06067	1235	635	6122	935	CNAG_01972, CNAG_01973
I308_01332	280	1595	1715	937.5	CNAG_04349
I308_06689	655	1220	6697	937.5	CNAG_00062
I308_06609	1164	712	6626	938	CNAG_04911
I308_03511	1171	705	3745	938	CNAG_04796
I308_03177	877	1003	3430	940	CNAG_05940
I308_00975	497	1384	1382	940.5	CNAG_03479
I308_02616	1395	486	2905	940.5	CNAG_01575
I308_01000	1017	866	1405	941.5	CNAG_03504
I308_05303	1068	815	5413	941.5	CNAG_06416
I308_02265	1467	416	71	941.5	CNAG_02843
I308_05532	1482	404	5630	943	CNAG_06640
I308_02160	1051	837	2481	944	CNAG_07524
I308_06481	1125	766	128	945.5	CNAG_00923
I308_03114	1472	419	88	945.5	CNAG_00407, CNAG_02030
I308_02860	947	946	405	946.5	CNAG_00665
I308_06295	1030	863	313	946.5	CNAG_06765
I308_04507	471	1423	4670	947	CNAG_05105
I308_00280	520	1383	732	951.5	CNAG_01263
I308_02280	218	1687	2590	952.5	CNAG_02858
I308_06799	910	995	6801	952.5	CNAG_04920, CNAG_05387, CNAG_06521
I308_02881	723	1183	3156	953	CNAG_00644
I308_04103	975	931	429	953	CNAG_04033
I308_00029	1287	619	499	953	CNAG_04586
I308_06708	1095	812	6716	953.5	CNAG_05222
I308_02536	1168	741	2829	954.5	CNAG_01492
I308_01244	582	1328	1633	955	CNAG_04433
I308_00335	925	985	782	955	CNAG_01208
I308_04634	678	1233	4786	955.5	CNAG_02216
I308_04429	638	1274	4596	956	CNAG_05033
I308_02649	453	1460	2934	956.5	CNAG_01610
I308_02085	1512	402	2410	957	CNAG_01796
I308_03676	412	1505	3896	958.5	CNAG_06971
I308_03013	1022	895	3274	958.5	CNAG_00508
I308_06296	436	1482	6334	959	CNAG_06764
I308_02279	1252	667	2589	959.5	CNAG_02857
I308_02912	810	1110	3181	960	CNAG_07956, CNAG_07957
I308_04998	1736	184	5123	960	CNAG_06220
I308_04681	1230	698	4828	964	CNAG_02167
I308_01027	784	1146	1430	965	CNAG_03528
I308_02896	787	1143	3168	965	CNAG_07375
I308_01033	1118	814	1436	966	CNAG_07744
I308_06767	581	1352	6771	966.5	CNAG_06490
I308_00210	387	1551	664	969	CNAG_01332
I308_02779	1410	529	3060	969.5	CNAG_01739
I308_04005	1416	526	4202	971	CNAG_02288
I308_06216	831	1112	6263	971.5	CNAG_05446
I308_04575	779	1166	4736	972.5	CNAG_05172
I308_02893	538	1410	3166	974	CNAG_00632
I308_06751	672	1276	472	974	CNAG_05264
I308_00568	1048	900	996	974	CNAG_00978
I308_03316	589	1360	3560	974.5	CNAG_05804
I308_00031	1288	664	500	976	CNAG_04588
I308_02229	1292	660	2544	976	CNAG_02806
I308_05767	1933	19	5842	976	CNAG_05547
I308_02377	1294	659	2680	976.5	CNAG_07510
I308_02147	1208	747	2468	977.5	CNAG_02716
I308_00706	1108	848	1129	978	CNAG_07716
I308_02476	1631	330	332	980.5	CNAG_03059
I308_02841	1279	683	3118	981	CNAG_00683
I308_03022	1244	719	3283	981.5	CNAG_00499
I308_02272	33	1935	234	984	CNAG_02850
I308_01849	666	1306	2191	986	CNAG_07352
I308_01638	1799	174	135	986.5	CNAG_00130
I308_02566	337	1638	2859	987.5	CNAG_01523
I308_01722	981	994	2068	987.5	CNAG_07333
I308_04850	1678	297	4984	987.5	CNAG_02539, CNAG_07902
I308_05173	1593	384	5295	988.5	CNAG_03729
I308_00496	1176	802	371	989	CNAG_01052
I308_03867	667	1312	424	989.5	CNAG_02426
I308_04160	668	1313	4346	990.5	CNAG_03975
I308_03203	1062	922	80	992	CNAG_05915
I308_02724	1102	882	3008	992	CNAG_01682
I308_03810	232	1755	4020	993.5	CNAG_02485
I308_05621	1435	553	5713	994	CNAG_06552
I308_05947	1093	896	6011	994.5	CNAG_00733
I308_04487	989	1001	4651	995	CNAG_05084
I308_05461	1007	984	5564	995.5	CNAG_07924
I308_06528	266	1726	6548	996	CNAG_06906
I308_06813	1570	424	117	997	CNAG_06021
I308_04814	579	1416	4950	997.5	CNAG_02032
I308_05138	1563	432	5260	997.5	CNAG_03699
I308_03091	1584	411	3348	997.5	CNAG_07359
I308_02092	1326	670	195	998	CNAG_01802
I308_06070	1134	864	6124	999	CNAG_01975
I308_03608	1229	769	3833	999	CNAG_01400
I308_01865	612	1387	2207	999.5	CNAG_00370
I308_01488	508	1493	1859	1000.5	CNAG_04197
I308_03287	839	1164	3533	1001.5	CNAG_05835
I308_04521	555	1450	4683	1002.5	CNAG_05119
I308_00220	432	1576	674	1004	CNAG_01318
I308_04711	493	1517	4857	1005	CNAG_02134
I308_04290	1356	654	4467	1005	CNAG_03841
I308_03268	687	1324	3515	1005.5	CNAG_05848
I308_02256	1226	788	158	1007	CNAG_02834
I308_05081	888	1128	5203	1008	CNAG_03641
I308_02403	1376	643	2702	1009.5	CNAG_02982
I308_04818	725	1298	4953	1011.5	CNAG_02028
I308_05651	990	1033	5739	1011.5	CNAG_05661
I308_05906	226	1800	5971	1013	CNAG_00774
I308_04549	1055	972	4710	1013.5	CNAG_05148
I308_03353	1649	383	3595	1016	CNAG_05767
I308_01198	350	1683	230	1016.5	CNAG_04484
I308_02772	1086	947	3053	1016.5	CNAG_01732
I308_06497	1149	886	141	1017.5	CNAG_00940
I308_02811	1043	993	3089	1018	CNAG_01770
I308_02720	1805	235	3004	1020	CNAG_01678
I308_00311	1662	380	760	1021	CNAG_01235, CNAG_04513
I308_01413	1250	794	1789	1022	CNAG_04269
I308_04775	702	1345	24	1023.5	CNAG_02071
I308_01362	809	1238	1741	1023.5	CNAG_04320
I308_01028	1828	219	1431	1023.5	CNAG_07995
I308_00600	1341	711	1027	1026	CNAG_03103
I308_01219	1322	736	1610	1029	#N/A
I308_00707	1576	482	1130	1029	CNAG_07717
I308_05872	1543	518	5940	1030.5	CNAG_00807
I308_05230	1114	948	283	1031	CNAG_03785
I308_01603	1915	150	1962	1032.5	CNAG_00091
I308_01861	1193	873	2203	1033	CNAG_00374
I308_05912	1028	1039	5977	1033.5	CNAG_00768
I308_02773	644	1425	3054	1034.5	CNAG_01733
I308_02295	1802	267	2604	1034.5	CNAG_02874
I308_03325	813	1257	3568	1035	CNAG_07675
I308_06003	1436	634	462	1035	CNAG_01905
I308_02501	1277	799	2797	1038	CNAG_03326, CNAG_06487, CNAG_07499
I308_00176	1732	346	632	1039	CNAG_01361
I308_02966	724	1355	3230	1039.5	CNAG_00594
I308_02870	288	1795	3145	1041.5	CNAG_00655
I308_04615	517	1567	4769	1042	CNAG_02233
I308_03028	1181	903	3289	1042	CNAG_00493
I308_05295	511	1574	5405	1042.5	CNAG_06424
I308_00844	2062	24	118	1043	CNAG_03347
I308_00484	1096	992	918	1044	CNAG_01063
I308_00375	823	1268	819	1045.5	CNAG_01173
I308_01537	1083	1009	49	1046	CNAG_04151
I308_06471	1484	608	140	1046	CNAG_00897, CNAG_00914
I308_06164	993	1103	6214	1048	CNAG_05395
I308_03418	515	1588	3656	1051.5	CNAG_05703
I308_04466	1268	836	4631	1052	CNAG_05068
I308_04736	645	1461	441	1053	CNAG_02109
I308_02243	1751	356	2557	1053.5	CNAG_02820
I308_00673	434	1674	1096	1054	CNAG_03171
I308_02874	1254	854	3149	1054	CNAG_00651
I308_05205	1186	925	347	1055.5	CNAG_03762
I308_05933	380	1732	5998	1056	CNAG_00747
I308_01472	1667	446	1844	1056.5	CNAG_04211
I308_02084	1629	485	329	1057	CNAG_01795
I308_00762	632	1484	1182	1058	CNAG_03263
I308_00586	1663	462	1013	1062.5	CNAG_00960, CNAG_01734, CNAG_02303
I308_00243	1304	824	696	1064	CNAG_01296
I308_05149	814	1317	5271	1065.5	CNAG_03710
I308_00304	1046	1086	753	1066	CNAG_01243
I308_05236	1385	750	138	1067.5	CNAG_03791
I308_01273	1178	958	1660	1068	CNAG_04393, CNAG_06585
I308_02853	190	1949	3130	1069.5	CNAG_00672
I308_00204	1621	519	658	1070	CNAG_01338
I308_03149	920	1226	3404	1073	CNAG_05976
I308_00073	1166	980	538	1073	CNAG_04629
I308_02238	1328	819	2552	1073.5	CNAG_02814, CNAG_02815
I308_02306	528	1623	2615	1075.5	CNAG_00746, CNAG_02885
I308_06066	707	1447	19	1077	CNAG_01970
I308_05109	1764	392	5231	1078	CNAG_03670
I308_01179	946	1211	383	1078.5	CNAG_04501
I308_02528	264	1894	2822	1079	CNAG_01480
I308_02070	502	1656	2397	1079	CNAG_01875
I308_06669	932	1227	6680	1079.5	CNAG_00044
I308_02533	89	2072	2826	1080.5	CNAG_01486
I308_02891	1103	1058	3164	1080.5	CNAG_00634
I308_02135	1670	491	2457	1080.5	CNAG_01848
I308_00639	1625	538	1063	1081.5	CNAG_03139
I308_02581	443	1722	2872	1082.5	CNAG_01539
I308_03993	884	1283	21	1083.5	CNAG_02300
I308_04372	1479	691	4541	1085	CNAG_04976
I308_06791	1504	668	6794	1086	CNAG_07944
I308_01708	817	1358	321	1087.5	CNAG_07318
I308_01949	1343	833	2285	1088	CNAG_07571
I308_05087	908	1271	5209	1089.5	CNAG_03648
I308_03549	987	1192	3780	1089.5	CNAG_04756
I308_04706	1434	745	4852	1089.5	CNAG_02139
I308_03140	790	1390	3395	1090	CNAG_00383
I308_01060	2064	122	1460	1093	CNAG_03572
I308_02359	984	1204	2663	1094	CNAG_02937
I308_03679	1256	935	3899	1095.5	CNAG_07005
I308_01681	1351	840	79	1095.5	CNAG_00174
I308_05598	602	1592	5693	1097	CNAG_06578
I308_00422	1032	1162	861	1097	CNAG_01129
I308_00834	1529	666	1249	1097.5	CNAG_03336
I308_05961	991	1205	6024	1098	CNAG_00718
I308_00743	1014	1189	1163	1101.5	CNAG_03241
I308_01791	2100	106	393	1103	CNAG_00247
I308_02112	1042	1172	2436	1107	CNAG_01824
I308_02303	1305	909	2612	1107	CNAG_02882
I308_05954	706	1509	6017	1107.5	CNAG_07382
I308_00812	836	1379	1228	1107.5	CNAG_03314
I308_01181	927	1288	1574	1107.5	CNAG_04499
I308_00011	1437	778	483	1107.5	CNAG_04570
I308_02795	862	1354	3073	1108	CNAG_01754
I308_01901	1989	233	2240	1111	CNAG_02561, CNAG_04794, CNAG_06119
I308_03286	1473	754	3532	1113.5	CNAG_05836
I308_02127	178	2056	61	1117	CNAG_01840
I308_05920	797	1439	5985	1118	CNAG_00760
I308_04288	950	1286	4465	1118	CNAG_03843
I308_06299	1547	689	6337	1118	CNAG_06761
I308_01417	1128	1117	1793	1122.5	CNAG_04265
I308_02318	1353	898	2624	1125.5	CNAG_02897
I308_00528	1012	1242	167	1127	CNAG_01018
I308_01906	499	1759	2245	1129	CNAG_02566
I308_02999	1428	830	3261	1129	CNAG_00521
I308_03077	919	1340	3335	1129.5	CNAG_00447
I308_02979	1265	997	3243	1131	CNAG_00544
I308_02751	754	1511	3034	1132.5	CNAG_01708
I308_01144	1605	662	1540	1133.5	CNAG_04531
I308_01546	1552	716	1912	1134	CNAG_00308, CNAG_04141
I308_03330	1296	977	3573	1136.5	CNAG_05791
I308_03630	52	2222	3852	1137	CNAG_01421
I308_02549	722	1555	2842	1138.5	CNAG_01510
I308_02274	2253	25	2584	1139	CNAG_02852
I308_02014	1832	447	2342	1139.5	CNAG_02673
I308_00729	1878	401	1150	1139.5	CNAG_03226
I308_00175	1126	1155	631	1140.5	CNAG_01362
I308_04713	1246	1038	346	1142	CNAG_02132
I308_03306	572	1715	3550	1143.5	CNAG_05814
I308_05762	334	1954	5838	1144	CNAG_05552
I308_03492	1431	858	3727	1144.5	CNAG_04815
I308_04282	1677	615	4459	1146	CNAG_03849, CNAG_07545
I308_01903	912	1385	2242	1148.5	CNAG_02563
I308_00675	1626	671	1098	1148.5	CNAG_03173
I308_04670	531	1767	4818	1149	CNAG_02178
I308_05441	1595	703	5544	1149	CNAG_06277
I308_03499	343	1957	3734	1150	CNAG_04808
I308_04502	564	1736	104	1150	CNAG_05100
I308_00049	956	1344	69	1150	CNAG_04605
I308_00939	634	1667	1348	1150.5	CNAG_03438
I308_00252	924	1377	705	1150.5	CNAG_01287
I308_01455	1323	978	389	1150.5	CNAG_04226
I308_02754	604	1703	3037	1153.5	CNAG_01711
I308_02237	1242	1065	2551	1153.5	CNAG_02814, CNAG_02815
I308_03682	1074	1234	3901	1154	CNAG_06813
I308_01966	491	1824	2300	1157.5	CNAG_07108
I308_04457	1159	1156	4622	1157.5	CNAG_05059
I308_03618	1559	771	3842	1165	CNAG_01408
I308_06723	1258	1073	6730	1165.5	CNAG_05236
I308_00832	1272	1061	1247	1166.5	CNAG_03333
I308_05550	1316	1020	5647	1168	CNAG_06624
I308_05108	1384	955	5230	1169.5	CNAG_03669
I308_04265	1977	362	249	1169.5	CNAG_03865
I308_05538	1025	1318	5635	1171.5	CNAG_06635
I308_03833	1398	950	4043	1174	CNAG_02459
I308_02943	948	1405	119	1176.5	CNAG_00570
I308_02699	913	1441	2983	1177	CNAG_01657
I308_05059	307	2049	5182	1178	CNAG_03622
I308_05034	943	1415	5158	1179	CNAG_03596
I308_04267	421	1940	4444	1180.5	CNAG_03863
I308_02683	918	1445	2968	1181.5	CNAG_01641
I308_05714	1728	640	5794	1184	CNAG_05599
I308_01289	824	1545	1675	1184.5	CNAG_04380
I308_04311	1312	1057	4485	1184.5	CNAG_03819
I308_03631	1720	649	3853	1184.5	CNAG_01422
I308_04292	2049	322	434	1185.5	CNAG_03839
I308_00313	1153	1219	762	1186	CNAG_01233
I308_06561	1874	500	6580	1187	#N/A
I308_01515	937	1438	1885	1187.5	CNAG_04171
I308_01553	1223	1154	1918	1188.5	CNAG_04131
I308_02350	819	1564	2655	1191.5	CNAG_02929
I308_03889	960	1427	95	1193.5	CNAG_02404
I308_03237	1054	1334	3485	1194	CNAG_05881
I308_05620	1564	827	5712	1195.5	CNAG_06553
I308_02884	1537	859	3158	1198	CNAG_00641
I308_03725	254	2143	3939	1198.5	CNAG_07400
I308_00842	1139	1258	1257	1198.5	CNAG_03346
I308_03311	1088	1311	3555	1199.5	CNAG_05809
I308_00819	1127	1284	1235	1205.5	CNAG_03320
I308_01069	926	1486	1468	1206	CNAG_03583
I308_06510	1681	734	6530	1207.5	CNAG_06889
I308_00396	394	2025	839	1209.5	CNAG_01153
I308_06305	1271	1148	6342	1209.5	CNAG_06754
I308_00640	1190	1232	1064	1211	CNAG_03140
I308_01403	1462	960	1779	1211	CNAG_04279
I308_05204	830	1598	5323	1214	CNAG_03761
I308_04427	1845	583	282	1214	CNAG_05031
I308_01848	1733	696	2190	1214.5	CNAG_00337
I308_04461	1867	566	4626	1216.5	CNAG_05063
I308_02275	1084	1350	2585	1217	CNAG_02853
I308_00575	1013	1424	1002	1218.5	CNAG_00970
I308_00628	296	2142	1054	1219	CNAG_03127
I308_04772	1160	1279	4911	1219.5	CNAG_02074
I308_03373	1122	1319	3613	1220.5	CNAG_05747
I308_01045	1797	648	1447	1222.5	CNAG_03552
I308_06152	1545	902	6203	1223.5	CNAG_05384
I308_02051	719	1729	2378	1224	CNAG_02710
I308_04525	1173	1275	4687	1224	CNAG_05122
I308_00363	592	1858	807	1225	CNAG_01183
I308_00873	1643	810	1286	1226.5	CNAG_03376
I308_03076	883	1571	3334	1227	CNAG_00448
I308_00495	1405	1049	928	1227	CNAG_01053
I308_02593	1556	901	2883	1228.5	CNAG_01551
I308_01143	904	1557	1539	1230.5	CNAG_07778
I308_00127	1419	1044	586	1231.5	CNAG_04684
I308_03963	111	2354	189	1232.5	CNAG_02331
I308_01652	284	2182	2007	1233	CNAG_00143
I308_04976	1591	877	5102	1234	CNAG_06199
I308_03447	469	2000	3684	1234.5	CNAG_05674
I308_00023	792	1685	494	1238.5	CNAG_04579
I308_06246	1301	1176	6291	1238.5	CNAG_05479
I308_02442	1514	964	2739	1239	CNAG_03019
I308_04283	1589	899	4460	1244	CNAG_03848
I308_03652	1812	684	3873	1248	CNAG_01442
I308_04519	694	1803	440	1248.5	CNAG_05117
I308_04114	805	1694	4302	1249.5	CNAG_04022
I308_04592	486	2016	4752	1251	CNAG_05190
I308_00717	1913	596	220	1254.5	CNAG_03213
I308_01821	1143	1372	2164	1257.5	CNAG_00311
I308_06188	1029	1490	6237	1259.5	CNAG_05419
I308_05794	1270	1251	217	1260.5	CNAG_05518
I308_01436	635	1887	1811	1261	CNAG_04243
I308_04938	1232	1293	5067	1262.5	CNAG_06160
I308_03580	563	1966	3805	1264.5	CNAG_04726
I308_00541	2241	292	969	1266.5	CNAG_01005
I308_05038	559	1980	5162	1269.5	CNAG_03600
I308_03154	765	1774	3409	1269.5	CNAG_05970
I308_06107	488	2055	6159	1271.5	CNAG_02008
I308_04609	961	1583	4764	1272	CNAG_02239
I308_04230	2264	282	261	1273	CNAG_03902
I308_00894	154	2394	1305	1274	CNAG_03397
I308_02809	2040	510	3087	1275	CNAG_01761
I308_04445	1453	1099	4610	1276	CNAG_05049
I308_06583	392	2163	6602	1277.5	CNAG_04883
I308_02483	875	1684	2779	1279.5	CNAG_07502
I308_02508	730	1832	2804	1281	CNAG_08002
I308_01316	816	1747	1700	1281.5	CNAG_04364
I308_05264	2052	514	5376	1283	CNAG_06453
I308_03784	2076	490	92	1283	CNAG_02510
I308_03399	1519	1052	3638	1285.5	CNAG_05721
I308_03916	622	1958	4117	1290	CNAG_02377
I308_01394	966	1615	103	1290.5	CNAG_04289
I308_00958	593	1992	1367	1292.5	CNAG_03457
I308_05697	1027	1559	5779	1293	CNAG_05616
I308_06106	368	2220	6158	1294	CNAG_02007
I308_01442	1439	1153	1817	1296	CNAG_04239
I308_03204	1613	979	3455	1296	CNAG_05914, CNAG_05929
I308_06407	1739	853	6436	1296	CNAG_05309
I308_05945	2351	241	6009	1296	CNAG_00735
I308_04056	1653	941	4251	1297	CNAG_04078
I308_02825	837	1761	3102	1299	CNAG_00698
I308_02786	1121	1477	3067	1299	CNAG_01745
I308_03078	1493	1108	3336	1300.5	CNAG_00445
I308_01628	2328	276	201	1302	CNAG_00117
I308_06197	1236	1371	6245	1303.5	CNAG_05428
I308_02839	2127	480	3116	1303.5	CNAG_00685
I308_04688	854	1756	4834	1305	CNAG_07647
I308_06594	2435	177	6612	1306	CNAG_04895
I308_03936	1477	1137	4136	1307	CNAG_02354
I308_03181	1413	1202	3434	1307.5	CNAG_05936
I308_03583	1158	1458	3808	1308	CNAG_01375
I308_02192	1291	1325	2510	1308	CNAG_02766
I308_01366	1627	991	1744	1309	CNAG_04316
I308_06637	1150	1472	6652	1311	CNAG_00008
I308_06342	799	1825	6377	1312	CNAG_06719
I308_02948	1785	839	3214	1312	CNAG_00574
I308_02021	1100	1526	2349	1313	CNAG_02680
I308_01163	1041	1586	1558	1313.5	CNAG_04514
I308_06321	547	2082	6358	1314.5	CNAG_06739
I308_02516	860	1772	274	1316	CNAG_01469
I308_03346	2012	620	3588	1316	CNAG_05773
I308_00655	1057	1577	1079	1317	CNAG_03155
I308_05023	2190	444	5148	1317	CNAG_06244
I308_06282	728	1910	39	1319	CNAG_06778
I308_01159	1167	1475	1554	1321	CNAG_04518
I308_02610	1052	1591	2899	1321.5	CNAG_01568
I308_03677	1787	856	3897	1321.5	CNAG_06980
I308_06389	1247	1397	242	1322	CNAG_05292
I308_05750	1336	1310	216	1323	CNAG_05559
I308_06080	2197	450	240	1323.5	CNAG_01983
I308_03408	2294	355	3647	1324.5	CNAG_05714
I308_04162	1113	1539	4348	1326	CNAG_07488
I308_05347	1898	755	5455	1326.5	CNAG_06379
I308_05415	1499	1157	5519	1328	CNAG_06311
I308_02952	1691	965	3218	1328	CNAG_00580
I308_01435	825	1836	1810	1330.5	CNAG_04244
I308_05166	921	1750	5288	1335.5	CNAG_03724
I308_04536	1399	1273	4698	1336	CNAG_07815
I308_05815	733	1941	5887	1337	CNAG_05496
I308_01586	1464	1210	1947	1337	CNAG_00074
I308_01596	1971	704	1955	1337.5	CNAG_00084
I308_00382	995	1681	826	1338	CNAG_01166
I308_05558	1008	1668	5655	1338	CNAG_06617
I308_01062	1644	1034	1462	1339	CNAG_07747
I308_03688	1521	1159	3907	1340	CNAG_06811
I308_00622	1237	1444	1048	1340.5	CNAG_03121
I308_00747	549	2135	1167	1342	CNAG_03245
I308_00158	1600	1085	615	1342.5	CNAG_04715
I308_06306	944	1746	6343	1345	CNAG_06753
I308_01026	1530	1161	1429	1345.5	CNAG_03527
I308_05882	2668	23	460	1345.5	CNAG_00796
I308_03413	1255	1437	3651	1346	CNAG_05708
I308_04064	2110	584	4259	1347	CNAG_04073
I308_05777	2089	606	5852	1347.5	CNAG_05535
I308_00170	1152	1544	626	1348	CNAG_01371
I308_03021	1994	707	3282	1350.5	CNAG_00500
I308_04921	237	2465	5052	1351	CNAG_06144
I308_01526	1579	1123	1894	1351	CNAG_04163
I308_06438	2120	585	42	1352.5	CNAG_00883
I308_05437	1202	1504	5541	1353	CNAG_06282
I308_05554	1402	1304	5651	1353	CNAG_06621
I308_04608	1928	780	4763	1354	CNAG_02240
I308_05625	867	1843	5717	1355	CNAG_06548
I308_00456	1137	1575	891	1356	CNAG_01094
I308_00046	519	2202	515	1360.5	CNAG_04604
I308_02012	1325	1401	68	1363	CNAG_02671
I308_01689	1423	1303	2039	1363	CNAG_00181
I308_03567	2013	713	3796	1363	CNAG_04738
I308_01854	1099	1631	2196	1365	CNAG_00342
I308_04573	2221	509	4734	1365	CNAG_05170
I308_03117	1494	1241	3372	1367.5	CNAG_00404
I308_06332	451	2285	6368	1368	CNAG_06728
I308_02907	1169	1573	169	1371	CNAG_07372
I308_02342	2011	731	2647	1371	CNAG_02921
I308_04020	942	1801	4216	1371.5	CNAG_02479, CNAG_02733, CNAG_05324, CNAG_05340, CNAG_07641
I308_04975	1006	1739	5101	1372.5	CNAG_06197
I308_03660	1310	1435	3881	1372.5	CNAG_07413
I308_03168	1295	1451	3422	1373	CNAG_07694
I308_03426	766	1986	3663	1376	CNAG_05695
I308_06179	1738	1018	6229	1378	CNAG_05410
I308_04964	2660	98	446	1379	CNAG_06186
I308_00140	1507	1253	598	1380	CNAG_04697
I308_02289	1801	959	2598	1380	CNAG_02868
I308_01328	1687	1077	1711	1382	CNAG_04353
I308_03300	1558	1209	3544	1383.5	CNAG_05820
I308_01691	1554	1215	2041	1384.5	CNAG_00183
I308_00451	1189	1589	887	1389	CNAG_01099
I308_02944	1411	1367	3210	1389	CNAG_00571
I308_02993	2041	737	3256	1389	CNAG_00527
I308_04865	2267	513	4998	1390	CNAG_06085
I308_00635	1575	1207	1059	1391	CNAG_03135
I308_02621	861	1922	2909	1391.5	CNAG_01579
I308_03217	1446	1338	3467	1392	CNAG_05900
I308_01269	2067	717	384	1392	CNAG_04397
I308_06748	1598	1190	6753	1394	CNAG_05260
I308_04690	1524	1265	4836	1394.5	CNAG_02156
I308_01755	1408	1386	2101	1397	CNAG_00246
I308_02459	1194	1601	2756	1397.5	CNAG_03038
I308_05362	433	2366	7	1399.5	CNAG_06362
I308_05609	1026	1773	5701	1399.5	CNAG_06568
I308_00234	1368	1434	687	1401	CNAG_01305
I308_04761	1314	1496	4901	1405	CNAG_02084
I308_03645	420	2391	130	1405.5	CNAG_01435
I308_05591	1269	1543	5686	1406	CNAG_06584
I308_04735	595	2218	4879	1406.5	CNAG_02110
I308_02591	1345	1469	402	1407	CNAG_01549
I308_02450	915	1900	2747	1407.5	CNAG_03027
I308_06720	1165	1652	6727	1408.5	CNAG_05233
I308_00208	1983	834	662	1408.5	CNAG_01334
I308_02317	1752	1066	2623	1409	CNAG_02896, CNAG_03311
I308_01016	1712	1107	1420	1409.5	CNAG_03517
I308_00443	1221	1600	879	1410.5	CNAG_01107
I308_04284	806	2017	4461	1411.5	CNAG_03847
I308_03829	1634	1194	4039	1414	CNAG_02467
I308_01079	577	2254	1477	1415.5	CNAG_03591
I308_01361	490	2343	1740	1416.5	CNAG_04321
I308_05421	1703	1131	5525	1417	CNAG_06300
I308_01525	2407	429	110	1418	#N/A
I308_01194	858	1983	1587	1420.5	CNAG_04488
I308_05298	1299	1542	5408	1420.5	CNAG_06421
I308_02819	1836	1005	3097	1420.5	CNAG_01778
I308_05235	2230	613	5348	1421.5	CNAG_03790
I308_02565	1882	962	2858	1422	CNAG_01522
I308_05975	1596	1252	6038	1424	CNAG_00704
I308_01099	554	2295	1496	1424.5	CNAG_05348
I308_00813	1039	1812	1229	1425.5	CNAG_03315
I308_03012	1645	1206	3273	1425.5	CNAG_00509
I308_02865	1210	1645	3140	1427.5	CNAG_00660
I308_04914	2504	351	5045	1427.5	CNAG_06138
I308_02494	636	2223	2790	1429.5	CNAG_03080
I308_02574	916	1945	2867	1430.5	CNAG_01532
I308_01794	761	2101	2138	1431	CNAG_07346
I308_03433	1309	1553	3670	1431	CNAG_05687
I308_02183	1972	894	2502	1433	CNAG_02757
I308_05886	844	2031	5952	1437.5	CNAG_00792, CNAG_02262, CNAG_02430, CNAG_07781
I308_06606	2436	439	6623	1437.5	CNAG_04908
I308_04967	591	2287	5093	1439	CNAG_06190
I308_02736	1806	1074	3020	1440	CNAG_01694
I308_04760	772	2113	4900	1442.5	CNAG_02085
I308_02240	1534	1351	2554	1442.5	CNAG_02817
I308_00040	1708	1178	509	1443	CNAG_04599
I308_03066	941	1946	3325	1443.5	CNAG_00458
I308_04163	1183	1705	4349	1444	CNAG_07487
I308_05136	1233	1662	5258	1447.5	CNAG_03697
I308_05488	899	1998	5590	1448.5	CNAG_07177
I308_05971	361	2537	6034	1449	CNAG_00710
I308_04385	2187	714	4553	1450.5	CNAG_04987
I308_03684	1788	1114	3903	1451	CNAG_07015
I308_05824	1387	1519	5896	1453	CNAG_03092, CNAG_07390
I308_00951	1081	1829	1360	1455	CNAG_03451
I308_02366	1468	1455	2669	1461.5	CNAG_02944
I308_02006	2525	398	295	1461.5	CNAG_02664
I308_02686	1804	1122	2971	1463	CNAG_01644
I308_03911	2567	359	4112	1463	CNAG_02382
I308_00550	1138	1789	978	1463.5	CNAG_00996
I308_03974	2014	913	4172	1463.5	CNAG_02319
I308_04123	751	2177	4311	1464	CNAG_04010
I308_03724	851	2078	3938	1464.5	CNAG_06849
I308_02631	1557	1373	403	1465	CNAG_01591
I308_01491	619	2312	1862	1465.5	CNAG_04194
I308_06234	1163	1768	6279	1465.5	CNAG_05469
I308_03471	2338	594	3706	1466	CNAG_04837
I308_03170	1308	1626	3424	1467	CNAG_07692
I308_04694	1382	1552	4840	1467	CNAG_02151
I308_04671	853	2084	4819	1468.5	CNAG_02177
I308_04687	1231	1707	4833	1469	CNAG_02161
I308_03678	2183	759	3898	1471	CNAG_07409
I308_00118	2023	923	577	1473	CNAG_04677
I308_06667	2390	556	6678	1473	CNAG_07308
I308_00689	2204	746	1112	1475	CNAG_03183
I308_02785	1515	1436	3066	1475.5	CNAG_01744
I308_00921	1939	1014	375	1476.5	CNAG_03422
I308_06011	1904	1053	6069	1478.5	CNAG_01912
I308_03533	1448	1512	3766	1480	CNAG_04774
I308_03291	1379	1582	3536	1480.5	CNAG_05829
I308_01118	1239	1724	1514	1481.5	CNAG_05366
I308_00450	2095	870	886	1482.5	CNAG_01100
I308_06047	1501	1465	6103	1483	CNAG_01946
I308_06656	1935	1031	6669	1483	CNAG_00031
I308_04388	2079	890	4556	1484.5	CNAG_04991
I308_05047	1297	1673	5170	1485	CNAG_03608
I308_06129	955	2023	6181	1489	CNAG_02557, CNAG_04563, CNAG_06525
I308_06029	1619	1361	6086	1490	CNAG_01930
I308_00401	335	2654	843	1494.5	CNAG_01149
I308_03495	755	2234	3730	1494.5	CNAG_07846
I308_02332	1833	1158	2638	1495.5	CNAG_02911
I308_04007	1813	1179	280	1496	CNAG_02286
I308_00009	1505	1492	481	1498.5	CNAG_02958, CNAG_06241, CNAG_07865
I308_02324	1671	1326	2630	1498.5	CNAG_02903
I308_03094	2129	869	3350	1499	CNAG_00428
I308_04343	1865	1134	4514	1499.5	CNAG_04951
I308_05787	230	2770	5861	1500	CNAG_05525
I308_04127	840	2161	4314	1500.5	CNAG_04005
I308_06322	1568	1433	6359	1500.5	CNAG_06738
I308_01265	2405	597	1653	1501	CNAG_04401
I308_03546	2420	582	3777	1501	CNAG_04760
I308_04036	756	2251	4231	1503.5	CNAG_02257
I308_01057	2404	603	1457	1503.5	CNAG_03565
I308_02190	1611	1403	2508	1507	CNAG_02764
I308_00027	1317	1699	497	1508	CNAG_04583
I308_06057	714	2310	6113	1512	CNAG_01957
I308_01440	2068	956	1815	1512	CNAG_04241
I308_04310	2301	723	4484	1512	CNAG_03820
I308_04117	688	2337	4305	1512.5	CNAG_04018
I308_04249	1432	1594	4427	1513	CNAG_07483
I308_04109	1814	1214	4297	1514	CNAG_04027
I308_02523	768	2263	2817	1515.5	CNAG_01476
I308_03598	1633	1400	3823	1516.5	CNAG_01391
I308_06584	715	2319	6603	1517	#N/A
I308_06553	2514	522	6572	1518	CNAG_07583
I308_01495	1082	1956	1866	1519	CNAG_04190
I308_00167	1876	1163	623	1519.5	CNAG_04724
I308_02740	1922	1119	276	1520.5	CNAG_01698
I308_05180	2576	465	5302	1520.5	CNAG_07476
I308_01352	1489	1554	157	1521.5	CNAG_04329
I308_05497	900	2144	5598	1522	CNAG_06675
I308_04586	2266	783	4746	1524.5	CNAG_05183
I308_02656	1085	1965	2941	1525	CNAG_01616
I308_04724	1723	1329	4868	1526	CNAG_02121
I308_03303	184	2871	3547	1527.5	CNAG_05817
I308_06206	574	2482	6254	1528	CNAG_05437
I308_05990	1657	1402	6052	1529.5	CNAG_01892
I308_03111	973	2089	3367	1531	CNAG_00410
I308_02715	1755	1307	2999	1531	CNAG_01673
I308_03812	1311	1753	4022	1532	CNAG_07625
I308_02213	2371	693	2529	1532	CNAG_02789
I308_06704	1151	1914	6712	1532.5	CNAG_05218
I308_05342	1636	1429	5451	1532.5	CNAG_06384
I308_05212	1234	1833	5330	1533.5	CNAG_03769
I308_03031	2697	370	3292	1533.5	CNAG_00490
I308_00109	1486	1584	570	1535	CNAG_04666
I308_04008	1281	1790	4204	1535.5	CNAG_02285
I308_02722	1859	1212	3006	1535.5	CNAG_01680
I308_04618	2136	936	82	1536	CNAG_02230
I308_00385	1421	1654	828	1537.5	CNAG_01163
I308_01950	1609	1467	2286	1538	CNAG_07570
I308_06765	1707	1369	6769	1538	CNAG_06489
I308_03847	1415	1666	94	1540.5	CNAG_02445
I308_00564	1825	1256	992	1540.5	CNAG_00983
I308_05781	1115	1969	125	1542	CNAG_05531
I308_06837	1460	1624	6837	1542	CNAG_05995
I308_02831	1783	1302	3108	1542.5	CNAG_00693
I308_02331	1688	1399	2637	1543.5	CNAG_02910
I308_03777	864	2224	341	1544	CNAG_02516
I308_02370	1781	1308	2673	1544.5	CNAG_02948
I308_03435	2452	637	3672	1544.5	CNAG_05685
I308_00711	1205	1885	1134	1545	CNAG_03205
I308_00527	1624	1466	956	1545	CNAG_01019
I308_04472	1868	1225	4637	1546.5	CNAG_05074
I308_00506	752	2342	938	1547	CNAG_01039
I308_02590	2105	990	2881	1547.5	CNAG_01548
I308_00852	1290	1809	1266	1549.5	CNAG_03355, CNAG_05590
I308_04121	2184	920	4309	1552	CNAG_04012
I308_03132	1717	1389	3387	1553	CNAG_00390
I308_05540	330	2777	5637	1553.5	CNAG_06633
I308_01707	1071	2041	2054	1556	CNAG_07317
I308_04304	1843	1269	436	1556	CNAG_03826
I308_01457	1019	2095	173	1557	CNAG_04224
I308_04345	1313	1805	4516	1559	CNAG_04953
I308_05397	487	2633	284	1560	CNAG_06332
I308_00075	1011	2109	540	1560	CNAG_04631
I308_02972	1212	1911	3236	1561.5	CNAG_00551
I308_05476	1285	1838	5579	1561.5	CNAG_06691
I308_06398	2150	974	6428	1562	CNAG_05300
I308_05755	565	2560	5831	1562.5	CNAG_05558
I308_00052	670	2457	519	1563.5	CNAG_04609
I308_03135	1718	1418	3390	1568	CNAG_00388
I308_05690	909	2229	5774	1569	CNAG_05623
I308_05133	2142	996	5255	1569	CNAG_03694
I308_06695	1220	1920	6703	1570	CNAG_00068
I308_00205	870	2272	659	1571	CNAG_01337
I308_02277	736	2407	2587	1571.5	CNAG_02855
I308_05499	930	2213	5600	1571.5	CNAG_06673
I308_04715	1148	1996	4860	1572	CNAG_02130
I308_06485	2055	1089	6506	1572	CNAG_00928
I308_02095	1513	1632	2419	1572.5	CNAG_01807
I308_05814	526	2620	5886	1573	CNAG_05497
I308_05698	1078	2071	5780	1574.5	CNAG_05615
I308_01213	760	2390	193	1575	CNAG_04465
I308_00721	1342	1811	1142	1576.5	CNAG_03217
I308_02852	2333	820	3129	1576.5	CNAG_00673
I308_02221	2072	1083	2537	1577.5	CNAG_02797
I308_05772	2350	806	5847	1578	CNAG_05540
I308_00227	1175	1982	680	1578.5	CNAG_07427
I308_01486	1251	1909	1857	1580	CNAG_04198
I308_04018	1035	2128	4214	1581.5	CNAG_07639
I308_01714	2166	1000	2060	1583	CNAG_07324
I308_06352	2054	1113	6387	1583.5	CNAG_06709
I308_03771	1651	1518	3984	1584.5	CNAG_02524
I308_00273	2358	811	726	1584.5	CNAG_01270
I308_04148	2047	1125	4334	1586	CNAG_03987
I308_03895	2078	1096	4096	1587	CNAG_02399
I308_01816	2825	352	2159	1588.5	CNAG_00306
I308_02903	1444	1734	3174	1589	CNAG_00622
I308_01075	1040	2140	1474	1590	CNAG_03587
I308_06041	1905	1280	6097	1592.5	CNAG_01941
I308_02361	2036	1150	2665	1593	CNAG_02939
I308_04844	712	2475	4978	1593.5	CNAG_06063
I308_00752	1015	2172	1172	1593.5	CNAG_03249
I308_00366	1709	1478	810	1593.5	CNAG_01181
I308_02409	1992	1197	2707	1594.5	CNAG_02989
I308_00146	1367	1826	604	1596.5	CNAG_04703
I308_00849	2871	323	1263	1597	CNAG_07724
I308_00925	1117	2081	1334	1599	CNAG_03425
I308_05631	2466	735	5723	1600.5	CNAG_06542
I308_03395	1063	2139	3634	1601	CNAG_05724
I308_00001	1571	1635	473	1603	CNAG_02016
I308_02838	1673	1535	3115	1604	CNAG_00686
I308_04868	1347	1862	5001	1604.5	CNAG_06088
I308_02827	1307	1904	3104	1605.5	CNAG_00696
I308_06380	1502	1711	466	1606.5	CNAG_05282
I308_05211	2539	674	5329	1606.5	CNAG_03768
I308_01718	697	2519	2064	1608	CNAG_07328
I308_06348	1483	1733	6383	1608	CNAG_06713
I308_03538	1538	1682	3771	1610	CNAG_04768
I308_04246	2185	1036	4425	1610.5	CNAG_03884
I308_03876	1496	1727	4081	1611.5	CNAG_02417
I308_01758	1192	2033	2104	1612.5	CNAG_00279
I308_02652	1470	1760	2937	1615	CNAG_01613
I308_02298	2103	1129	2607	1616	CNAG_02877
I308_03212	1378	1855	3462	1616.5	CNAG_05904
I308_01327	2098	1136	1710	1617	CNAG_04354
I308_03337	2293	942	3580	1617.5	CNAG_05783
I308_01704	1944	1294	2051	1619	CNAG_00194
I308_02813	1491	1748	3091	1619.5	CNAG_01772
I308_00258	2157	1082	711	1619.5	CNAG_01282
I308_05843	953	2288	5914	1620.5	CNAG_00837
I308_01554	1714	1528	319	1621	CNAG_04130
I308_05128	2617	627	5250	1622	CNAG_03689
I308_05614	1217	2028	5706	1622.5	CNAG_06563
I308_03236	1837	1408	3484	1622.5	CNAG_05882
I308_03878	2840	405	4083	1622.5	CNAG_02415
I308_06548	1528	1718	6567	1623	CNAG_06929
I308_01997	1991	1255	233	1623	CNAG_02657
I308_06153	901	2351	6204	1626	CNAG_05385
I308_04027	1539	1716	4223	1627.5	CNAG_02266
I308_02107	1001	2262	2431	1631.5	CNAG_01819
I308_00476	2402	861	911	1631.5	CNAG_01069
I308_03899	1111	2155	4100	1633	CNAG_02395
I308_04924	2750	520	5055	1635	CNAG_08018
I308_03870	3100	171	4075	1635.5	CNAG_02423
I308_05548	2620	653	5645	1636.5	CNAG_06626
I308_05471	1348	1927	5574	1637.5	CNAG_06696
I308_02778	2416	860	3059	1638	CNAG_01738
I308_04299	885	2393	4475	1639	CNAG_03832
I308_01619	1440	1841	320	1640.5	CNAG_00106
I308_00188	2202	1079	364	1640.5	CNAG_01352
I308_01530	1853	1430	1897	1641.5	CNAG_04158
I308_00638	872	2414	1062	1643	CNAG_03138
I308_01068	1509	1778	380	1643.5	CNAG_03582
I308_05255	1870	1417	5367	1643.5	CNAG_06465
I308_04087	1182	2107	4280	1644.5	CNAG_04048
I308_06727	807	2483	6734	1645	CNAG_05240
I308_02640	1253	2039	2926	1646	CNAG_01600
I308_01944	1465	1831	2281	1648	CNAG_02605
I308_02169	1209	2088	2490	1648.5	CNAG_02741, CNAG_03718
I308_01370	1777	1522	1748	1649.5	CNAG_04312
I308_04295	791	2509	4471	1650	CNAG_03836
I308_03222	1694	1606	3472	1650	CNAG_05895
I308_01208	2209	1095	1600	1652	CNAG_04475
I308_05156	2463	842	5278	1652.5	CNAG_03716
I308_04387	951	2355	4555	1653	CNAG_04990
I308_05248	1931	1376	5360	1653.5	CNAG_06472
I308_05271	2192	1115	5382	1653.5	CNAG_06446
I308_02524	2216	1092	2818	1654	CNAG_01477
I308_01994	599	2712	2326	1655.5	CNAG_02654
I308_06247	798	2515	6292	1656.5	CNAG_05480
I308_00094	1573	1740	557	1656.5	CNAG_04651
I308_06176	2469	849	6226	1659	CNAG_05407
I308_02833	2107	1217	3110	1662	CNAG_00691
I308_00529	1745	1580	957	1662.5	CNAG_01017
I308_05962	2233	1093	6025	1663	CNAG_00717
I308_02892	1377	1951	3165	1664	CNAG_00633
I308_03906	2298	1032	4107	1665	CNAG_02387
I308_03990	1997	1335	4188	1666	CNAG_00960, CNAG_01734, CNAG_02303
I308_01972	1373	1961	2306	1667	CNAG_07550
I308_05439	2430	907	350	1668.5	CNAG_06279
I308_00606	1203	2138	1033	1670.5	CNAG_03110
I308_01624	2327	1023	1982	1675	CNAG_00111
I308_03187	1758	1593	3440	1675.5	CNAG_05930
I308_06672	3180	172	6682	1676	CNAG_00047, CNAG_04108
I308_06170	1300	2053	6220	1676.5	CNAG_05401
I308_02053	1225	2131	2380	1678	CNAG_01858
I308_03981	2046	1314	4179	1680	CNAG_02312
I308_04805	2709	651	4941	1680	CNAG_02041
I308_04051	1024	2341	4246	1682.5	CNAG_04083
I308_00827	648	2719	1242	1683.5	CNAG_03328
I308_03933	1888	1483	4133	1685.5	CNAG_02357
I308_00817	1602	1771	1233	1686.5	CNAG_03319
I308_04544	1722	1653	4705	1687.5	CNAG_05141
I308_06766	1503	1873	6770	1688	CNAG_06490
I308_02826	1950	1426	3103	1688	CNAG_00697
I308_00303	1683	1697	752	1690	CNAG_01244
I308_04097	2651	730	4288	1690.5	CNAG_04039
I308_04692	1004	2379	4838	1691.5	CNAG_02153
I308_03998	1761	1622	4195	1691.5	CNAG_02295
I308_02676	1782	1603	2961	1692.5	CNAG_01634
I308_03789	2839	551	4000	1695	CNAG_02505
I308_00765	671	2721	1185	1696	CNAG_03266
I308_00246	1349	2054	699	1701.5	CNAG_01293
I308_05192	2115	1291	5312	1703	CNAG_07477
I308_04931	1679	1728	5061	1703.5	CNAG_06153
I308_02742	691	2718	3025	1704.5	CNAG_07598
I308_03527	2339	1072	3761	1705.5	CNAG_07848
I308_04285	2048	1366	4462	1707	CNAG_03846
I308_04453	2081	1333	4618	1707	CNAG_05055
I308_04410	1282	2134	4578	1708	CNAG_05013
I308_05033	2575	841	5157	1708	CNAG_03595
I308_01713	1854	1563	2059	1708.5	CNAG_07323
I308_01287	959	2459	1673	1709	CNAG_04382
I308_02479	971	2447	2775	1709	CNAG_07967
I308_01595	1240	2178	390	1709	CNAG_00083
I308_00875	1487	1936	1288	1711.5	CNAG_03378
I308_02199	2882	541	63	1711.5	CNAG_02774
I308_04523	1889	1536	4685	1712.5	CNAG_05121
I308_00024	3126	301	171	1713.5	CNAG_04580
I308_06291	1907	1521	6330	1714	CNAG_06769
I308_03081	3326	103	3338	1714.5	CNAG_00442
I308_04543	841	2591	4704	1716	CNAG_05140
I308_01330	2487	945	1713	1716	CNAG_04351
I308_00124	457	2976	583	1716.5	CNAG_04681
I308_00331	1742	1692	779	1717	CNAG_01213
I308_03425	454	2981	416	1717.5	CNAG_05696
I308_00402	481	2955	844	1718	CNAG_01148
I308_01381	1606	1830	1759	1718	CNAG_04302
I308_02148	1060	2377	2469	1718.5	CNAG_02718
I308_01055	1852	1587	379	1719.5	CNAG_03563
I308_01168	1391	2052	160	1721.5	CNAG_04510
I308_00937	2283	1160	1346	1721.5	CNAG_03436
I308_00497	643	2802	929	1722.5	CNAG_01051
I308_04095	2535	910	4287	1722.5	CNAG_04041
I308_04248	2380	1070	433	1725	CNAG_03881
I308_01494	1578	1877	1865	1727.5	CNAG_04191
I308_02024	818	2638	2352	1728	CNAG_02683
I308_00898	1370	2087	268	1728.5	CNAG_03401
I308_00356	1743	1714	800	1728.5	CNAG_01186
I308_02422	378	3083	2720	1730.5	CNAG_03000
I308_01059	892	2570	1459	1731	CNAG_03567
I308_04383	1701	1762	4551	1731.5	CNAG_04985
I308_05053	2383	1087	5176	1735	CNAG_07470
I308_02239	1293	2187	2553	1740	CNAG_02816
I308_04934	2016	1464	5063	1740	CNAG_06156
I308_03607	1380	2112	3832	1746	CNAG_01399
I308_00066	2920	574	532	1747	CNAG_04622
I308_00960	1140	2356	1369	1748	CNAG_03459
I308_01319	1422	2076	1703	1749	CNAG_04362
I308_04135	1999	1499	431	1749	CNAG_03998
I308_02138	681	2818	2460	1749.5	CNAG_01852
I308_01741	895	2604	2087	1749.5	CNAG_00232
I308_03880	1760	1743	4	1751.5	CNAG_02413
I308_05158	1656	1848	5280	1752	CNAG_02741, CNAG_03718
I308_06147	2354	1152	6198	1753	CNAG_02476, CNAG_05380, CNAG_07867
I308_03024	2375	1133	3285	1754	CNAG_00497
I308_02384	2290	1221	2687	1755.5	CNAG_02962
I308_00393	935	2577	836	1756	CNAG_01156
I308_03121	1053	2462	3376	1757.5	CNAG_00401
I308_02042	3519	5	272	1762	CNAG_02701
I308_05515	1618	1907	5616	1762.5	CNAG_06661
I308_05216	2000	1529	5333	1764.5	CNAG_07965
I308_04774	2137	1392	4912	1764.5	CNAG_02072
I308_04228	2015	1516	4411	1765.5	CNAG_03904
I308_02248	982	2550	2562	1766	CNAG_02825
I308_06492	1527	2007	6513	1767	CNAG_00935
I308_05167	898	2637	5289	1767.5	CNAG_03725
I308_00996	705	2832	1402	1768.5	CNAG_03500
I308_03172	2131	1406	3426	1768.5	CNAG_07688
I308_06018	1566	1973	6076	1769.5	CNAG_01919
I308_04673	2224	1315	4820	1769.5	CNAG_02174
I308_06173	1188	2352	6223	1770	CNAG_05404
I308_06053	1218	2324	6109	1771	CNAG_01951
I308_06507	1982	1561	6527	1771.5	CNAG_07580
I308_04340	886	2658	4511	1772	CNAG_04948
I308_04510	426	3120	4673	1773	CNAG_05109
I308_05337	1980	1568	5446	1774	CNAG_06387
I308_06819	647	2903	6820	1775	CNAG_06014
I308_04204	988	2563	281	1775.5	CNAG_03929
I308_00869	2206	1346	1282	1776	CNAG_03372
I308_00678	1550	2004	1101	1777	CNAG_03176
I308_06189	1404	2152	6238	1778	CNAG_05420
I308_01402	1371	2189	1778	1780	CNAG_04281
I308_01965	3028	533	2299	1780.5	CNAG_07555
I308_04848	1005	2559	4982	1782	CNAG_06068
I308_02582	2373	1191	2873	1782	CNAG_01540
I308_05318	1932	1633	5428	1782.5	CNAG_06403
I308_04629	2459	1106	4781	1782.5	CNAG_02221
I308_01542	1142	2426	1908	1784	CNAG_04149
I308_04303	1478	2090	435	1784	CNAG_03827
I308_00602	1684	1884	1029	1784	CNAG_03106
I308_04764	1200	2371	102	1785.5	CNAG_02081
I308_05286	2507	1064	5396	1785.5	CNAG_06433
I308_01894	762	2811	2233	1786.5	CNAG_00377
I308_03711	1953	1621	3926	1787	CNAG_06837
I308_02241	2691	884	2555	1787.5	CNAG_02818
I308_04625	357	3223	4778	1790	CNAG_02225
I308_01080	997	2583	229	1790	CNAG_03592
I308_00662	3294	286	1086	1790	CNAG_03162
I308_00079	128	3453	543	1790.5	CNAG_04635
I308_04141	1955	1627	4327	1791	CNAG_03992
I308_01840	1442	2141	2182	1791.5	CNAG_00328
I308_05485	1725	1867	5587	1796	CNAG_06683
I308_00241	2675	917	694	1796	CNAG_01298
I308_05897	1525	2075	5963	1800	CNAG_00782
I308_03569	1520	2085	3797	1802.5	CNAG_04736
I308_02301	1716	1889	2610	1802.5	CNAG_02880
I308_00917	2161	1446	1327	1803.5	CNAG_03419
I308_03258	2337	1270	3505	1803.5	CNAG_05860
I308_01579	2822	785	150	1803.5	CNAG_04106
I308_04242	1076	2533	4421	1804.5	CNAG_03888
I308_03252	985	2626	3500	1805.5	CNAG_05865
I308_02747	1860	1751	3030	1805.5	CNAG_01703
I308_00212	1911	1700	666	1805.5	CNAG_01330
I308_05119	1655	1959	5241	1807	CNAG_03680
I308_03930	1381	2235	4130	1808	CNAG_02360
I308_03463	1650	1972	3699	1811	CNAG_04845
I308_01257	2443	1180	1645	1811.5	CNAG_04409
I308_04556	2849	776	4717	1812.5	CNAG_05154
I308_06448	1248	2378	6473	1813	CNAG_00890
I308_01636	1441	2185	1992	1813	CNAG_00126
I308_05677	1360	2268	175	1814	CNAG_05636
I308_01426	1372	2257	1802	1814.5	CNAG_04257
I308_03096	1692	1937	3352	1814.5	CNAG_00426
I308_01957	2368	1262	271	1815	CNAG_07562
I308_03659	1863	1770	3880	1816.5	CNAG_07414
I308_04238	1790	1844	4418	1817	CNAG_03893
I308_00785	2629	1007	1203	1818	CNAG_03288
I308_00466	833	2805	901	1819	CNAG_01083
I308_02440	1612	2026	2737	1819	CNAG_03017
I308_02745	2415	1228	3028	1821.5	CNAG_01701
I308_04888	3110	534	5021	1822	CNAG_06109
I308_02200	2526	1120	2517	1823	CNAG_02773
I308_04066	1090	2558	4261	1824	CNAG_04069
I308_04945	1201	2448	5073	1824.5	CNAG_06168
I308_01999	2640	1010	2330	1825	CNAG_02658
I308_04712	1794	1857	4858	1825.5	#N/A
I308_04341	1560	2093	4512	1826.5	CNAG_04949
I308_05221	1594	2059	5337	1826.5	CNAG_07481
I308_04035	1112	2544	4230	1828	CNAG_02258
I308_06772	1936	1720	6776	1828	CNAG_06495
I308_04080	3217	440	4274	1828.5	CNAG_04054
I308_00369	2159	1500	813	1829.5	CNAG_01177, CNAG_01178
I308_04739	2900	760	237	1830	CNAG_02107
I308_04436	2956	706	4602	1831	CNAG_05041
I308_04846	1818	1845	4980	1831.5	CNAG_06065
I308_04531	1926	1738	4693	1832	CNAG_07814
I308_06355	58	3607	6390	1832.5	CNAG_04857
I308_00940	1273	2401	1349	1837	CNAG_03439
I308_04593	1978	1696	4753	1837	CNAG_05191
I308_03606	2944	732	3831	1838	CNAG_01398
I308_00302	1574	2105	751	1839.5	CNAG_01245
I308_03344	1228	2453	3587	1840.5	CNAG_05775
I308_00618	1664	2018	1045	1841	CNAG_03117
I308_01750	2212	1470	2096	1841	CNAG_00240
I308_01637	967	2716	1993	1841.5	CNAG_00129
I308_05630	1899	1786	5722	1842.5	CNAG_06543
I308_04997	1455	2231	5122	1843	CNAG_06219
I308_06413	1136	2552	6442	1844	CNAG_05314
I308_01312	2486	1203	1696	1844.5	CNAG_04365
I308_03481	2564	1126	3716	1845	CNAG_04828
I308_04322	2265	1428	4496	1846.5	CNAG_03809
I308_00523	847	2847	953	1847	CNAG_01023
I308_01889	2688	1006	2228	1847	CNAG_00348
I308_00346	2239	1456	792	1847.5	CNAG_01197
I308_03116	2336	1359	3371	1847.5	CNAG_00405
I308_04968	3273	422	5094	1847.5	CNAG_06191
I308_04034	2534	1165	4229	1849.5	CNAG_02259
I308_00779	399	3302	1198	1850.5	CNAG_03283
I308_03475	3097	605	3710	1851	CNAG_04834
I308_06022	2468	1237	6079	1852.5	CNAG_01923
I308_02097	2492	1213	2421	1852.5	CNAG_01809
I308_02013	3088	622	2341	1855	CNAG_02672
I308_00100	1506	2207	563	1856.5	CNAG_04657
I308_00284	1774	1939	734	1856.5	CNAG_06946
I308_02595	1921	1792	2885	1856.5	CNAG_01553
I308_01626	3021	692	1984	1856.5	CNAG_00115
I308_01632	2522	1193	1988	1857.5	CNAG_00121
I308_05065	887	2830	5188	1858.5	CNAG_03626
I308_02883	1021	2696	3157	1858.5	CNAG_00642
I308_04482	1561	2156	4647	1858.5	CNAG_05080
I308_05888	3555	162	5954	1858.5	CNAG_00791
I308_00290	1319	2402	198	1860.5	CNAG_01257
I308_05278	1480	2248	451	1864	CNAG_06439
I308_06272	2581	1147	6315	1864	CNAG_06791
I308_00057	911	2820	524	1865.5	CNAG_04613
I308_04567	1927	1804	4728	1865.5	CNAG_05163
I308_04084	1698	2034	426	1866	CNAG_04051
I308_04558	2188	1547	4719	1867.5	CNAG_05156
I308_01049	1686	2050	1451	1868	CNAG_03556
I308_02723	628	3113	3007	1870.5	CNAG_01681
I308_03801	1064	2679	4011	1871.5	CNAG_02494
I308_03543	2132	1612	123	1872	CNAG_04763
I308_04872	758	2987	5005	1872.5	CNAG_06093
I308_03037	2418	1327	3298	1872.5	CNAG_00484
I308_03703	2700	1046	3920	1873	CNAG_06828
I308_03334	2175	1572	3577	1873.5	CNAG_05787
I308_00865	352	3400	1279	1876	CNAG_03368
I308_04721	2225	1531	4865	1878	CNAG_02124
I308_01835	1945	1813	2177	1879	CNAG_07351
I308_00694	1204	2555	1117	1879.5	CNAG_03189
I308_01503	1324	2435	1873	1879.5	CNAG_04183
I308_01501	2406	1353	294	1879.5	CNAG_04185
I308_01678	2365	1396	2029	1880.5	CNAG_00171
I308_03018	3598	163	3279	1880.5	CNAG_00503
I308_02165	1002	2760	2486	1881	CNAG_02736
I308_05943	2119	1644	6007	1881.5	CNAG_00737
I308_02367	3249	515	2670	1882	CNAG_07512
I308_00522	2280	1487	952	1883.5	CNAG_01024
I308_03524	711	3058	3758	1884.5	CNAG_04782
I308_04770	1869	1905	4909	1887	CNAG_02076
I308_05165	2114	1661	5287	1887.5	CNAG_03723
I308_01677	1070	2707	2028	1888.5	CNAG_07315
I308_01184	1798	1979	1577	1888.5	CNAG_04497
I308_00510	2240	1538	941	1889	CNAG_01035
I308_05223	684	3095	5339	1889.5	CNAG_03780
I308_00766	1406	2374	1186	1890	CNAG_03267
I308_02648	1883	1897	2933	1890	CNAG_01609
I308_06157	1094	2688	6207	1891	CNAG_05389
I308_01696	2329	1454	2045	1891.5	CNAG_00187
I308_01694	1916	1869	15	1892.5	CNAG_00185
I308_05549	2805	983	5646	1894	CNAG_06625
I308_02963	1211	2579	3227	1895	CNAG_00590
I308_03218	1614	2176	3468	1895	CNAG_05899
I308_06741	3066	727	6746	1896.5	CNAG_05253
I308_01684	1553	2245	2034	1899	CNAG_00176
I308_00308	2238	1560	757	1899	CNAG_01238
I308_01913	1608	2194	2251	1901	CNAG_02575
I308_03421	1616	2186	3659	1901	CNAG_05700
I308_03674	804	3001	3894	1902.5	CNAG_06806
I308_02071	1119	2686	2398	1902.5	CNAG_01876
I308_02069	2777	1030	2396	1903.5	CNAG_01874
I308_02419	571	3237	2717	1904	CNAG_02997
I308_01931	2878	930	2268	1904	CNAG_02593
I308_02662	1536	2277	2947	1906.5	CNAG_01621
I308_04753	1067	2748	4893	1907.5	CNAG_02092
I308_02802	2106	1709	3080	1907.5	CNAG_01768
I308_02396	2104	1713	5	1908.5	CNAG_02975
I308_02829	1756	2062	3106	1909	CNAG_00694
I308_01806	1156	2667	2150	1911.5	CNAG_00294
I308_03138	588	3238	3393	1913	CNAG_00385
I308_03767	2260	1566	3980	1913	CNAG_02528
I308_02204	1581	2246	2521	1913.5	CNAG_02780
I308_00007	1340	2488	479	1914	CNAG_04566
I308_03765	2044	1787	3978	1915.5	CNAG_02530
I308_04486	2570	1261	208	1915.5	CNAG_05083
I308_01477	1713	2119	1848	1916	CNAG_04207
I308_05371	1542	2293	90	1917.5	CNAG_06353
I308_06805	1848	1990	6807	1919	CNAG_06030
I308_05934	391	3449	5999	1920	CNAG_00746, CNAG_02885
I308_03510	1355	2485	3744	1920	CNAG_04797
I308_04807	2139	1701	4943	1920	CNAG_02039
I308_03650	2182	1658	3871	1920	CNAG_01440
I308_00018	2058	1783	489	1920.5	CNAG_04576
I308_05078	1654	2188	5200	1921	CNAG_03639
I308_01634	1748	2094	1990	1921	CNAG_00124
I308_06517	3286	559	6537	1922.5	CNAG_06897
I308_04065	1841	2009	4260	1925	CNAG_04070
I308_00605	1776	2080	1032	1928	CNAG_03109
I308_01178	874	2991	1572	1932.5	CNAG_04502
I308_06238	2091	1775	6283	1933	CNAG_07878
I308_03513	1735	2132	3747	1933.5	CNAG_02561, CNAG_04794, CNAG_06119
I308_05685	1900	1967	5769	1933.5	CNAG_05628
I308_06404	1364	2504	6433	1934	CNAG_05307, CNAG_05308
I308_01185	848	3021	1578	1934.5	CNAG_04496
I308_02596	1973	1896	2886	1934.5	CNAG_01554
I308_04068	425	3447	4263	1936	CNAG_04068
I308_04154	1842	2030	4340	1936	CNAG_03981
I308_02531	1835	2042	2824	1938.5	CNAG_01483
I308_04751	1199	2682	4891	1940.5	CNAG_02094
I308_02369	1264	2619	2672	1941.5	CNAG_02947
I308_02154	1261	2623	2475	1942	CNAG_02725
I308_03438	2180	1704	3675	1942	CNAG_05682
I308_06439	2092	1796	6464	1944	CNAG_00884
I308_03941	2703	1185	4141	1944	CNAG_02349
I308_00872	1259	2631	1285	1945	CNAG_03375
I308_01070	1438	2452	1469	1945	CNAG_03584
I308_05938	1133	2758	6003	1945.5	CNAG_00742
I308_03039	1646	2247	3300	1946.5	CNAG_00482
I308_02917	1784	2110	3186	1947	CNAG_00606
I308_01977	1946	1948	394	1947	CNAG_03849, CNAG_07545
I308_06600	800	3103	6618	1951.5	CNAG_04902
I308_06729	3123	790	6736	1956.5	CNAG_05242
I308_05269	2307	1607	450	1957	CNAG_06448
I308_06820	1620	2299	6821	1959.5	CNAG_06013
I308_04432	1925	1995	4598	1960	CNAG_05036
I308_03557	1696	2226	3786	1961	CNAG_04747
I308_02273	1857	2069	2583	1963	CNAG_02851
I308_04951	1929	1997	5078	1963	CNAG_06174
I308_01114	2247	1679	1510	1963	CNAG_05363
I308_02032	3591	335	2360	1963	CNAG_02690
I308_00609	3642	284	1036	1963	CNAG_03113
I308_02921	1471	2458	3190	1964.5	CNAG_00602
I308_04132	1333	2597	4319	1965	CNAG_04001
I308_00238	2397	1537	691	1967	CNAG_01301
I308_02484	3091	843	2780	1967	CNAG_03067
I308_04119	1214	2723	4307	1968.5	CNAG_04014
I308_05813	2020	1919	5885	1969.5	CNAG_05498
I308_05233	2663	1278	5346	1970.5	CNAG_03788
I308_05977	922	3023	6040	1972.5	CNAG_00702
I308_06683	902	3044	6692	1973	CNAG_00058
I308_00825	300	3647	1240	1973.5	CNAG_03326, CNAG_06487, CNAG_07499
I308_00028	1572	2376	498	1974	CNAG_04584
I308_03470	1586	2362	3705	1974	CNAG_04838
I308_06771	1682	2266	6775	1974	CNAG_06494
I308_06576	2199	1749	6595	1974	CNAG_04875
I308_01334	1049	2905	1717	1977	CNAG_04347
I308_05114	2803	1151	5236	1977	CNAG_03675
I308_02939	2450	1507	3206	1978.5	CNAG_00566
I308_04189	2846	1111	4373	1978.5	CNAG_03945
I308_01744	2599	1364	2090	1981.5	CNAG_00235
I308_03474	3405	558	3709	1981.5	CNAG_04835
I308_05468	856	3110	5571	1983	CNAG_06698
I308_06135	1363	2606	6187	1984.5	CNAG_06986
I308_01155	1390	2580	1550	1985	CNAG_04522
I308_02122	1375	2596	2446	1985.5	CNAG_01833
I308_00989	2683	1289	1395	1986	CNAG_03493
I308_00625	2096	1878	1051	1987	CNAG_03124
I308_00803	2729	1247	1220	1988	CNAG_03304
I308_02761	2604	1374	3044	1989	CNAG_01720
I308_04743	221	3760	4885	1990.5	CNAG_02103
I308_03317	2292	1689	3561	1990.5	CNAG_05803
I308_02259	2493	1491	2571	1992	CNAG_07517
I308_03892	1976	2013	70	1994.5	CNAG_02402
I308_01004	1238	2752	1408	1995	CNAG_03508
I308_04219	2342	1648	4402	1995	CNAG_03914
I308_04515	2708	1287	4678	1997.5	CNAG_05113
I308_05525	301	3697	5625	1999	CNAG_06647
I308_03284	2075	1923	3530	1999	#N/A
I308_00080	2236	1764	544	2000	CNAG_04636
I308_06263	2313	1690	6307	2001.5	CNAG_06799
I308_01512	1778	2227	1882	2002.5	CNAG_04174
I308_03716	3046	961	3930	2003.5	CNAG_07403
I308_05105	3054	954	5227	2004	CNAG_03666
I308_03084	731	3279	3341	2005	CNAG_00439
I308_05524	1726	2284	5624	2005	CNAG_06648
I308_00169	1964	2046	625	2005	CNAG_01372
I308_00616	1938	2074	1043	2006	CNAG_03116
I308_00976	2028	1988	1383	2008	CNAG_03480
I308_03975	1721	2297	4173	2009	CNAG_02318
I308_02719	2374	1651	3003	2012.5	CNAG_01677
I308_06520	2152	1874	6540	2013	CNAG_06899
I308_00283	2398	1629	367	2013.5	CNAG_07430
I308_04028	3160	867	4224	2013.5	CNAG_02265
I308_04669	2461	1569	4817	2015	CNAG_02179
I308_01034	2731	1301	1437	2016	CNAG_07745
I308_03781	3259	773	3993	2016	CNAG_02512
I308_02210	1344	2690	14	2017	CNAG_02786
I308_00507	2121	1915	43	2018	CNAG_01038
I308_03759	1475	2562	3972	2018.5	CNAG_02536
I308_06323	1934	2104	6360	2019	CNAG_06737
I308_05826	1902	2137	5898	2019.5	CNAG_00855
I308_00723	1746	2294	1144	2020	CNAG_07720
I308_03507	1157	2890	3741	2023.5	CNAG_04800
I308_04026	2950	1097	4222	2023.5	CNAG_07163
I308_04540	1792	2258	4701	2025	CNAG_05137
I308_03629	546	3505	3851	2025.5	CNAG_01420
I308_00787	835	3216	1205	2025.5	CNAG_03290
I308_05868	2195	1856	356	2025.5	CNAG_00811
I308_03794	1476	2576	4005	2026	CNAG_02501
I308_04198	683	3372	4382	2027.5	CNAG_03936
I308_00544	1985	2070	972	2027.5	CNAG_01002
I308_01508	1392	2666	1878	2029	CNAG_04178
I308_06782	1909	2149	6786	2029	CNAG_06505
I308_06400	566	3493	6430	2029.5	CNAG_05301
I308_01304	717	3343	1689	2030	CNAG_04373
I308_04926	2083	1978	5057	2030.5	CNAG_06148
I308_03901	1104	2958	4102	2031	CNAG_02393
I308_00055	2725	1341	522	2033	CNAG_04611
I308_03992	2704	1368	4190	2036	CNAG_02301
I308_00988	4036	36	376	2036	CNAG_03492
I308_05036	962	3115	5160	2038.5	CNAG_03598
I308_02195	803	3278	2513	2040.5	CNAG_02769
I308_06177	2965	1116	6227	2040.5	CNAG_05408
I308_00383	2025	2060	827	2042.5	CNAG_01165
I308_01785	1207	2880	2131	2043.5	CNAG_00253
I308_01774	2330	1758	2120	2044	CNAG_00264
I308_05696	1871	2219	5778	2045	CNAG_05617
I308_00288	2158	1932	738	2045	CNAG_07431
I308_05056	2228	1864	5179	2046	CNAG_03619
I308_03864	2422	1670	302	2046	CNAG_02428
I308_05900	690	3403	5966	2046.5	CNAG_00779
I308_02037	1580	2513	2365	2046.5	CNAG_02696
I308_04637	3052	1045	83	2048.5	CNAG_02213
I308_01890	1669	2434	2229	2051.5	CNAG_00347
I308_03500	3737	367	3735	2052	CNAG_04807
I308_05222	2085	2021	5338	2053	CNAG_03779
I308_03626	2043	2064	129	2053.5	CNAG_01418
I308_03561	850	3260	3790	2055	CNAG_04743
I308_06289	1796	2318	6329	2057	CNAG_06771
I308_04011	1075	3042	4207	2058.5	CNAG_02282
I308_03731	1995	2122	3945	2058.5	CNAG_06861
I308_00299	2060	2057	748	2058.5	CNAG_01248
I308_02887	1443	2675	221	2059	CNAG_00638
I308_04370	1866	2252	4539	2059	CNAG_04973
I308_04892	2850	1272	5025	2061	CNAG_06114
I308_06809	1910	2214	6811	2062	CNAG_06026
I308_06228	1135	2990	6273	2062.5	CNAG_05462
I308_06150	2148	1977	6201	2062.5	CNAG_07874
I308_02589	2170	1955	2880	2062.5	CNAG_01547
I308_00830	1603	2524	1245	2063.5	CNAG_03331
I308_05874	2021	2108	5942	2064.5	CNAG_00805
I308_06274	1731	2399	358	2065	CNAG_07460
I308_02217	1919	2211	2533	2065	CNAG_02793
I308_00442	2678	1453	878	2065.5	CNAG_01108
I308_06525	1963	2169	6545	2066	CNAG_06903
I308_01712	2637	1497	2058	2067	CNAG_07322
I308_06403	2968	1170	6432	2069	CNAG_05306
I308_05450	2909	1231	5553	2070	#N/A
I308_01799	2248	1893	2143	2070.5	CNAG_00287
I308_06043	2387	1754	6099	2070.5	CNAG_01943
I308_00786	1016	3130	1204	2073	CNAG_03289
I308_05042	2661	1488	5166	2074.5	CNAG_03603
I308_00035	1875	2276	504	2075.5	CNAG_04594
I308_04596	2346	1806	4755	2076	CNAG_05194
I308_05058	3419	733	5181	2076	CNAG_03621
I308_00050	857	3297	317	2077	CNAG_04606
I308_00696	2004	2150	1119	2077	CNAG_03191
I308_04264	2186	1968	4442	2077	CNAG_03866
I308_06344	1658	2497	6379	2077.5	CNAG_06717
I308_03006	2451	1706	3267	2078.5	CNAG_00514
I308_02757	2642	1515	3040	2078.5	CNAG_01716
I308_01460	1059	3099	1833	2079	CNAG_04221
I308_05304	2853	1305	5414	2079	CNAG_06415
I308_05543	3171	987	5640	2079	CNAG_06631
I308_06088	2352	1808	6140	2080	CNAG_01991
I308_06652	1640	2523	6665	2081.5	CNAG_00026
I308_00298	2399	1765	747	2082	CNAG_01249
I308_02653	2562	1602	2938	2082	CNAG_01613
I308_02730	1583	2582	3014	2082.5	CNAG_01688
I308_01117	2162	2003	1513	2082.5	CNAG_05365
I308_02606	2171	1994	2895	2082.5	CNAG_01564
I308_04547	1817	2350	4708	2083.5	CNAG_05145
I308_04909	1819	2348	5041	2083.5	CNAG_06131
I308_05952	2002	2166	6015	2084	CNAG_00727
I308_05163	2538	1630	5285	2084	CNAG_03721
I308_05562	3622	548	5659	2085	CNAG_06614
I308_04250	2300	1872	4428	2086	CNAG_07482
I308_05402	1162	3011	5506	2086.5	CNAG_06325
I308_06002	2272	1901	6062	2086.5	CNAG_01904
I308_03519	1023	3152	3753	2087.5	CNAG_04788
I308_01340	1206	2969	1723	2087.5	CNAG_04341
I308_03638	2377	1799	3860	2088	CNAG_01429
I308_03069	1445	2734	3327	2089.5	CNAG_00455
I308_00505	3640	542	937	2091	CNAG_01043
I308_04826	1617	2566	4961	2091.5	CNAG_02020
I308_01904	2250	1933	2243	2091.5	CNAG_02564
I308_00746	2681	1503	1166	2092	CNAG_03244
I308_06264	2314	1871	6308	2092.5	CNAG_06798
I308_02130	3246	939	330	2092.5	CNAG_01843
I308_05808	1768	2418	5880	2093	CNAG_05503
I308_01798	2167	2020	2142	2093.5	CNAG_00286
I308_00082	2626	1562	546	2094	CNAG_04638
I308_01670	2824	1365	2021	2094.5	CNAG_00162
I308_02738	3392	797	3022	2094.5	CNAG_01696
I308_04404	1147	3043	4572	2095	CNAG_05007
I308_04218	2341	1849	4401	2095	CNAG_03915
I308_03347	3601	589	3589	2095	CNAG_05772
I308_00344	1107	3090	790	2098.5	CNAG_01199
I308_04933	1284	2913	444	2098.5	CNAG_06155
I308_06513	2723	1474	6533	2098.5	CNAG_06892
I308_02988	3397	803	3252	2100	CNAG_00533
I308_03401	1397	2806	3640	2101.5	CNAG_05719
I308_05237	1766	2437	5349	2101.5	CNAG_03792
I308_00757	1389	2817	1177	2103	CNAG_03258
I308_03858	2650	1556	423	2103	CNAG_02435
I308_03055	1170	3040	3314	2105	CNAG_00469
I308_01499	650	3561	1870	2105.5	CNAG_04187
I308_02180	1072	3140	2500	2106	CNAG_02754
I308_00760	1289	2925	1180	2107	CNAG_03261
I308_04860	496	3721	4994	2108.5	CNAG_06079
I308_06017	1823	2396	6075	2109.5	CNAG_01918
I308_02828	1861	2358	3105	2109.5	CNAG_00695
I308_00935	1987	2233	1344	2110	CNAG_03434
I308_00404	2320	1902	846	2111	CNAG_01146
I308_02124	881	3344	2448	2112.5	CNAG_01835
I308_05659	3854	374	5747	2114	CNAG_05654
I308_02995	1862	2368	3258	2115	CNAG_00525
I308_02218	2035	2195	2534	2115	CNAG_02794
I308_03198	677	3554	3451	2115.5	CNAG_05921
I308_00452	2026	2205	267	2115.5	CNAG_01098
I308_00316	3014	1218	764	2116	CNAG_01230
I308_03628	3099	1138	3850	2118.5	CNAG_01419
I308_05363	2117	2123	349	2120	CNAG_06361
I308_04369	1700	2541	4538	2120.5	CNAG_07800
I308_02454	1858	2387	2751	2122.5	CNAG_03032
I308_02492	1689	2557	2788	2123	CNAG_03078
I308_02517	2073	2173	2812	2123	CNAG_01470
I308_02638	1243	3004	2924	2123.5	CNAG_01598
I308_03105	2335	1912	3361	2123.5	CNAG_00416
I308_01830	1750	2502	2172	2126	CNAG_00319
I308_04349	1924	2329	4519	2126.5	CNAG_04958
I308_00878	2872	1381	1291	2126.5	CNAG_03381
I308_00521	1601	2655	951	2128	CNAG_01025
I308_05267	2464	1793	5379	2128.5	CNAG_06450
I308_06668	1388	2875	6679	2131.5	CNAG_00043
I308_03213	2219	2045	3463	2132	CNAG_05903
I308_01380	3240	1024	1758	2132	CNAG_04303
I308_05914	2147	2118	5979	2132.5	CNAG_00766
I308_02039	3378	888	2367	2133	CNAG_02698
I308_03098	2173	2096	3354	2134.5	CNAG_00424
I308_04527	1791	2479	4689	2135	CNAG_05124
I308_03200	1974	2296	3453	2135	CNAG_05919
I308_02421	2412	1859	2719	2135.5	CNAG_02999
I308_01607	3512	761	1966	2136.5	CNAG_00095
I308_05724	2666	1613	5804	2139.5	CNAG_05588
I308_04722	2748	1532	4866	2140	CNAG_02123
I308_02862	2128	2154	406	2141	CNAG_00663
I308_01411	2325	1962	1787	2143.5	CNAG_04271
I308_03586	1952	2336	3811	2144	CNAG_01378
I308_04551	3107	1181	4712	2144	CNAG_05150
I308_02530	1834	2460	2823	2147	CNAG_01482
I308_02016	1224	3075	2344	2149.5	CNAG_02675
I308_05201	2143	2157	449	2150	CNAG_07479
I308_01183	1177	3128	1576	2152.5	CNAG_04498
I308_04714	2658	1649	4859	2153.5	CNAG_02131
I308_05107	3170	1142	5229	2156	CNAG_03668
I308_02311	1490	2823	112	2156.5	CNAG_02890
I308_02577	3092	1223	111	2157.5	CNAG_01535
I308_01031	1914	2403	1434	2158.5	CNAG_03533
I308_04537	1816	2505	4699	2160.5	CNAG_05134
I308_02362	2527	1794	2666	2160.5	CNAG_02940
I308_03951	2425	1898	4151	2161.5	CNAG_02341
I308_06754	1772	2554	6758	2163	CNAG_04866
I308_01781	1855	2472	2127	2163.5	CNAG_00257
I308_03366	3331	998	3608	2164.5	CNAG_07672
I308_06148	456	3877	6199	2166.5	#N/A
I308_00449	1849	2484	885	2166.5	CNAG_01101
I308_03290	2991	1343	413	2167	CNAG_05830
I308_01580	894	3441	1941	2167.5	CNAG_00012, CNAG_06529
I308_03675	3045	1295	3895	2170	CNAG_07408
I308_00032	2672	1669	501	2170.5	CNAG_04589
I308_03414	1809	2534	3652	2171.5	CNAG_05707
I308_03194	1693	2651	3447	2172	CNAG_05925
I308_02141	2071	2273	2462	2172	CNAG_01855
I308_04973	2140	2204	5099	2172	CNAG_06195
I308_02096	1276	3070	2420	2173	CNAG_01808
I308_03508	700	3652	3742	2176	CNAG_04799
I308_06014	1069	3287	6072	2178	CNAG_01915
I308_06701	1597	2763	6709	2180	CNAG_05215
I308_05287	1298	3064	5397	2181	CNAG_06432
I308_01414	2596	1766	1790	2181	CNAG_04268
I308_06527	3009	1357	6547	2183	CNAG_06905
I308_00649	1967	2400	1073	2183.5	CNAG_03149
[truncated: 4,844 more rows]
